# Supplementary material for: Mutational signatures of non‐homologous and polymerase theta‐mediated end‐joining in embryonic stem cells
Source: EMBO J. 2017 Oct 27;36(24):3634–49. doi: 10.15252/embj.201796948 (PMC5730883; doi:10.15252/embj.201796948)
Supplement: Supplementary file 3 — Table EV1 [file EMBJ-36-3634-s003.xlsx]

## Sheet: Table EV1
CutType	Cell line	Raw	leftFlank	del	rightFlank	insertion	homology	homologyLength	delSize	insSize	Mod3	Type	Schematic	isGetLargestMatch	isGetLargestMatchString	isGetSubS	isGetSubS2	isGetType
Blunt	wild-type	nnnnnnnnnnnnnnnnnnnnnnnnnnnnnaacggtaacatttaactgctctacataccctcttgtagctaaattcctctgttaaactaagacttattatctaaacgtaattaaatgttgatatcttataatgctccactttgaaacagctgtctttcttttgcagattagcgatgatgaaccaggttatgacctagatttgttttgtatacctaatcattaggatttggaaaaagtgtttattcctcatggactgattatggacaggttagtaagacctcgattgaagttatttttagagggtgtgtgtgtggtgtgtgtgtgtgtgtgtgtgtgtgtgtgtgtgtgtgtgannnnnnnnnnnnnnnnnnnnnnnnnnnnnnnnnnnnnnnnnnnnnnn…	ttttgtatacctaatcatta	tgccga	ggatttggaaaaagtgttta	N/A	a	1	6	0	0	DELETION	gatttgttttgtatacctaatcatta|------|ggatttggaaaaagtgtttattcctcatggactgattatggacaggttagtaagacctcgattgaagt	N/A	N/A	N/A	N/A	N/A
Blunt	wild-type	nnnnnnnnnnnnnnnnnnnnnnnnnnnnnnnnnnnnnnnncatttaactgctctacataccctcttgtagctaaattcctctgttaaactaagacttattatctaaacgtaattaaatgttgatatcttataatgctccactttgaaacagctgtctttcttttgcagattagcgatgatgaaccaggttatgacctagatttgttttgtatacctaatcattggatttggaaaaagtgtttattcctcatggactgattatggacaggttagtaagacctcgattgaagttatttttagagggtgtgtgtgtggtgtgtgtgtgtgtgtgtgtgtgtgtgtgtgtgtgtgtgnnnnnnnnnnnnnnnnnnnnnnnnnnnnnnnnnnnnnnnnnnnnnn…	gttttgtatacctaatcatt	atgccga	ggatttggaaaaagtgttta	N/A	N/A	0	7	0	2	DELETION	gatttgttttgtatacctaatcatt|-------|ggatttggaaaaagtgtttattcctcatggactgattatggacaggttagtaagacctcgattgaagt	N/A	N/A	N/A	N/A	N/A
Blunt	wild-type	nnnnnnnnnnnnnnnnnnnnnnnnnnnnnnnnnnnnnnnnnnnnnnnnnnnnnnnnnnnnnnnnnnnnnnnnnnnnnnnnnnnnnnnnnnnnnnctaagacttattatctaaacgtaattaaatgttgatatcttataatgctccactttgaaacagctgtctttcttttgcagattagcgatgatgaaccaggttatgacctagatttgttttgtatacctaatcattaggatttggaaaaagtgtttattcctcatggactgattatggacaggttagtaagacctcgattgaagttatttttagagggtgtgtgtnnnnnnnnnnnnnnnnnnnnnnnnnnnnnnnnnnnnnnnnnnnnnnnnnnnnnnnnnnnnnnnnnnnnnnnnnnnnnnnnn…	ttttgtatacctaatcatta	tgccga	ggatttggaaaaagtgttta	N/A	a	1	6	0	0	DELETION	gatttgttttgtatacctaatcatta|------|ggatttggaaaaagtgtttattcctcatggactgattatggacaggttagtaagacctcgattgaagt	N/A	N/A	N/A	N/A	N/A
Blunt	wild-type	nnnnnnnnnnnnnnnnnnnnnnnnnnnnnnnnnnnnnnnnnnnnnnnnnnnnnnnnnnnnnnnnnnnnnnnnnnnnnnnnnnnnnnnnnnnttaaactaagacttattatctaaacgtaattaaatgttgatatcttataatgctccactttgaaacagctgtctttcttttgcagattagcgatgatgaaccaggttatgacctagatttgttttgtatacctaatcaatgccgaggatttggaaaaagtgtttattcctcatggactgattatggacaggttagtaagacctcgattgaagttatttttagagggtgtgtgtgtggtgtgtgtgtgtgtgtgtgtgtgtgtgtgtgtgtgtgtgannnnnnnnnnnnnnnnnnnnnnnnnnnnnnnn…	ttgttttgtatacctaatca	tt	atgccgaggatttggaaaaa	N/A	N/A	0	2	0	1	DELETION	gatttgttttgtatacctaatca|--|atgccgaggatttggaaaaagtgtttattcctcatggactgattatggacaggttagtaagacctcgattgaagt	N/A	N/A	N/A	N/A	N/A
Blunt	wild-type	nnnnnnnnnnnnnnnnnnnnnnnnnnnnnnncggtaacatttaactgctctacataccctcttggaaaaagtgtttattcctcatggactgattatggacaggttagtaagacctcgattgaagttatttttagagggtgtgtgtgtggtgtgtgtgtgtgtgtgtgtgtgtgtgtgtgtgtgtgtgannnnnnnnnnnnnnnnnnnnnnnnnnnnnnnnnnnnnnnnnnnnnnnnnnnnnnnnnnnnnnnnnnnnnnnnnnnnnnnnnnnnnnnnnnnnnnnnnnnnnnnnnnnnnnnnnnnnnnnnnnnnnnnnnnnnnnnnnnnnnnnnnnnnnnnnnnnnnnnnnnnnnnnnnnnnnnnnnnnnnnnnnnnnnnnnnnnnnnnnnnnnnnnnnnn…	ctgctctacataccctcttg	tagctaaattcctctgttaaactaagacttattatctaaacgtaattaaatgttgatatcttataatgctccactttgaaacagctgtctttcttttgcagattagcgatgatgaaccaggttatgacctagatttgttttgtatacctaatcattatgccgaggatttg	gaaaaagtgtttattcctca	N/A	ttg	3	170	0	1	DELETION	|---------------------------------------|gaaaaagtgtttattcctcatggactgattatggacaggttagtaagacctcgattgaagt	N/A	N/A	N/A	N/A	N/A
Blunt	wild-type	nnnnnnnnnnnnnnnnnnnnnnnnnnnnnnnnnnnnnnnnnnnnnnnnnnnnnnnnnnnnnnnnnnnnnnnnnnnnnnnnnnnnnnnnnnnnnnnnnnnnnnnnnnnnnnnnnnnnnnnnnnnnnnnnnnnnnnnnnnnnnnnnnnnnnnnnnnnnnnnnnnnnnnnnnnnnnnncgatgatgaaccaggttatgacctagatttgttttgtatacctaatggactgattatggacaggttagtaagacctcgattgaagttatttttagagggtgtgtgtgtggtgtgtgtgtgtgtgtgtgtgtgtgtgtgtgtgtgtgtgnnnnnnnnnnnnnnnnnnnnnnnnnnnnnnnnnnnnnnnnnnnnnnnnnnnnnnnnnnnnnnnnnnnnnnnnnnnn…	atttgttttgtatacctaat	cattatgccgaggatttggaaaaagtgtttattcctcat	ggactgattatggacaggtt	N/A	at	2	39	0	0	DELETION	gatttgttttgtatacctaat|---------------------------------------|ggactgattatggacaggttagtaagacctcgattgaagt	N/A	N/A	N/A	N/A	N/A
Blunt	wild-type	nnnnnnnnnnnnnnnnnnnnnnnnnnnnnnnnnnnnnggtaacatttaactgctctacataccctcttgtagctaaattcctctgttaaactaagacttattatctaaacgtaattaaatgttgatatcttataatgctccactttgaaacagctgtctttcttttgcagattagcgatgatgaaccaggttatgacctagatttgttttgtatacctaatcatacgggataataccgcgccacatagcagaactttaaaagtgctcatcattggaaaacgttcttcggggcgaaaactctcaaggatcttaccgctgttgagatccagttcgatgtaacccactcgtgcacccaactgatcttcagcatcggaaaaagtgtttattcctcatggactg…	tgttttgtatacctaatcat	tatgccgaggattt	ggaaaaagtgtttattcctc	acgggataataccgcgccacatagcagaactttaaaagtgctcatcattggaaaacgttcttcggggcgaaaactctcaaggatcttaccgctgttgagatccagttcgatgtaacccactcgtgcacccaactgatcttcagcatc	N/A	-1	14	147	1	DELINS	gatttgttttgtatacctaatcat|--------------ACGGGATAATACCGCGCCACATAGCAGAACTTTAAAAGTGCTCATCATTGGAAAACGTTCTTCGGGGCGAAAACTCTCAAGGATCTTACCGCTGTTGAGATCCAGTTCGATGTAACCCACTCGTGCACCCAACTGATCTTCAGCATC|ggaaaaagtgtttattcctcatggactgattatggacaggttagtaagacctcgattgaagt	147	acgggataataccgcgccacatagcagaactttaaaagtgctcatcattggaaaacgttcttcggggcgaaaactctcaaggatcttaccgctgttgagatccagttcgatgtaacccactcgtgcacccaactgatcttcagcatc	ACGGGATAATACCGCGCCACATAGCAGAACTTTAAAAGTGCTCATCATTGGAAAACGTTCTTCGGGGCGAAAACTCTCAAGGATCTTACCGCTGTTGAGATCCAGTTCGATGTAACCCACTCGTGCACCCAACTGATCTTCAGCATC	<px458_Cas9-GFPrc0>	SOLVED
Blunt	wild-type	nnnnnnnnnnnnnnnnnnnnnnnnnnnnnnnnnnnnncggtaacatttaactgctctacataccctcttgtagctaaattcctctgttaaactaagacttattatctaaacgtaattaaatgttgatatcttataatgctccactttgaaacagctgtctttcttttgcagattagcgatgatgaaccaggttatgacctagatttgttttgtatacctaatcattaccgaggatttggaaaaagtgtttattcctcatggactgattatggacaggttagtaagacctcgattgaagttatttttagagggtgtgtgtgtggtgtgtgtgtgtgtgtgtgtgtgtgtgtgtgtgtgtgtgaaagagagagnnnnnnnnnnnnnnnnnnnnnnnnnnnn…	ttttgtatacctaatcatta	tg	ccgaggatttggaaaaagtg	N/A	N/A	0	2	0	1	DELETION	gatttgttttgtatacctaatcatta|--|ccgaggatttggaaaaagtgtttattcctcatggactgattatggacaggttagtaagacctcgattgaagt	N/A	N/A	N/A	N/A	N/A
Blunt	wild-type	nnnnnnnnnnnnnnnnnnnnnnnnnnnnnnnnnnnnnnncggtaacatttaactgctctacataccctcttgtagctaaattcctctgttaaactaagacttattatctaaacgtaattaaatgttgatatcttataatgctccactttgaaacagctgtctttcttttgcagattagcgatgatgaaccaggttatgacctagatttgttttgtataccgaggatttggaaaaagtgtttattcctcatgnnnnnnnnnnnnnnnnnnnnnnnnnnnnnnnnnnnnnnnnnnnnnnnnnnnnnnnnnnnnnnnnnnnnnnnnnnnnnnnnnnnnnnnnnnnnnnnnnnnnnnnnnnnnnnnnnnnnnnnnnnnnnnnnnnnnnnnnnnnnnnnnnnnn…	ctagatttgttttgtatacc	taatcattatgcc	gaggatttggaaaaagtgtt	N/A	cc	2	13	0	2	DELETION	gatttgttttgtatacc|-------------|gaggatttggaaaaagtgtttattcctcatggactgattatggacaggttagtaagacctcgattgaagt	N/A	N/A	N/A	N/A	N/A
Blunt	wild-type	nnnnnnnnnnnnnnnnnnnnnnnntctattacaaaacggtaacatttaactgctctacataccctcttgtagctaaattcctctgttaaactaagacttattatctaaacgtaattaaatgttgatatcttataatgctccactttgaaacagctgtctttcttttgcagattagcgatgatgaaccaggttatgacctagatttgttttgtatacctaatcattaggtatttggaaaaagtgtttattcctcatggactgattatggacaggttagtaagacctcgattgaagttatttttagagggtgtgtgtgtggtgtgtgtgtgtgtgtgtgtgtgtgtgtgtgtgtgtgtgnnnnnnnnnnnnnnnnnnnnnnnnnnnnnnnnnnnnnnnnnn…	ttttgtatacctaatcatta	tgccgagg	atttggaaaaagtgtttatt	ggt	N/A	-1	8	3	1	DELINS	gatttgttttgtatacctaatcatta|--------GGT|atttggaaaaagtgtttattcctcatggactgattatggacaggttagtaagacctcgattgaagt	N/A	N/A	N/A	N/A	N/A
Blunt	wild-type	nnnnnnnnnnnnnnnnnnntctattacaaaacggtaacatttaactgctctacataccctcttgtagctaaattcctctgttaaactaagacttattatctaaacgtaattaaatgttgatatcttataatgctccactttgaaacagctgtctttcttttgcagattagcgatgatgaaccaggttatgacctagatttgttttgtatacctaatcattatgatttggaaaaagtgtttattcctcatggactgattatggacaggttagtaagacctcgattgaagttatttttagagggtgtgtgtgtggtgtgtgtgtgtgtgtgtgtgtgtgtgtgtgtgtgtgtgnnnnnnnnnnnnnnnnnnnnnnnnnnnnnnnnnnnnnnnnnnnnnnnn…	ttgtatacctaatcattatg	ccgagg	atttggaaaaagtgtttatt	N/A	g	1	6	0	0	DELETION	gatttgttttgtatacctaatcattatg|------|atttggaaaaagtgtttattcctcatggactgattatggacaggttagtaagacctcgattgaagt	N/A	N/A	N/A	N/A	N/A
Blunt	wild-type	nnnnnnnnnnnnnnnnnnnnnnnnnnnnnnnncggtaacatttaactgctctacataccctcttgtagctaaattcctctgttaaactaagacttattatctaaacgtaattaaatgttgatatcttataatgctccactttgaaacagctgtctttcttttgcagattagcgatgatgaaccaggttatgacctagatttgttttgtatttggaaaaagtgtttattcctcatggactgattatggacaggttagtaagacctcgattgaagttatttttagagggtgtgtgtgtggtgtgtgtgtgtgtgtgtgtgtgtgtgtgtgtgtgtgtgnnnnnnnnnnnnnnnnnnnnnnnnnnnnnnnnnnnnnnnnnnnnnnnnnnnnnnnnnnnnnnn…	gacctagatttgttttgtat	acctaatcattatgccgaggat	ttggaaaaagtgtttattcc	N/A	at	2	22	0	2	DELETION	gatttgttttgtat|----------------------|ttggaaaaagtgtttattcctcatggactgattatggacaggttagtaagacctcgattgaagt	N/A	N/A	N/A	N/A	N/A
Blunt	wild-type	nnnnnnnnnnnnnnnnnnnnnnnnnnnnnnnnnnnnnnnnnnnnnnnnnnnnnnnnnnnnnnnnnnnnnnnnnnnnnnnnnnnnnnnnnnnnnnnnnnnnnnnnnnnnnnnnttaaatgttgatatcttataatgctccactttgaaacagctgtctttcttttgcagattagcgatgatgaaccaggttatgacctagatttgttttgtatacctaaggatttggaaaaagtgtttattcctcatggactgattatggacaggttagtaagacctcgattgaagttatttttagagggtgtgtgtgtggtgtgtgtgtgtgtgtgtgtgtgtgtgtgtgtgtgtgtgagagagagagaagagannnnnnnnnnnnnnnnnnnnnnnnnnnnnnnnnnn…	gatttgttttgtatacctaa	tcattatgccga	ggatttggaaaaagtgttta	N/A	a	1	12	0	0	DELETION	gatttgttttgtatacctaa|------------|ggatttggaaaaagtgtttattcctcatggactgattatggacaggttagtaagacctcgattgaagt	N/A	N/A	N/A	N/A	N/A
Blunt	wild-type	nnnnnnnnnnnnnnnnnnnnnnnnnnnnnnnnnnnnnnnnnnnnnnnnnnnnnnnnnnnnnnnnnnnnnnnnnnnnnnnnnnnnnnnnnnnnnnnnnnnnnnnnnnnnnnnnnnnnnnnnnnnnnnnnataatgctccactttgaaacagctgtctttcttttgcaaatcctccgaggatttggaaaaagtgtttattcctcatggactgattatggacaggttagtaagacctcgattgaagttatttttagagggtgtgtgtgtggtgtgtgtgtgtgtgtgtgtgtgtgtgtgtgtgtgtgtgaaagagagagaagagagnnnnnnnnnnnnnnnnnnnnnnnnnnnnnnnnnnnnnnnnnnnnnnnnnnnnnnnnnnnnnnnnnnnnnnnnnnnn…	acagctgtctttcttttgca	gattagcgatgatgaaccaggttatgacctagatttgttttgtatacctaatcattatg	ccgaggatttggaaaaagtg	aatcct	N/A	-1	59	6	1	DELINS	|----------------------------AATCCT|ccgaggatttggaaaaagtgtttattcctcatggactgattatggacaggttagtaagacctcgattgaagt	6	aggatt	AATCCT	<rcR0>	SOLVED
Blunt	wild-type	nnnnnnnnnnnnnnnnnnnnnnnnnnnnnnnnnnnnnnnnnnnnnnnnnnnnnnnnnnnnnnnnnnnnnnnnnnnnnnnnnnnnnnnnnnnnnnnnnnnnnnnnnnnnnnnnnnnnnnnnnnnnnnnnnnnnnnnnnnnnnnnnnnnnnnnnnnnnnnnnnnnnngcagattagcgatgatgaaccaggttatgacctagatttgttttgtatacacacacacacacacaccacacacacaccctctaaaaataacttcaatcgaggtcttactaacctgtccataatcagtccatgaggaataaacactttttccaaatcctcggggatttgtgtgtgtgtgtgtgtgtgtgtaagagagagaggagaggnnnnnnnnnnnnnnnnnnnnnnnnnnnn…	cctagatttgttttgtatac	ctaatcattatgccgaggatttggaaaaagtgtttattcctcatggactgattatggacaggttagtaagacctcgattgaagttatttttagagggtgtgtgtgtggtgtgtgtgtgtgtgtgtgtgtgtgtgtg	tgtgtgtgtgtgtgtgtgtg	acacacacacacacaccacacacacaccctctaaaaataacttcaatcgaggtcttactaacctgtccataatcagtccatgaggaataaacactttttccaaatcctcggggatt	N/A	-1	136	116	1	DELINS	gatttgttttgtatac|----------------------------------------------------------------------------------------------------------------------------------------ACACACACACACACACCACACACACACCCTCTAAAAATAACTTCAATCGAGGTCTTACTAACCTGTCCATAATCAGTCCATGAGGAATAAACACTTTTTCCAAATCCTCGGGGATT|	111	acacacacacacacaccacacacacaccctctaaaaataacttcaatcgaggtcttactaacctgtccataatcagtccatgaggaataaacactttttccaaatcctcgg	ACACACACACACACACCACACACACACCCTCTAAAAATAACTTCAATCGAGGTCTTACTAACCTGTCCATAATCAGTCCATGAGGAATAAACACTTTTTCCAAATCCTCGGGGATT	<mmHPRT_sequence_Fastarc0><1L>	SOLVED
Blunt	wild-type	nnnnnnnnnnnnnnnnnnnnnnnnnnnnaaacggtaacatttaactgctctacataccctcttgtagctaaattcctctgttaaactaagacttattatctaaacgtaattaaatgttgatatcttataatgctccactttgaaacagctgtctttcttttgcagattagcgatgatgaaccaggttatgacctagatttgttttgtatacctaatcattgccgaggatttggaaaaagtgtttattcctcatggactgattatggacaggttagtaagacctcgattgaagttatttttagagggtgtgtgtgtggtgtgtgtgtgtgtgtgtgtgtgtgtgtgtgtgtgtgtgagagagagagannnnnnnnnnnnnnnnnnnnnnnnnnnnnnnnn…	gttttgtatacctaatcatt	at	gccgaggatttggaaaaagt	N/A	t	1	2	0	1	DELETION	gatttgttttgtatacctaatcatt|--|gccgaggatttggaaaaagtgtttattcctcatggactgattatggacaggttagtaagacctcgattgaagt	N/A	N/A	N/A	N/A	N/A
Blunt	wild-type	nnnnnnnnnnnnnnnnnnnnnnnnnnnnnnnnnnnnnnnnnnnnnnnnnnnnnnnnnnnnnnnnnnnnnnnnnnnnnnnnnnnnnnnnnnnnnnnnnnnnnnnnncgtaattaaatgttgatatcttataatgctccactttgaaacagctgtctttcttttgcagattagcgatgatgaaccaggttatgacctagatttgttttgtatacctaatcattatgaggatttggaaaaagtgtttattcctcatggactgattatggacaggttagtaagacctcgattgaagttatttttagagggtgtgtgtgtggtgtgtgtgtgtgtgtgtgtgtgtgtgtgtgtgtgtgtgagagagagagaagagagnnnnnnnnnnnnnnnnnnnnnnnnnnn…	ttgtatacctaatcattatg	ccg	aggatttggaaaaagtgttt	N/A	g	1	3	0	0	DELETION	gatttgttttgtatacctaatcattatg|---|aggatttggaaaaagtgtttattcctcatggactgattatggacaggttagtaagacctcgattgaagt	N/A	N/A	N/A	N/A	N/A
Blunt	wild-type	nnnnnnnnnnnnnnnnnnnnatctattacaaaacggtaacatttaactgctctacataccctcttgtagctaaattcctctgttaaactaagacttattatctaaacgtaattaaatgttgatatcttataatgctccactttgaaacagctgtctttcttttgcagattagcgatgatgaaccaggttatgacctagatttgttttgtatacctaattataattccgaggatttggaaaaagtgtttattcctcatggactgattatggacaggttagtaagacctcgattgaagttatttttagagggtgtgtgtgtggtgtgtgtgtgtgtgtgtgtgtgtgtgtgtgtgtgtgtgagagagagagaagagaggnnnnnnnnnnnnnnnnnnnnnn…	atttgttttgtatacctaat	cattatg	ccgaggatttggaaaaagtg	tataatt	N/A	-1	7	7	0	DELINS	gatttgttttgtatacctaat|-------TATAATT|ccgaggatttggaaaaagtgtttattcctcatggactgattatggacaggttagtaagacctcgattgaagt	6	tataat	TATAATt	<0L>t	ALMOST SOLVED
Blunt	wild-type	nnnnnnnnnnnnnnnnnnnnnnnnnntctattacaaaacggtaacatttaactgctctacataccctcttgtagctaaattcctctgttaaactaagacttattatctaaacgtaattaaatgttgatatcttataatgctccactttgaaacagctgtctttcttttgcagattagcgatgatgaaccaggttatgacctagatttgttttgtatacctaatcacgaggatttggaaaaagtgtttattcctcatggactgattatggacaggttagtaagacctcgattgaagttatttttagagggtgtgtgtgtggtgtgtgtgtgtgtgtgtgtgtgtgtgtgtgtgtgtgtnnnnnnnnnnnnnnnnnnnnnnnnnnnnnnnnnnnnnnnnnn…	ttgttttgtatacctaatca	ttatgc	cgaggatttggaaaaagtgt	N/A	N/A	0	6	0	0	DELETION	gatttgttttgtatacctaatca|------|cgaggatttggaaaaagtgtttattcctcatggactgattatggacaggttagtaagacctcgattgaagt	N/A	N/A	N/A	N/A	N/A
Blunt	wild-type	nnnnnnnnnnnnnnnnnnnnatctattacaaaacggtaacatttaactgctctacataccctcttgtagctaaattcctctgttaaactaagacttattatctaaacgtaattaaatgttgatatcttataatgctccactttgaaacagctgtctttcttttgcagattagcgatgatgaaccaggttatgacctagatttgttttgtatacctaatcattatgaggatttggaaaaagtgtttattcctcatggactgattatggacaggttagtaagacctcgattgaagttatttttagagggtgtgtgtgtggtgtgtgtgtgtgtgtgtnnnnnnnnnnnnnnnnnnnnnnnnnnnnnnnnnnnnnnnnnnnnnnnnnnnnnnnnnnnnnnnn…	ttgtatacctaatcattatg	ccg	aggatttggaaaaagtgttt	N/A	g	1	3	0	0	DELETION	gatttgttttgtatacctaatcattatg|---|aggatttggaaaaagtgtttattcctcatggactgattatggacaggttagtaagacctcgattgaagt	N/A	N/A	N/A	N/A	N/A
Blunt	wild-type	nnnnnnnnnnnnnnnnnnnnnnnnnnnnnnnnnnnnnnnncatttaactgctctacataccctcttgtagctaaattcctctgttaaactaagacttattatctaaacgtaattaaatgttgatatcttataatgctccactttgaaacagctgtctttcttttgcagattagcgatgatgaaccaggttatgacctagatttgttttgtatacctaatcattaggaaaaagtgtttattcctcatggactgattatggacaggttagtaagacctcgattgaagttatttttagagggtgtgtgtgtggtgtgtgtgtgtgtgtgtgtgtgtgtgtgtgtnnnnnnnnnnnnnnnnnnnnnnnnnnnnnnnnnnnnnnnnnnnnnnnnnnnnnnnnnn…	ttttgtatacctaatcatta	tgccgaggattt	ggaaaaagtgtttattcctc	N/A	N/A	0	12	0	0	DELETION	gatttgttttgtatacctaatcatta|------------|ggaaaaagtgtttattcctcatggactgattatggacaggttagtaagacctcgattgaagt	N/A	N/A	N/A	N/A	N/A
Blunt	wild-type	nnnnnnnnnnnnnnnnnnnnnnnnnnnnnaaacggtaacatttaactgctcctacataccctcttgtagctaaattcctctgttaaactaagacttattatctaaacgtaattaaatgttgatatcttataatgctccactttgaaacagctgtctttcttttgcagattagcgatgatgaaccaggttatgacctagatttgttttgtatacctaatcattatctcttattcccttgaatcnnnnnnnnnnnnnnnnnnnnnnnnnnnnnnnnnnnnnnnnnnnnnnnnnnnnnnnnnnnnnnnnnnnnnnnnnnnnnnnnnnnnnnnnnnnnnnnnnnnnnnnnnnnnnnnnnnnnnnnnnnnnnnnnnnnnnnnnnnnnnnnnnnnnnnnnnnnnn…	tttgtatacctaatcattat	gccgaggatttggaaaaagtgtttattcctcatggactgattatggacaggttagtaagacctcgattgaagttatttttagagggtgtgtgtgtggtgtgtgtgtgtgtgtgtgtgtgtgtgtgtgtgtgtgtgtgtgtgtgtgtgtaagagagagaggagaggcatgtgtgatatatatgtgaagtgtattgcatgtacatggaatccagagaaggacattaggtgtcctactctgttgct	ctcttattcccttgaatc	N/A	t	1	243	0	0	DELETION	gatttgttttgtatacctaatcattat|---------------------------------------------------------------------------------------------------------------------------------------------------------------------------------------------------------------------------------------------------|	N/A	N/A	N/A	N/A	N/A
Blunt	wild-type	nnnnnnnnnnnnnnnnnnnnnnnnnnnnnnnnaacggtaacatttaactgctctacataccctcttgtagctaaattcctctgttaaactaagacttattatctaaacgtaattaaatgttgatatcttataatgctccactttgaaacagctgtctttcttttgcagattagcgatgatgaaccaggttatgacctagatttgttttgtatacctaatcattaccgaggatttggaaaaagtgtttattcctcatggactgattatggacaggttagtaagacctcgattgaagttatttttagagggtgtgtgtgtggtgtgtgtgtgtgtgtgtgtgtgtgtgtgtgtgtgtgtgaaagagannnnnnnnnnnnnnnnnnnnnnnnnnnnnnnnnn…	ttttgtatacctaatcatta	tg	ccgaggatttggaaaaagtg	N/A	N/A	0	2	0	1	DELETION	gatttgttttgtatacctaatcatta|--|ccgaggatttggaaaaagtgtttattcctcatggactgattatggacaggttagtaagacctcgattgaagt	N/A	N/A	N/A	N/A	N/A
Blunt	wild-type	nnnnnnnnnnnnnnnnnnnnnnnnntctattacaaaacggtaacatttaactgctctacataccctcttgtagctaaattcctctgttaaactaagacttattatctaaacgtaattaaatgttgatatcttataatgctccactttgaaacagctgtctttcttttgcagattagcgatgatgaaccaggttatgacctagatttgttttgtatacctatgccgaggatttggaaaaagtgtttattcctcatggactgattatggacaggttagtaagacctcgattgaagttatttttagagggtgtgtgtgtggtgtgtgtgtgtgtgtgtgtgtgtgtgtgtgtgtgtgnnnnnnnnnnnnnnnnnnnnnnnnnnnnnnnnnnnnnnnnnnnnn…	agatttgttttgtataccta	atcatta	tgccgaggatttggaaaaag	N/A	ta	2	7	0	2	DELETION	gatttgttttgtataccta|-------|tgccgaggatttggaaaaagtgtttattcctcatggactgattatggacaggttagtaagacctcgattgaagt	N/A	N/A	N/A	N/A	N/A
Blunt	wild-type	nnnnnnnnnnnnnnnnnnnnnnnnnnnnnnnnnnaacggtaacatttaactgctctacataccctcttgtagctaaattcctctgttaaactaagacttattatctaaacgtaattaaatgttgatatcttataatgctccactttgaaacagctgtctttcttttgcagattagcgatgatgaaccaggttatgacctagatttgttttgtatacctaatcattaccgaggatttggaaaaagtgtttattcctcatggactgattatggacaggttagtaagacctcgattgaagttatttttagagggtgtgtgtgtggtgtgtgtgtgtgtgtgtgtgtgtgtgtgtgtgtgtgtgannnnnnnnnnnnnnnnnnnnnnnnnnnnnnnnnnnnnn…	ttttgtatacctaatcatta	tg	ccgaggatttggaaaaagtg	N/A	N/A	0	2	0	1	DELETION	gatttgttttgtatacctaatcatta|--|ccgaggatttggaaaaagtgtttattcctcatggactgattatggacaggttagtaagacctcgattgaagt	N/A	N/A	N/A	N/A	N/A
Blunt	wild-type	nnnnnnnnnnnnnnnnnnnnnnnnnnnnnnnnnnnnnnnnnnnnnnnnnnnnnnnnnnnnnnnnnnnnnnnnnnnnnnnnnnnnnnnnnnctaagacttattatctaaacgtaattaaatgttgatatcttataatgctccactttgaaacagctgtctttcttttgcagattagcgatgatgaaccaggttatgacctagatttgttttgtatacctaatcattaccgaggatttggaaaaagtgtttattcctcatggactgattatggacaggttagtaagacctcgattgaagttatttttagagggtgtgtgtgtggtgtgtgtgtgtgtgtgtgtgtgtgtgtgtgtgtgtgtgaaagagagagaagagaggtgtgtgagatatatnnnnnnn…	ttttgtatacctaatcatta	tg	ccgaggatttggaaaaagtg	N/A	N/A	0	2	0	1	DELETION	gatttgttttgtatacctaatcatta|--|ccgaggatttggaaaaagtgtttattcctcatggactgattatggacaggttagtaagacctcgattgaagt	N/A	N/A	N/A	N/A	N/A
Blunt	wild-type	nnnnnnnnnnnnnnnnnnnnnnnnnnnnnnnnnnnnnnnnnnnnntttaactgctctacataccctcttgtagctaaattcctctgttaaactaagacttattatctaaacgtaattaaatgttgatatcttataatgctccactttgaaacagctgtctttcttttgcagattagcgatgatgaaccaggttatgacctagatttgttttgtatacctaatcggatttggaaaaagtgtttattcctcatggactgattatggacaggttagtaagacctcgattgaagttatttttagagggtgtgtgtgtggtgtgtgtgtgtgtgtgtgtgtgtgtgtgtgtgtgtgtgnnnnnnnnnnnnnnnnnnnnnnnnnnnnnnnnnnnnnnnnnnnnnn…	tttgttttgtatacctaatc	attatgccga	ggatttggaaaaagtgttta	N/A	N/A	0	10	0	2	DELETION	gatttgttttgtatacctaatc|----------|ggatttggaaaaagtgtttattcctcatggactgattatggacaggttagtaagacctcgattgaagt	N/A	N/A	N/A	N/A	N/A
Blunt	wild-type	nnnnnnnnnnnnnnnnnnnnnnnnnnnnnnnnnnnncggtaacatttaactgctctacataccctcttgtagctaaattcctctgttaaactaagacttattatctaaacgtaattaaatgttgatatcttataatgctccactttgaaacagctgtctttcttttgcagattagcgatgatgaaccaggttatgacctagatttgtttggatttggaaaaagtgtttattcctcatggactgattatggacaggttagtaagacctcgattgaagttatttttagagggtgtgtgtgtggtgtgtgtgtgtgtgtgtgtgtgtgtgtgtgtgtgtgtgagagagagagaagagaggtgtgtgnnnnnnnnnnnnnnnnnnnnnnnnnnnnnnnnnnnn…	gttatgacctagatttgttt	tgtatacctaatcattatgccga	ggatttggaaaaagtgttta	N/A	N/A	0	23	0	1	DELETION	gatttgttt|-----------------------|ggatttggaaaaagtgtttattcctcatggactgattatggacaggttagtaagacctcgattgaagt	N/A	N/A	N/A	N/A	N/A
Blunt	wild-type	nnnnnnnnnnnnnnnnnnnnnnnnnnnnnnnnnnnnnnntttaactgctctacataccctcttgtagctaaattcctctgttaaactaagacttattatctaaacgtaattaaatgttgatatcttataatgctccactttgaaacagctgtctttcttttgcagattagcgatgatgaaccaggttatgacctagatttgttttgtatacctaatcattaccgaggatttggaaaaagtgtttattcctcatggactgattatggacaggttagtaagacctcgattgaagttatttttagagggtgtgtgtgtggtgtgtgtgtgtgtgtgtgtgtgtgtgtgtgtgtgtgtgannnnnnnnnnnnnnnnnnnnnnnnnnnnnnnnnnnnnnnnnnn…	ttttgtatacctaatcatta	tg	ccgaggatttggaaaaagtg	N/A	N/A	0	2	0	1	DELETION	gatttgttttgtatacctaatcatta|--|ccgaggatttggaaaaagtgtttattcctcatggactgattatggacaggttagtaagacctcgattgaagt	N/A	N/A	N/A	N/A	N/A
Blunt	wild-type	nnnnnnnnnnnnnnnnnnnnnnnnnnnnnnnnnnnnnnnnnnnnnnnnnnnnnnnnnnnnnnnnnnnnnnnnnnnnnnnnnntgttaaactaagacttattatctaaacgtaattaaatgttgatatcttataatgctccactttgaaacagctgtctttcttttgcagattagcgatgatgaaccaggttatgacctagatttgttttgtatacctaatcattaaggatttggaaaaagtgtttattcctcatggactgattatggacaggttagtaagacctcgattgaagttatttttagagggtgtgtgtgtggtgtgtgtgtgtgtgtgtgtgtgtgtgtgtgtgtgtgtgagagagagagaagagaggtgtgtgagatatatnnnnnnnnnnn…	ttttgtatacctaatcatta	tgccg	aggatttggaaaaagtgttt	N/A	N/A	0	5	0	1	DELETION	gatttgttttgtatacctaatcatta|-----|aggatttggaaaaagtgtttattcctcatggactgattatggacaggttagtaagacctcgattgaagt	N/A	N/A	N/A	N/A	N/A
Blunt	wild-type	nnnnnnnnnnnnnnnnnnnnnnnnnnnnnnnnnnnnnnnnnnnnnnnnnnnnnnnnnnnnnnnnnnnnnnnnnnnnnnnnnnnnnnnnnnnnnnnnnnnnnnnnnnnnnnnnnnnnnnnnnnnnnnnnnnntcttataatgctccactttgaaacagctgtctttcttttgcagattagcgatgatgaaccaggttatgacctagatttgttttgtatacctaatcatccgaggatttggaaaaagtgtttattcctcatggactgattatggacaggttagtaagacctcgattgaannnnnnnnnnnnnnnnnnnnnnnnnnnnnnnnnnnnnnnnnnnnnnnnnnnnnnnnnnnnnnnnnnnnnnnnnnnnnnnnnnnnnnnnnnnnnnnnnnnnn…	tgttttgtatacctaatcat	tatg	ccgaggatttggaaaaagtg	N/A	N/A	0	4	0	2	DELETION	gatttgttttgtatacctaatcat|----|ccgaggatttggaaaaagtgtttattcctcatggactgattatggacaggttagtaagacctcgattgaagt	N/A	N/A	N/A	N/A	N/A
Blunt	wild-type	nnnnnnnnnnnnnnnnnnnnnnnnnnnnnnnnaacggtaacatttaactgctctacataccctcttgtagctaaattcctctgttaaactaagacttatccagagaaggacattaggtgtcctactctgttgctctcttattcccttgaatcagtgtctcttgnnnnnnnnnnnnnnnnnnnnnnnnnnnnnnnnnnnnnnnnnnnnnnnnnnnnnnnnnnnnnnnnnnnnnnnnnnnnnnnnnnnnnnnnnnnnnnnnnnnnnnnnnnnnnnnnnnnnnnnnnnnnnnnnnnnnnnnnnnnnnnnnnnnnnnnnnnnnnnnnnnnnnnnnnnnnnnnnnnnnnnnnnnnnnnnnnnnnnnnnnnnnnnnnnnnnnnnnnnnnnnnnnnnnnnnnnnnn…	tctgttaaactaagacttat	tatctaaacgtaattaaatgttgatatcttataatgctccactttgaaacagctgtctttcttttgcagattagcgatgatgaaccaggttatgacctagatttgttttgtatacctaatcattatgccgaggatttggaaaaagtgtttattcctcatggactgattatggacaggttagtaagacctcgattgaagttatttttagagggtgtgtgtgtggtgtgtgtgtgtgtgtgtgtgtgtgtgtgtgtgtgtgtgtgtgtgtgtgtgtaagagagagaggagaggcatgtgtgatatatatgtgaagtgtattgcatgtacatggaat	ccagagaaggacattaggtg	N/A	at	2	334	0	2	DELETION	|-------------------------------------------------------------------------------------------------------------------------------------------------------------------------------------------------------------------------------------------|	N/A	N/A	N/A	N/A	N/A
Blunt	wild-type	nnnnnnnnnnnnnnnnnnnnnnnnnnnnnnnnnnnnnnnnnntttaactgctctacataccctcttgtagctaaattcctctgttaaactaagacttattatctaaacgtaattaaatgttgatatcttataatgctccactttgaaacagctgtctttcttttgcagattagcgatgatcattatgattaggtatacaaaacaaatctaggtcataacctagtgtttattcctcatggactgattatggacaggttagtaagacctcgattgaagttatttttagagggtgtgtgtgtggtgtgtgtgtgtgtgtgtgtgtgtgtgtgtgtgtgtgtgaaagagagagnnnnnnnnnnnnnnnnnnnnnnnnnnnnnnnnnnnnnnnnnnnnnnnnnn…	ttttgcagattagcgatgat	gaaccaggttatgacctagatttgttttgtatacctaatcattatgccgaggatttggaaaa	agtgtttattcctcatggac	cattatgattaggtatacaaaacaaatctaggtcataacct	N/A	-1	62	41	0	DELINS	|--------------------------------------------CATTATGATTAGGTATACAAAACAAATCTAGGTCATAACCT|agtgtttattcctcatggactgattatggacaggttagtaagacctcgattgaagt	37	aggttatgacctagatttgttttgtatacctaatcat	cattATGATTAGGTATACAAAACAAATCTAGGTCATAACCT	catt<rcR0>	ALMOST SOLVED
Blunt	wild-type	nnnnnnnnnnnnnnnnnnnnnnnnnnnnnnnnnnnnnnnnnnnnnaactgctctacataccctcttgtagctaaattcctctgttaaactaagacttattatctaaacgtaattaaatgttgatatcttataatgctccactttgaaacagctgtctttcttttgcagattagcgatgatgaaccaggttatgacctagatttgttttgtataccgatttggaaaaagtgtttattcctcatggactgattatggacaggttagtaagacctcgattgaagttatttttagagggtgtgtgtgtggtgtgtgtgtgtgtgtgtgtgtgtgtgtgtgtgtgtgtgannnnnnnnnnnnnnnnnnnnnnnnnnnnnnnnnnnnnnnnnnnnnnnnnnnnnn…	ctagatttgttttgtatacc	taatcattatgccgag	gatttggaaaaagtgtttat	N/A	N/A	0	16	0	2	DELETION	gatttgttttgtatacc|----------------|gatttggaaaaagtgtttattcctcatggactgattatggacaggttagtaagacctcgattgaagt	N/A	N/A	N/A	N/A	N/A
Blunt	wild-type	nnnnnnnnnnnnnnnnnnnnnnnnnnnnnnnnnnnnnnnnnnnnnnnnnnnnnnnnnnnnnnnnnnnnnnnnnnnnnnnnnnnnnnnctaagacttattatctaaacgtaattaaatgttgatatcttataatgctccactttgaaacagctgtctttcttttgcagattagcgatgatgaaccaggttatgaccaaaagtgtttattcctcatggactgattatggacaggttannnnnnnnnnnnnnnnnnnnnnnnnnnnnnnnnnnnnnnnnnnnnnnnnnnnnnnnnnnnnnnnnnnnnnnnnnnnnnnnnnnnnnnnnnnnnnnnnnnnnnnnnnnnnnnnnnnnnnnnnnnnnnnnnnnnnnnnnnnnnnnnnnnnnnnnnnnnnnnnnnnn…	tgatgaaccaggttatgacc	tagatttgttttgtatacctaatcattatgccgaggatttgga	aaaagtgtttattcctcatg	N/A	N/A	0	43	0	2	DELETION	|-----------------------------------------|aaaagtgtttattcctcatggactgattatggacaggttagtaagacctcgattgaagt	N/A	N/A	N/A	N/A	N/A
Blunt	wild-type	nnnnnnnnnnnnnnnnnnnnnnnnnnnnnnnnnnnnnnnnnnnntttaactgctctacataccctcttgtagctaaattcctctgttaaactaagacttattatctaaacgtaattaaatgttgatatcttataatgctccactttgaaacagctgtctttcttttgcagattagcgatgatgaaccaggttatgacctagatttgttttgtatacctaatcattaatgccgaggatttggaaaaagtgtttattcctcatggactgattatggacaggttagtaagacctcgattgaagttatttttagagggtgtgtgtgtggtgtgtgtgtgtgtgtgtgtgtgtgtgtgtgtgtgtgtgaaagagagagaagannnnnnnnnnnnnnnnnnnnnn…	ttttgtatacctaatcatta	N/A	tgccgaggatttggaaaaag	a	N/A	-1	0	1	1	INSERTION	gatttgttttgtatacctaatcatta|A|tgccgaggatttggaaaaagtgtttattcctcatggactgattatggacaggttagtaagacctcgattgaagt	N/A	N/A	N/A	N/A	N/A
Blunt	wild-type	nnnnnnnnnnnnnnnnnnnatctattacaaaacggtaacatttaactgctctacataccctcttgtagctaaattcctctgttaaactaagacttattatctaaacgtaattaaatgttgatatcttataatgctccactttgaaacagctgtctttcttttgcagattagcgatgatgaaccaggttatgacctagatttgttttgtatacctaatcattatccgaggatttggaaaaagtgtttattcctcatggactgattatggacaggttagtaagacctcgattgaagttatttttagagggtgtgtgtgtggtgtgtgtgtgtgtgtgtgtgtgtgtgtgtgtgtgnnnnnnnnnnnnnnnnnnnnnnnnnnnnnnnnnnnnnnnnnnnnnn…	tttgtatacctaatcattat	g	ccgaggatttggaaaaagtg	N/A	N/A	0	1	0	2	DELETION	gatttgttttgtatacctaatcattat|-|ccgaggatttggaaaaagtgtttattcctcatggactgattatggacaggttagtaagacctcgattgaagt	N/A	N/A	N/A	N/A	N/A
Blunt	wild-type	nnnnnnnnnnnnnnnnnnnnnnnnnnnnnnnnnnnnnnnnnnntttaactgctctacataccctcttgtagctaaattcctctgttaaactaagacttattatctaaacgtaattaaatgttgatatcttataatgctccactttgaaacagctgtctttcttttgcagattagcgatgatgaaccaggttatgacctagatttgttttgtatacctaatcattaccgaggatttggaaaaagtgtttattcctcatggactgattatggacaggttagtaagacctcgattgaagttatttttagagggtgtgtgtgtggtgtgtgtgtgtgtgtgtgtgtgtgtgtgtgtgtgtnnnnnnnnnnnnnnnnnnnnnnnnnnnnnnnnnnnnnnnnnnn…	ttttgtatacctaatcatta	tg	ccgaggatttggaaaaagtg	N/A	N/A	0	2	0	1	DELETION	gatttgttttgtatacctaatcatta|--|ccgaggatttggaaaaagtgtttattcctcatggactgattatggacaggttagtaagacctcgattgaagt	N/A	N/A	N/A	N/A	N/A
Blunt	wild-type	nnnnnnnnnnnnnnnnnnnnnnnnnnnnnnnnnnnnnnnnnntttaactgctctacataccctcttgtagctaaattcctctgttaaactaagacttattatctaaacgtaattaaatgttgatatcttataatgctccactttgaaacagctgtctttcttttgcagattagcgatgatgaaccaggttatgacctagatttgttttgtatacctaatcattatggatttggaaaaagtgtttattcctcatggactgattatggacaggttagtaagacctcgattgaagttatttttagagggtgtgtgtgtggtgtgtgtgtgtgtgtgtnnnnnnnnnnnnnnnnnnnnnnnnnnnnnnnnnnnnnnnnnnnnnnnnnnnnnnnnnnnnnnnnn…	ttgtatacctaatcattatg	ccgag	gatttggaaaaagtgtttat	N/A	g	1	5	0	1	DELETION	gatttgttttgtatacctaatcattatg|-----|gatttggaaaaagtgtttattcctcatggactgattatggacaggttagtaagacctcgattgaagt	N/A	N/A	N/A	N/A	N/A
Blunt	wild-type	nnnnnnnnnnnnnnnnnnnnnatctattacaaaacggtaacatttaactgctctacataccctcttgtagctaaattcctctgttaaactaagacttattatctaaacgtaattaaatgttgatatcttataatgctccactttgaaacagctgtctttcttttgcagattagcgatgatgaaccaggttatgacctagatttgttttgtatacctaatcattatgaggatttggaaaaagtgtttattcctcatggactgattatggacaggttagtaagacctcgattgaagttatttttagagggtgtgtgtgtggtgtgtgtgtgtgtgtgtgtgtgtgtgtgtgtgtgtgtgagagagagagnnnnnnnnnnnnnnnnnnnnnnnnnnnnnnnn…	ttgtatacctaatcattatg	ccg	aggatttggaaaaagtgttt	N/A	g	1	3	0	0	DELETION	gatttgttttgtatacctaatcattatg|---|aggatttggaaaaagtgtttattcctcatggactgattatggacaggttagtaagacctcgattgaagt	N/A	N/A	N/A	N/A	N/A
Blunt	wild-type	nnnnnnnnnnnnnnnnnnnnntatctattacaaacggtaacatttaactgctctacataccctcttgtagctaaattcctctgttaaactaagacttattatctaaacgtaattaaatgttgatatcttataatgctccactttgaaacagctgtctttcttttgcagattagcgatgatgaaccaggttatgacctagatttgttttgtatacctaatggatttggaaaaagtgtttattcctcatggactgattatggacaggttagtaagacctcgattgaagttatttttagagggtgtgtgtgtggtgtgtgtgtgtgtgtgtgtgtgtgtgtgtgtgtgtgtgagagagagagaagagnnnnnnnnnnnnnnnnnnnnnnnnnnnnnnnnnnn…	atttgttttgtatacctaat	cattatgccga	ggatttggaaaaagtgttta	N/A	N/A	0	11	0	1	DELETION	gatttgttttgtatacctaat|-----------|ggatttggaaaaagtgtttattcctcatggactgattatggacaggttagtaagacctcgattgaagt	N/A	N/A	N/A	N/A	N/A
Blunt	wild-type	nnnnnnnnnnnnnnnnnnnnnnnnnnnnnnnnnnnnnnnnnnnnnnnnnnnnnnnnnnnnnnnnnnnnnnnnnnnnnnnnnnnnnnnnnnnnnnnnnnnnnnnnnnnnnnnnnnnnnnnnnnnnnnnnnnnnnnnnnnnnnnnnnnnnnnnnnnnnnnntctttcttttgcagattagcgatgatgaaccaggttatgacctagatttgttttgtatacctaatcattatggccgaggatttggaaaaagtgtttattcctcatggactgattatggacaggttagtaagacctcgattgaagttatttttagagggtgtgtgtgtggtgtgtgtgtgtgtgtgtgtgtgtgtgtgtgtgtgnnnnnnnnnnnnnnnnnnnnnnnnnnnnnnnnnnnnn…	ttgtatacctaatcattatg	N/A	ccgaggatttggaaaaagtg	g	N/A	-1	0	1	1	INSERTION	gatttgttttgtatacctaatcattatg|G|ccgaggatttggaaaaagtgtttattcctcatggactgattatggacaggttagtaagacctcgattgaagt	N/A	N/A	N/A	N/A	N/A
Blunt	wild-type	nnnnnnnnnnnnnnnnnnnnnnnnnnnnnnnnnnnnnnnnnntttaactgctctacataccctcttgtagctaaattcctctgttaaactaagacttattatctaaacgtaattaaatgttgatatcttataatgctccactttgaaacagctgtctttcttttgcagattagcgatgatgaaccaggttatgacctagatttgttttggatttggaaaaagtgtttattcctcatggactgattatggacaggttagtaagacctcgattgaagttatttttagagggtgtgtgtgtggtgtgtgtgtgtgtgtgtgtgtgtgtgtgtgtgtgtgtgagagagagagannnnnnnnnnnnnnnnnnnnnnnnnnnnnnnnnnnnnnnnnnnnnnnnnn…	tatgacctagatttgttttg	tatacctaatcattatgccgag	gatttggaaaaagtgtttat	N/A	g	1	22	0	2	DELETION	gatttgttttg|----------------------|gatttggaaaaagtgtttattcctcatggactgattatggacaggttagtaagacctcgattgaagt	N/A	N/A	N/A	N/A	N/A
Blunt	wild-type	nnnnnnnnnnnnnnnnnnnnnnnnnnnnnnnnnnnnnnnnnnnnnnnnnnnnnnnnnnnnnnnnnnnnnnnnnnnnnnnnnnnnnnnnnnnnnnnnnnnnnnnnnnnnnnnnnnnnnnnnnnngatatcttataatgctccactttgaaacagctgtctttcttttgcagattagcgatgatgaaccaggttatgacctagatttgttttgtatacctaatcattatggatttggaaaaagtgtttattcctcatggactgattatggacaggttagtaagacctcgattgaannnnnnnnnnnnnnnnnnnnnnnnnnnnnnnnnnnnnnnnnnnnnnnnnnnnnnnnnnnnnnnnnnnnnnnnnnnnnnnnnnnnnnnnnnnnnnnnnnnnnnnnnn…	ttgtatacctaatcattatg	ccgag	gatttggaaaaagtgtttat	N/A	g	1	5	0	1	DELETION	gatttgttttgtatacctaatcattatg|-----|gatttggaaaaagtgtttattcctcatggactgattatggacaggttagtaagacctcgattgaagt	N/A	N/A	N/A	N/A	N/A
Blunt	wild-type	nnnnnnnnnnnnnnnnnnnnnnnnnnnnnnnncggtaacatttaactgctctacataccctcttgtagctaaattcctctgttaaactaagacttattatctaaacgtaattaaatgttgatatcttataatgctccactttgaaacagctggaaaaagtgtttattcctcatggactgattatggacaggttagtaagacctcgattgaagttatttttagagggtgtgtgtgtggtgtgtgtgtgtgtgtgtgtgtgtgtgtgtgtgtgtgtgaaagagagagnnnnnnnnnnnnnnnnnnnnnnnnnnnnnnnnnnnnnnnnnnnnnnnnnnnnnnnnnnnnnnnnnnnnnnnnnnnnnnnnnnnnnnnnnnnnnnnnnnnnnnnnnnnnnnnnnn…	gctccactttgaaacagctg	tctttcttttgcagattagcgatgatgaaccaggttatgacctagatttgttttgtatacctaatcattatgccgaggatttg	gaaaaagtgtttattcctca	N/A	tg	2	83	0	1	DELETION	|---------------------------------------|gaaaaagtgtttattcctcatggactgattatggacaggttagtaagacctcgattgaagt	N/A	N/A	N/A	N/A	N/A
Blunt	wild-type	nnnnnnnnnnnnnnnnnnnntctattacaaaacggtaacatttaactgctctacataccctcttgtagctaaattcctctgttaaactaagacttattatctaaacgtaattaaatgttgatatcttataatgctccactttgaaacagctgtctttcttttgcagattagcgatgatgaaccaggttatgacctagatttgttttgtatacctaatcatgaggatttggaaaaagtgtttattcctcatggactgattatggacaggttagtaagacctcgattgaagttatttttagagggtgtgtgtgtggtgtgtgtgtgtgtgtgtgtgtgtgtgtgtgtgtgtgtgaaagagagagaagagaggnnnnnnnnnnnnnnnnnnnnnnnnnnnnn…	tgttttgtatacctaatcat	tatgcc	gaggatttggaaaaagtgtt	N/A	N/A	0	6	0	0	DELETION	gatttgttttgtatacctaatcat|------|gaggatttggaaaaagtgtttattcctcatggactgattatggacaggttagtaagacctcgattgaagt	N/A	N/A	N/A	N/A	N/A
Blunt	wild-type	nnnnnnnnnnnnnnnnnnnnnnnnnnnnnnnnnncggtaacatttaactgctctacataccctcttgtagctaaattcctctgttaaactaagacttattatctaaacgtaattaaatgttgatatcttataatgctccactttgaaacagctgtctttcttttgcagattagcgatgatgaaccaggttatgacctagatttgttttgtatacctaagccgaggatttggaaaaagtgtttattcctcatggactgattatggacaggttagtaagacnnnnnnnnnnnnnnnnnnnnnnnnnnnnnnnnnnnnnnnnnnnnnnnnnnnnnnnnnnnnnnnnnnnnnnnnnnnnnnnnnnnnnnnnnnnnnnnnnnnnnnnnnnnnnnnnnnnnnnnn…	gatttgttttgtatacctaa	tcattat	gccgaggatttggaaaaagt	N/A	N/A	0	7	0	2	DELETION	gatttgttttgtatacctaa|-------|gccgaggatttggaaaaagtgtttattcctcatggactgattatggacaggttagtaagacctcgattgaagt	N/A	N/A	N/A	N/A	N/A
Blunt	wild-type	nnnnnnnnnnnnnnnnnnnnatctattacaaaacggtaacatttaactgctctacataccctcttgtagctaaattcctctgttaaactaagacttattatctaaacgtaattaaatgttgatatcttataatgctccactttgaaacagctgtctttcttttgcagattagcgatgatgaaccaggttatgacctagatttggaaaaagtgtttattcctcatggactgattatggacaggttagtaagacctcgattgaagttatttttagagggtgtgtgtgtggtgtgtgtgtgtgtgtgtgtgtgtgtgtgtgtgtgtgtgaaagagagagaagagagnnnnnnnnnnnnnnnnnnnnnnnnnnnnnnnnnnnnnnnnnnnnnnnnnnnnnnnn…	caggttatgacctagatttg	ttttgtatacctaatcattatgccgaggatttg	gaaaaagtgtttattcctca	N/A	gatttg	6	33	0	0	DELETION	gatttg|---------------------------------|gaaaaagtgtttattcctcatggactgattatggacaggttagtaagacctcgattgaagt	N/A	N/A	N/A	N/A	N/A
Blunt	wild-type	nnnnnnnnnnnnnnnnnnnnnnnnnnnnnnnnnnnnnnnnnnnnnnnnnnnnnnnnnnnnnnnnnnnnnnnnnnnnnnnnnnnnnnnnnnnnnnctaagacttattatctaaacgtaattaaatgttgatatcttataatgctccactttgaaacagctgtctttcttttgcagattagcgatgatgaaccaggttatgacctagatttgttttgtataatcgtggtatgtgcccagggaggcgttgaaccgatcttccacgccggagatttccacggagtcgaagcactcgattttcttgaagtagtcctctttcagctgcttcacggtcactttccggttggtcttgaacagcaggtccacgatggcctttttctgctcgccgctcaggaaggcggg…	acctagatttgttttgtata	cctaatcattatg	ccgaggatttggaaaaagtg	atcgtggtatgtgcccagggaggcgttgaaccgatcttccacgccggagatttccacggagtcgaagcactcgattttcttgaagtagtcctctttcagctgcttcacggtcactttccggttggtcttgaacagcaggtccacgatggcctttttctgctcgccgctcaggaaggcgggctttctcattccctcggtcacgtatttcactttggtcagctcgttatacacggtgaagtactcgtacagcaggctgtgcttgggcagcaccttctcgttgggcaggttcttatcgaagttggtcatccgctcgatgaagctctgggcggaagcgcccttgt	N/A	-1	13	341	1	DELINS	gatttgttttgtata|-------------ATCGTGGTATGTGCCCAGGGAGGCGTTGAACCGATCTTCCACGCCGGAGATTTCCACGGAGTCGAAGCACTCGATTTTCTTGAAGTAGTCCTCTTTCAGCTGCTTCACGGTCACTTTCCGGTTGGTCTTGAACAGCAGGTCCACGATGGCCTTTTTCTGCTCGCCGCTCAGGAAGGCGGGCTTTCTCATTCCCTCGGTCACGTATTTCACTTTGGTCAGCTCGTTATACACGGTGAAGTACTCGTACAGCAGGCTGTGCTTGGGCAGCACCTTCTCGTTGGGCAGGTTCTTATCGAAGTTGGTCATCCGCTCGATGAAGCTCTGGGCGGAAGCGCCCTTGT|ccgaggatttggaaaaagtgtttattcc…	341	atcgtggtatgtgcccagggaggcgttgaaccgatcttccacgccggagatttccacggagtcgaagcactcgattttcttgaagtagtcctctttcagctgcttcacggtcactttccggttggtcttgaacagcaggtccacgatggcctttttctgctcgccgctcaggaaggcgggctttctcattccctcggtcacgtatttcactttggtcagctcgttatacacggtgaagtactcgtacagcaggctgtgcttgggcagcaccttctcgttgggcaggttcttatcgaagttggtcatccgctcgatgaagctctgggcggaagcgcccttgt	ATCGTGGTATGTGCCCAGGGAGGCGTTGAACCGATCTTCCACGCCGGAGATTTCCACGGAGTCGAAGCACTCGATTTTCTTGAAGTAGTCCTCTTTCAGCTGCTTCACGGTCACTTTCCGGTTGGTCTTGAACAGCAGGTCCACGATGGCCTTTTTCTGCTCGCCGCTCAGGAAGGCGGGCTTTCTCATTCCCTCGGTCACGTATTTCACTTTGGTCAGCTCGTTATACACGGTGAAGTACTCGTACAGCAGGCTGTGCTTGGGCAGCACCTTCTCGTTGGGCAGGTTCTTATCGAAGTTGGTCATCCGCTCGATGAAGCTCTGGGCGGAAGCGCCCTTGT	<px458_Cas9-GFPrc0>	SOLVED
Blunt	wild-type	nnnnnnnnnnnnnnnnnnnnnnnnnnnnnnnnaaacggtaacatttaactgctctacataccctcttgtagctaaattcctctgttaaactaagacttattatctaaacgtaattaaatgttgatatcttataatgctccactttgaaacagctgtctttcttttgcagattagcgatgatgaaccaggttatgacctagatttgttttgtatacctaatcattaactctgttgctctcttattcccttgaatcagtgtctcttgctgannnnnnnnnnnnnnnnnnnnnnnnnnnnnnnnnnnnnnnnnnnnnnnnnnnnnnnnnnnnnnnnnnnnnnnnnnnnnnnnnnnnnnnnnnnnnnnnnnnnnnnnnnnnnnnnnnnnnnnnnnnnnnnnnn…	ttttgtatacctaatcatta	tgccgaggatttggaaaaagtgtttattcctcatggactgattatggacaggttagtaagacctcgattgaagttatttttagagggtgtgtgtgtggtgtgtgtgtgtgtgtgtgtgtgtgtgtgtgtgtgtgtgtgtgtgtgtgtgtaagagagagaggagaggcatgtgtgatatatatgtgaagtgtattgcatgtacatggaatccagagaaggacattaggtgtcct	actctgttgctctcttattc	N/A	N/A	0	233	0	1	DELETION	gatttgttttgtatacctaatcatta|-----------------------------------------------------------------------------------------------------------------------------------------------------------------------------------------------------------------------------------------|	N/A	N/A	N/A	N/A	N/A
Blunt	wild-type	nnnnnnnnnnnnnnnnnnnnnnnnnnnnnnnnnnnnnnnnnnnnnnnnnnnnnnnnnnnnnnnnnnnnnnnnnnnnnnnnnnnnnnnnaactaagacttattatctaaacgtaattaaatgttgatatcttataatgctccactttgaaacagctgtctttcttttgcagattagcgatgatgaaccaggttatgacctagatttgttttgtatacctaatcattctgcaggtagtacaggtacagcttctcgttctgcagctgggtgttttccacggggtgttctttcaggatctggctgcccagctctttgatgccctcttcgatccgcttcattctctcgcggctgttcttctgtcccttctgggtggtctggttctctctggccatttcgatcac…	gttttgtatacctaatcatt	at	gccgaggatttggaaaaagt	ctgcaggtagtacaggtacagcttctcgttctgcagctgggtgttttccacggggtgttctttcaggatctggctgcccagctctttgatgccctcttcgatccgcttcattctctcgcggctgttcttctgtcccttctgggtggtctggttctctctggccatttcgatcacgatgttctcgggcttgtgccggcccatcactttcacgagctcgtccaccaccttcactgtctgcaggatgcccttcttaatggcggggctgccg	N/A	-1	2	268	2	DELINS	gatttgttttgtatacctaatcatt|--CTGCAGGTAGTACAGGTACAGCTTCTCGTTCTGCAGCTGGGTGTTTTCCACGGGGTGTTCTTTCAGGATCTGGCTGCCCAGCTCTTTGATGCCCTCTTCGATCCGCTTCATTCTCTCGCGGCTGTTCTTCTGTCCCTTCTGGGTGGTCTGGTTCTCTCTGGCCATTTCGATCACGATGTTCTCGGGCTTGTGCCGGCCCATCACTTTCACGAGCTCGTCCACCACCTTCACTGTCTGCAGGATGCCCTTCTTAATGGCGGGGCTGCCG|gccgaggatttggaaaaagtgtttattcctcatggactgattatggacaggttagtaagacctcgattgaagt	268	ctgcaggtagtacaggtacagcttctcgttctgcagctgggtgttttccacggggtgttctttcaggatctggctgcccagctctttgatgccctcttcgatccgcttcattctctcgcggctgttcttctgtcccttctgggtggtctggttctctctggccatttcgatcacgatgttctcgggcttgtgccggcccatcactttcacgagctcgtccaccaccttcactgtctgcaggatgcccttcttaatggcggggctgccg	CTGCAGGTAGTACAGGTACAGCTTCTCGTTCTGCAGCTGGGTGTTTTCCACGGGGTGTTCTTTCAGGATCTGGCTGCCCAGCTCTTTGATGCCCTCTTCGATCCGCTTCATTCTCTCGCGGCTGTTCTTCTGTCCCTTCTGGGTGGTCTGGTTCTCTCTGGCCATTTCGATCACGATGTTCTCGGGCTTGTGCCGGCCCATCACTTTCACGAGCTCGTCCACCACCTTCACTGTCTGCAGGATGCCCTTCTTAATGGCGGGGCTGCCG	<px458_Cas9-GFPrc0>	SOLVED
Blunt	wild-type	nnnnnnnnnnnnnnnnnnnnnnnnnnnnnnnnnnnnnnnnnnnnnnnnnnnnnnnnnnnnnnnnnnnnnnnnnnnnnnnnnnnnnnnnnnnnnnnnnnnnnnctaagacttattatctaaacgtaattaaatgttgatatcttataatgctccactttgaaacagctgtctttcttttgcagattagcgatgatgaaccaggttatgacctagatttgttttgtataccaaatcctcggatttggaaaaagtgtttattcctcatggactgattatggacaggttagtaagacctcgattgaagattatttttagagggtgtgtgtgtggtgtgtgnnnnnnnnnnnnnnnnnnnnnnnnnnnnnnnnnnnnnnnnnnnnnnnnnnnnnnnnnnnnnnn…	ctagatttgttttgtatacc	taatcattatgccga	ggatttggaaaaagtgttta	aaatcctc	N/A	-1	15	8	2	DELINS	gatttgttttgtatacc|---------------AAATCCTC|ggatttggaaaaagtgtttattcctcatggactgattatggacaggttagtaagacctcgattgaagt	8	gaggattt	AAATCCTC	<rcR0>	SOLVED
Blunt	wild-type	nnnnnnnnnnnnnnnnnnnnnnnnnnnnnnnnnnnnnnnnntttaactgctctacataccctcttgtagctaaattcctctgttaaactaagacttattatctaaacgtaattaaatgttgatatcttataatgctccactttgaaacagctgtctttcttttgcagattagcgatgatgaaccaggttatgacctagatttgttttgtatacctaatcattaaccgaggatttggaaaaagtgtttattcctcatggactgattatggacaggttagtaagacctcgattgaagttatttttagagggtgtgtgtgtggtgtgtgtgtgtgtgtgtgtgtgtgtgtgtgtgtgtgnnnnnnnnnnnnnnnnnnnnnnnnnnnnnnnnnnnnnnnnnnn…	ttttgtatacctaatcatta	tg	ccgaggatttggaaaaagtg	a	N/A	-1	2	1	2	DELINS	gatttgttttgtatacctaatcatta|--A|ccgaggatttggaaaaagtgtttattcctcatggactgattatggacaggttagtaagacctcgattgaagt	N/A	N/A	N/A	N/A	N/A
Blunt	wild-type	nnnnnnnnnnnnnnnnnnnnnnnnnnnnnnnnnnnnnnnnnntttaactgctctacataccctcttgtagctaaattcctctgttaaactaagacttattatctaaacgtaattaaatgttgatatcttataatgctccactttgaaacagctgtctttcttttgcagattagcgatgatgaaccaggttatgacctagatttgttttgtatacctaatcattagccgaggatttggaaaaagtgtttattcctcatggactgattatggacaggttagtaagacctcgattgaagttatttttagagggtgtgtgtgtggtgtgnnnnnnnnnnnnnnnnnnnnnnnnnnnnnnnnnnnnnnnnnnnnnnnnnnnnnnnnnnnnnnnnnnnnnnnnnn…	ttttgtatacctaatcatta	t	gccgaggatttggaaaaagt	N/A	N/A	0	1	0	2	DELETION	gatttgttttgtatacctaatcatta|-|gccgaggatttggaaaaagtgtttattcctcatggactgattatggacaggttagtaagacctcgattgaagt	N/A	N/A	N/A	N/A	N/A
Blunt	wild-type	nnnnnnnnnnnnnnnnnnnnnnnnnnnnnnnnnnnnnnnnnnnntttaactgctctacataccctcttgtagctaaattcctctgttaaactaagacttattatctaaacgtaattaaatgttgatatcttataatgctccactttgaaacagctgtctttcttttgcagattagcgatgatgaaccaggttatgacctagatttgttttgtatacctaatcattaccgaggatttggaaaaagtgtttattcctcatggactgattatggacaggttagtaagacctcgattgaagttatttttagagggtgtgtgtgtggtgtgtgtgtgtgtgtgtgtgtgtgtgtgtgtgtgtgtgaaagagagagaagagnnnnnnnnnnnnnnnnnnnnnnnn…	ttttgtatacctaatcatta	tg	ccgaggatttggaaaaagtg	N/A	N/A	0	2	0	1	DELETION	gatttgttttgtatacctaatcatta|--|ccgaggatttggaaaaagtgtttattcctcatggactgattatggacaggttagtaagacctcgattgaagt	N/A	N/A	N/A	N/A	N/A
Blunt	wild-type	nnnnnnnnnnnnnnnnnnnnnnnnnnnnnnnnnnnnnnnntttaactgctctacataccctcttgtagctaaattcctctgttaaactaatccgaggatttggaaaaagtgtttattcctcatggactgattatggacaggttagtaagacctcgattgaagttatttttagagggtgtgtgtgtggtgtgtgtgtgtgtgtgtgtgtgtgtgtgtgtgtgtgtnnnnnnnnnnnnnnnnnnnnnnnnnnnnnnnnnnnnnnnnnnnnnnnnnnnnnnnnnnnnnnnnnnnnnnnnnnnnnnnnnnnnnnnnnnnnnnnnnnnnnnnnnnnnnnnnnnnnnnnnnnnnnnnnnnnnnnnnnnnnnnnnnnnnnnnnnnnnnnnnnnnnnnnnnnnnnnn…	aaattcctctgttaaactaa	gacttattatctaaacgtaattaaatgttgatatcttataatgctccactttgaaacagctgtctttcttttgcagattagcgatgatgaaccaggttatgacctagatttgttttgtatacctaatcattatg	ccgaggatttggaaaaagtg	t	N/A	-1	134	1	2	DELINS	|----------------------------T|ccgaggatttggaaaaagtgtttattcctcatggactgattatggacaggttagtaagacctcgattgaagt	N/A	N/A	N/A	N/A	N/A
Blunt	wild-type	nnnnnnnnnnnnnnnnnnnnnnnnnnnnnnnnnnnnnnnnnnnnnnnnnnnnnnnnnnnnnnnnnnnnnnnnnnnnnnnnnnnnnnnnnnnnnnnnnnnnnnnnnnnnnnnnnnttaaatgttgatatcttataatgctccactttgaaacagctgtctttcttttgcagattagcgatgatgaaccaggttatgacctagatttgttttgtatacctaatcattaggatttggaaaaagtgtttattcctcatggactgattatggacaggttagtaagacctcgattgaagttatttttagagggtgtgtgtgtggtgtgtgtgtgtgtgtgtgtgtgtgtgtgtgtgtgtgtgagagagagagaagagaggtgtgtgagatatatnnnnnnnnnnn…	ttttgtatacctaatcatta	tgccga	ggatttggaaaaagtgttta	N/A	a	1	6	0	0	DELETION	gatttgttttgtatacctaatcatta|------|ggatttggaaaaagtgtttattcctcatggactgattatggacaggttagtaagacctcgattgaagt	N/A	N/A	N/A	N/A	N/A
Blunt	wild-type	nnnnnnnnnnnnnnnnnnnnnnnnnnnnnnnnnnnnnnnnnnnnnnnnnnnnnnnnnnnnnnnnnnnnnnnnnnnnnnnnnnnnnnnnngttaaactaagacttattatctaaacgtaattaaatgttgatatcttataatgctccactttgaaacagctgtctttcttttgcagattagcgatgatgaaccaggttatgacctagatttgttttgtatacctaatcattaccgaggatttggaaaaagtgtttattcctcatggactgattatggacaggttagtaagacctcgattgaagttatttttagagggtgtgtgtgtggtgtgtgtgtgtgtgtgtgtgtgtgtgtgtgtgtgtgtgaaagagagagaagagaggcgtgtnnnnnnnnnnn…	ttttgtatacctaatcatta	tg	ccgaggatttggaaaaagtg	N/A	N/A	0	2	0	1	DELETION	gatttgttttgtatacctaatcatta|--|ccgaggatttggaaaaagtgtttattcctcatggactgattatggacaggttagtaagacctcgattgaagt	N/A	N/A	N/A	N/A	N/A
Blunt	wild-type	nnnnnnnnnnnnnnnnnnnnnnnnnnnnnnnnnnnnnnnnnnnnnnnnnnnnnnnnnnnnnnnnnnnnnnnnnnnnnnnnnnnnnnnnnnnnnnnnnnnnnnnnnnnnnnnnnnnnnnnnnntgttgatatcttataatgctccactttgaaacagctgtctttcttttgcagattagcgatgatgaaccaggttatgacctagatttgttttgtatacctaatcattatgaggatttggaaaaagtgtttattcctcatggactgattatggacaggttagtaagacctcgattgaagttatttttagagggtgtgtgtgtggtgtgtgtgtgtgtgtgtgtgtgtgtgtgtgtgtgtgtgagagagagagaagagnnnnnnnnnnnnnnnnnnnnnn…	ttgtatacctaatcattatg	ccg	aggatttggaaaaagtgttt	N/A	g	1	3	0	0	DELETION	gatttgttttgtatacctaatcattatg|---|aggatttggaaaaagtgtttattcctcatggactgattatggacaggttagtaagacctcgattgaagt	N/A	N/A	N/A	N/A	N/A
Blunt	wild-type	nnnnnnnnnnnnnnnnnnnnnnnnnnnnnnncggtaacatttaactgctctacataccctcttgtagctaaattcctctgttaaactaagacttattatctaaacgtaattaaatgttgatatcttataatgctccactttgaaacagctgtctttcttttgcagattagcgatgatgaaccaggttatgacctagatttgttttgtatacctaatcaaagtgtttattcctcatggactgattatggacaggttagtaagacctcgattgaagttatttttagagggtgtgtgtgtggtggtgtgtgtgtgtgtgtgtgtgtgtgtgnnnnnnnnnnnnnnnnnnnnnnnnnnnnnnnnnnnnnnnnnnnnnnnnnnnnnnnnnnnnnnnnnnnnnnn…	ttgttttgtatacctaatca	ttatgccgaggatttggaaa	aagtgtttattcctcatgga	N/A	a	1	20	0	1	DELETION	gatttgttttgtatacctaatca|--------------------|aagtgtttattcctcatggactgattatggacaggttagtaagacctcgattgaagt	N/A	N/A	N/A	N/A	N/A
Blunt	wild-type	nnnnnnnnnnnnnnnnnnnnnnnnnnnnnnnncggtaacatttaactgctctacataccctcttgtagctaaattcctctgttaaactaagacttattatctaaacgtaattaaatgttgatatcttataatgctccactttgaaacagctggaaaaagtgtttattcctcatggactgattatggacaggttagtaagacctcgattgaagttatttttagagggtgtgtgtgtggtgtgtgtgtgtgtgtgtgtgtgtgtgtgtgtgtgtgtgaaagagagagaagagagnnnnnnnnnnnnnnnnnnnnnnnnnnnnnnnnnnnnnnnnnnnnnnnnnnnnnnnnnnnnnnnnnnnnnnnnnnnnnnnnnnnnnnnnnnnnnnnnnnnnnnnnnnn…	gctccactttgaaacagctg	tctttcttttgcagattagcgatgatgaaccaggttatgacctagatttgttttgtatacctaatcattatgccgaggatttg	gaaaaagtgtttattcctca	N/A	tg	2	83	0	1	DELETION	|---------------------------------------|gaaaaagtgtttattcctcatggactgattatggacaggttagtaagacctcgattgaagt	N/A	N/A	N/A	N/A	N/A
Blunt	wild-type	nnnnnnnnnnnnnnnnnnnnnnnnnnnnnnnnnnnnnnnnnnaactgctctacataccctcttgtagctaaattcctctgttaaactaagacttattattggaaaaagtgtttattcctcatggactgattatggacaggttagtaagacctcgattgaagttatttttagagggtgtgtgtgtggtgtgtgtgtgtgtgtgtgtgtgtgtgtgtgtgtgtgtgagagagagagnnnnnnnnnnnnnnnnnnnnnnnnnnnnnnnnnnnnnnnnnnnnnnnnnnnnnnnnnnnnnnnnnnnnnnnnnnnnnnnnnnnnnnnnnnnnnnnnnnnnnnnnnnnnnnnnnnnnnnnnnnnnnnnnnnnnnnnnnnnnnnnnnnnnnnnnnnnnnnnnnnnnn…	gttaaactaagacttattat	ctaaacgtaattaaatgttgatatcttataatgctccactttgaaacagctgtctttcttttgcagattagcgatgatgaaccaggttatgacctagatttgttttgtatacctaatcattatgccgaggatt	tggaaaaagtgtttattcct	N/A	t	1	133	0	2	DELETION	|-------------------------------------|tggaaaaagtgtttattcctcatggactgattatggacaggttagtaagacctcgattgaagt	N/A	N/A	N/A	N/A	N/A
Blunt	wild-type	nnnnnnnnnnnnnnnnnnnnnnntctattacaaaacggtaacatttaactgctctacataccctcttgtagctaaattcctctgttaaactaagacttattatctaaacgtaattaaatgttgatatcttataatgctccactttgaaacagctgtctttcttttgcagattagcgatgatgaaccaggttatgacctagatttgttttgtatacctaatcattatgatttggaaaaagtgtttattcctcatggactgattatggacaggttagtaagacctcgattgaagttatttttagagggtgtgtgtgtggtgtgtgtgtgtgtgtgtgtgtgtgtgtgtgtgtgtgtgagagagagagaagagaggnnnnnnnnnnnnnnnnnnnnnnnnnn…	ttgtatacctaatcattatg	ccgagg	atttggaaaaagtgtttatt	N/A	g	1	6	0	0	DELETION	gatttgttttgtatacctaatcattatg|------|atttggaaaaagtgtttattcctcatggactgattatggacaggttagtaagacctcgattgaagt	N/A	N/A	N/A	N/A	N/A
Blunt	wild-type	nnnnnnnnnnnnnnnnnnnnnnnnnnnnnnnnnnnnnnnnnnnnnnnnnnnnnnnnnnnnnnnnnnnnnnnnnnnnnnnnnnnnnnnnnnnnnnnnnnnnnnnnnnnncgtaattaaatgttgatatcttataatgctccactttgaaacagctgtctttcttttgcagattagcgatgatgaaccaggttatgacctagatttgttttgtaaaagtgtttattcctcatggactgattatggacaggttagtaagacctcgattgaagttatttttagagggtgtgtgtgtggtgtgtgtgtgtgtgtgtgtgtgtgtgtgtgtgtgtgtgagagagagagannnnnnnnnnnnnnnnnnnnnnnnnnnnnnnnnnnnnnnnnnnnnnnnnnnnnnnn…	tgacctagatttgttttgta	tacctaatcattatgccgaggatttggaa	aaagtgtttattcctcatgg	N/A	a	1	29	0	1	DELETION	gatttgttttgta|-----------------------------|aaagtgtttattcctcatggactgattatggacaggttagtaagacctcgattgaagt	N/A	N/A	N/A	N/A	N/A
Blunt	wild-type	nnnnnnnnnnnnnnnnnnnnnnnnnnnnnnnnnnnnnnnnnnnnnnnnnnnnnnnnnnnnnnnnnnnnnnnnnnnnnnnnnnnnnnnnnnnnnnnnnnnnnnnnnnnnncgtaattaaatgttgatatcttataatgctccactttgaaacagctgtctttcttttgcagattagcgatgatgaaccaggttatgacctagatttgttttgtatacctaatcattgccgaggatttggaaaaagtgtttattcctcatggactgattatggacaggttagtaagacctcgattgaagttatttttagagggtgtgtgtgtggtgtgtgtgtgtgtgtgtgtgtgtgtgtgtgtgtgtgtgagagagagagaagagannnnnnnnnnnnnnnnnnnnnnn…	gttttgtatacctaatcatt	at	gccgaggatttggaaaaagt	N/A	t	1	2	0	1	DELETION	gatttgttttgtatacctaatcatt|--|gccgaggatttggaaaaagtgtttattcctcatggactgattatggacaggttagtaagacctcgattgaagt	N/A	N/A	N/A	N/A	N/A
Blunt	wild-type	nnnnnnnnnnnnnnnnnnnnnnatctattacaaacggtaacatttaactgctctacataccctcttgtagctaaattcctctgttaaactaagacttattatctaaacgtaattaaatgttgatatcttataatgctccactttgaaacagctgtctttcttttgcagattagcgatgatgaaccaggttatgacctagatttgttttgtataccatttggaaaaagtgtttattcctcatggactgattatggacaggttagtaagacctcgattgaagttatttttagagggtgtgtgtgtggtgtgtgtgtgtgtgtgtgtgtgtgtgtgtgtgtgtnnnnnnnnnnnnnnnnnnnnnnnnnnnnnnnnnnnnnnnnnnnnnnnnnnnnnnnnnnn…	ctagatttgttttgtatacc	taatcattatgccgagg	atttggaaaaagtgtttatt	N/A	N/A	0	17	0	1	DELETION	gatttgttttgtatacc|-----------------|atttggaaaaagtgtttattcctcatggactgattatggacaggttagtaagacctcgattgaagt	N/A	N/A	N/A	N/A	N/A
Blunt	wild-type	nnnnnnnnnnnnnnnnnnnnnnnnnnnnnnncggtaacatttaactgctctacataccctcttgtagctaaattcctctgttaaactaagacttattatctaaacgtaattaaatgttgatatcttataatgctccactttgaaacagctgtctttcttttgcagattagcgatgatgaaccaggttatgacctagatttgatttattcctcatggactgattatggacaggttagtaagacctcgattgaagttatttttagagggtgtgtgtgtggtgtgtgtgtgtgtgtgtgtgtgtgtgtgtgtgtgtgtgaaagagagagaagagaggnnnnnnnnnnnnnnnnnnnnnnnnnnnnnnnnnnnnnnnnnnnnnnnnnnnnnnnnnnnnnnnnn…	caggttatgacctagatttg	ttttgtatacctaatcattatgccgaggatttggaaaaagtg	tttattcctcatggactgat	a	N/A	-1	42	1	1	DELINS	gatttg|------------------------------------------A|tttattcctcatggactgattatggacaggttagtaagacctcgattgaagt	N/A	N/A	N/A	N/A	N/A
Blunt	wild-type	nnnnnnnnnnnnnnnnnnnnnnnnnnnnnnnnnnnnnnnnnnnnnnnnnnnnnnnnnnnnnnnnnnnnnnnnnnnnnnnnnnnnnnnnnnnnnnnnnnnnnnnnnnnnnnnncgtaattaaatgttgatatcttataatgctccactttgaaacagctgtctttcttttgcagattagcgatgatgaaccaggttatgacctagatttgttttgtatacctaatcattggatttggaaaaagtgtttattcctcatggactgattatggacaggttagtaagacctcgattgaagttatttttagagggtgtgtgtgtggtgtgtgtgtgtgtgtgtgtgtgtgtgtgtgtgtgtgtgagagagagagaagagagnnnnnnnnnnnnnnnnnnnnnnnn…	gttttgtatacctaatcatt	atgccga	ggatttggaaaaagtgttta	N/A	N/A	0	7	0	2	DELETION	gatttgttttgtatacctaatcatt|-------|ggatttggaaaaagtgtttattcctcatggactgattatggacaggttagtaagacctcgattgaagt	N/A	N/A	N/A	N/A	N/A
Blunt	wild-type	nnnnnnnnnnnnnnnnnnnnnnnnnnnnnnnnnnnnnncggtaacatttaactgctctacataccctcttgtagctaaattcctctgttaaactaagacttattatctaaacgtaattaaatgttgatatcttataatgctccactttgaaacagctgtctttcttttgcagattagcgatgatgaaccaggttatgacctagatttgttttgtatacctaatcattatgaggatttggaaaaagtgtttattcctcatggactgattatggacaggttagtaagacctcgattgaagttatttttagagggtgtgtgtgtggtgtgtgtgtgtgtgtgtgtgtgtgtgtgtgtgtnnnnnnnnnnnnnnnnnnnnnnnnnnnnnnnnnnnnnnnnnnn…	ttgtatacctaatcattatg	ccg	aggatttggaaaaagtgttt	N/A	g	1	3	0	0	DELETION	gatttgttttgtatacctaatcattatg|---|aggatttggaaaaagtgtttattcctcatggactgattatggacaggttagtaagacctcgattgaagt	N/A	N/A	N/A	N/A	N/A
Blunt	wild-type	nnnnnnnnnnnnnnnnnnnnnnnnnnnnnnnnncggtaacatttaactgctctacataccctcttgtagctaaattcctctgttaaactaagacttattatctaaacgtaattaaatgttgatatcttataatgctccactttgaaacagctgtctttcttttgcagattagcgatgatgaaccaggttatgacctagatttgttttgtatacctaatcattatgatttggaaaaagtgtttattcctcatggactgattatggacaggttagtaagacctcgattgaagttatttttagagggtgtgtgtgtggtgtgtgtgtgtgtgtgtgtgtgtgtgtgtgtgtgtgtgnnnnnnnnnnnnnnnnnnnnnnnnnnnnnnnnnnnnnnnnnnnnnn…	ttgtatacctaatcattatg	ccgagg	atttggaaaaagtgtttatt	N/A	g	1	6	0	0	DELETION	gatttgttttgtatacctaatcattatg|------|atttggaaaaagtgtttattcctcatggactgattatggacaggttagtaagacctcgattgaagt	N/A	N/A	N/A	N/A	N/A
Blunt	wild-type	nnnnnnnnnnnnnnnnnnnnnnnnnattacaaacggtaacatttaactgctctacataccctcttgtagctaaattcctctgttaaactaagacttattatctaaacgtaattaaatgttgatatcttataatgctccactttgaaacagctgtctttcttttgcagattagcgatgatgaaccaggttatgacctagatttgttttgtatccgaggatttggaaaaagtgtttattcctcatggactgattatggacaggttagtaagacctcgattgaagttatttttagagggtgtgtgtgtggtgtgtgtgtgtgtgtgtgtgtgtgtgtgtgtgtgtgtgagagagagagaagagagnnnnnnnnnnnnnnnnnnnnnnnnnnnnnnnnnnnnn…	gacctagatttgttttgtat	acctaatcattatg	ccgaggatttggaaaaagtg	N/A	N/A	0	14	0	1	DELETION	gatttgttttgtat|--------------|ccgaggatttggaaaaagtgtttattcctcatggactgattatggacaggttagtaagacctcgattgaagt	N/A	N/A	N/A	N/A	N/A
Blunt	wild-type	nnnnnnnnnnnnnnnnnnnnnnnnnnnnnnnnnnnnnnnnnnnnnnnnnnnnnnnnnnnnnnnnnnnnnnnnnnnnnnnnnnnnnnnnnnnnnnnnnnnnnnnnnnnnnnnnnnnnnnnnnnnnnnnnntaatgctccactttgaaacagctgtctttcttttgcagattagcgatgatgaaccaggttatgacctagatttgttttgtatacctaatcatcgaggatttggaaaaagtgtttattcctcatggactgattatggacaggttagtaagacctcgattgaagttatttttagagggtgtgtgtgtggtgtgtgtgtgtgtgtgtgtgtgtgtgtgtgtgtgtgtgagagagagagaagnnnnnnnnnnnnnnnnnnnnnnnnnnnnnnnn…	tgttttgtatacctaatcat	tatgc	cgaggatttggaaaaagtgt	N/A	N/A	0	5	0	1	DELETION	gatttgttttgtatacctaatcat|-----|cgaggatttggaaaaagtgtttattcctcatggactgattatggacaggttagtaagacctcgattgaagt	N/A	N/A	N/A	N/A	N/A
Blunt	wild-type	nnnnnnnnnnnnnnnnnnnnnnnnnnnnnnnnncggtaacatttaactgctctacataccctcttgtagctaaattcctctgttaaactaagacttattatctaaacgtaattaaatgttgatatcttataatgctccactttgaaacagctgtctttcttttgcagattagcgatgatgaaccaggttatgacctagatttgttttggaaaaagtgtttattcctcatggactgattatggacaggttagtaagacctcgattgaagttatttttagagggtgtgtgtgtggtgtgtgtgtgtgtgtgtgtgtgtgtgtgtgtgtgtgtgannnnnnnnnnnnnnnnnnnnnnnnnnnnnnnnnnnnnnnnnnnnnnnnnnnnnnnnnnnnnnnnnnn…	tatgacctagatttgttttg	tatacctaatcattatgccgaggatttg	gaaaaagtgtttattcctca	N/A	tttg	4	28	0	2	DELETION	gatttgttttg|----------------------------|gaaaaagtgtttattcctcatggactgattatggacaggttagtaagacctcgattgaagt	N/A	N/A	N/A	N/A	N/A
Blunt	Polq-/-	nnnnnnnnnnnnnnnnnnnnnnnnnnnnnnnnnnnnnnnnnnnnnnnnnnnnnnnnnnnnnnnnnnnnnnnnnnnnnnnnnnnnnnnnnnnnnnnnnnnnnnnnnnnnnnnnnnnnnnnnnnnnnnntatcttataatgctccactttgaaacagctgtctttcttttgcagattagcgatgatgaaccaggttatgacctagatttgttttgtatacctaatcattcgaggatttggaaaaagtgtttattcctcatggactgattatggacaggttagtaagacctcgattgaagttatttttagagggtgtgtgtgtggtgtgtgtgtgtgtgtgtgtgtgtgtgtgtgtgtgtgtgannnnnnnnnnnnnnnnnnnnnnnnnnnnnnnnnnnnnn…	gttttgtatacctaatcatt	atgc	cgaggatttggaaaaagtgt	N/A	N/A	0	4	0	2	DELETION	gatttgttttgtatacctaatcatt|----|cgaggatttggaaaaagtgtttattcctcatggactgattatggacaggttagtaagacctcgattgaagt	N/A	N/A	N/A	N/A	N/A
Blunt	Polq-/-	nnnnnnnnnnnnnnnnnnnnnnnnnnnnnnnnnnnnnnnnnnnnnnnnnnnnnnnnnnnnnnnnnnnnnnnnnnnnnnnnnnnnnngttaaactaagacttattatctaaacgtaattaaatgttgatatcttataatgctccactttgaaacagctgtctttcttttgcagattagcgatgatgaaccaggttatgacctagatttgttttgtatacctaaagtgtttattcctcatggactgattatggacaggttagtaagacctcgattgaagttatttttagagggtgtgtgtgtggtgtgtgtgtgtgtgtgtgtgtgtgtgtgtgtgtgtgtgaaagagnnnnnnnnnnnnnnnnnnnnnnnnnnnnnnnnnnnnnnnnnnnnnnnnnnnnn…	gatttgttttgtatacctaa	tcattatgccgaggatttggaaaa	agtgtttattcctcatggac	N/A	aa	2	24	0	0	DELETION	gatttgttttgtatacctaa|------------------------|agtgtttattcctcatggactgattatggacaggttagtaagacctcgattgaagt	N/A	N/A	N/A	N/A	N/A
Blunt	Polq-/-	nnnnnnnnnnnnnnnnnnnnnnnnnnnnnnnnnnnnncggtaacatttaactgctctacataccctcttgtagctaaattcctctgttaaactaagacttattatctaaacgtaattaaatgttgatatcttataatgctccactttgaaacagctgtctttcttttgcagattagcgatgatgaaccaggttatgacctagatttgttttgtataccttcctcatggactgattatggacaggttagtaagacctcgattgaagttatttttagagggtgtgtgtgtggtgtgtgtgtgtgtgtgtgtgtgtgtgtgtgtgtgtgtgagagagagagaagagaggtgtgtgnnnnnnnnnnnnnnnnnnnnnnnnnnnnnnnnnnnnnnnnnnnnnnn…	tagatttgttttgtatacct	aatcattatgccgaggatttggaaaaagtgtttat	tcctcatggactgattatgg	N/A	t	1	35	0	1	DELETION	gatttgttttgtatacct|-----------------------------------|tcctcatggactgattatggacaggttagtaagacctcgattgaagt	N/A	N/A	N/A	N/A	N/A
Blunt	Polq-/-	nnnnnnnnnnnnnnnnnnnnnnnnnnnnnnnnnnnnnnnnnnnnnnnnnnnnnnnnnnnnnnnnnnnnnnnnnnnnnnnnnnnnnnntgttaaactaagacttattatctaaacgtaattaaatgttgatatcttataatgctccactttgaaacagctgtctttcttttgcagattagcgatgatgaaccaggttatgacctagatttgttttgtatacctaatcattaggatttggaaaaagtgtttattcctcatggactgattatggacaggttagtaagacctcgattgaagttatttttagagggtgtgtgtgtggtgtgtgtgtgtgtgtgtgtgtgtgtgtgtgtgtgtgtgagagagagagaagagaggtnnnnnnnnnnnnnnnnnnnn…	ttttgtatacctaatcatta	tgccga	ggatttggaaaaagtgttta	N/A	a	1	6	0	0	DELETION	gatttgttttgtatacctaatcatta|------|ggatttggaaaaagtgtttattcctcatggactgattatggacaggttagtaagacctcgattgaagt	N/A	N/A	N/A	N/A	N/A
Blunt	Polq-/-	nnnnnnnnnnnnnnnnnnnnnnnnnnnnnnnnnnnncggtaacatttaactgctctacataccctcttgtagctaaattcctctgttaaactaagacttattatctaaacgtaattaaatgttgatatcttataatgctccactttgaaacagctgtctttcttttgcagattagcgatgatgaaccaggttatgacctagatttgttttgtatacctaatcattaggatttggaaaaagtgtttattcctcatggactgattatggacaggttagtaagacctcgattgaagttatttttagagggtgtgtgtgtggtgtgtgtgtgtgtgtgtgtgtgtgtgtgtgtgtgtgtgannnnnnnnnnnnnnnnnnnnnnnnnnnnnnnnnnnnnnnnnn…	ttttgtatacctaatcatta	tgccga	ggatttggaaaaagtgttta	N/A	a	1	6	0	0	DELETION	gatttgttttgtatacctaatcatta|------|ggatttggaaaaagtgtttattcctcatggactgattatggacaggttagtaagacctcgattgaagt	N/A	N/A	N/A	N/A	N/A
Blunt	Polq-/-	nnnnnnnnnnnnnnnnnnnnnnnnnnnnnnnnnnnnnnnnnnnnnnnnnnnnnnnnnnnnnnnnnnnnnnnnnnnnnnnnnnnnnnnnnttaaactaagacttattatctaaacgtaattaaatgttgatatcttataatgctccactttgaaacagctgtctttcttttgcagattagcgatgatgaaccaggttatgacctagatttgttttgtatacctaatcattaccgaggatttggaaaaagtgtttattcctcatggactgattatggacaggttagtaagacctcgattgaagttatttttagagggtgtgtgtgtggtgtgtgtgtgtgtgtgtgtgtgtgtgtgtgtgtgtgtgaaagannnnnnnnnnnnnnnnnnnnnnnnnnnnnn…	ttttgtatacctaatcatta	tg	ccgaggatttggaaaaagtg	N/A	N/A	0	2	0	1	DELETION	gatttgttttgtatacctaatcatta|--|ccgaggatttggaaaaagtgtttattcctcatggactgattatggacaggttagtaagacctcgattgaagt	N/A	N/A	N/A	N/A	N/A
Blunt	Polq-/-	nnnnnnnnnnnnnnnnnnnnnnnnnnnnnnnnnnnnnnnnnnnnnnnnnnnnnnnnnnnnnnnnnnnnnnnnnnnnnnnnnnnnnnnngttaaactaagacttattatctaaacgtaattaaatgttgatatcttataatgctccactttgaaacagctgtctttcttttgcagattagcgatgatgaaccaggttatgacctagatttgttttgtatacctattggaaaaagtgtttattcctcatggactgattatggacaggttagtaagacctcgattgaagttatttttagagggtgtgtgtgtggtgtgtgtgtgtgtgtgtgtgtgtgtgtgtgtgtgtgtgaaagagagagaagagagnnnnnnnnnnnnnnnnnnnnnnnnnnnnnnnnn…	agatttgttttgtataccta	atcattatgccgaggat	ttggaaaaagtgtttattcc	N/A	N/A	0	17	0	1	DELETION	gatttgttttgtataccta|-----------------|ttggaaaaagtgtttattcctcatggactgattatggacaggttagtaagacctcgattgaagt	N/A	N/A	N/A	N/A	N/A
Blunt	Polq-/-	nnnnnnnnnnnnnnnnnnnnnnnntctattacaaacggtaacatttaactgctctacataccctcttgtagctaaattcctctgttaaactaagacttattatctaaacgtaattaaatgttgatatcttataatgctccactttgaaacagctgtctttcttttgcagattagcgatgatgaaccaggttatgacctagatttgttttgtatacctaatcattaatgccgaggatttggaaaaagtgtttattcctcatggactgattatggacaggttagtaagacctcgattgaagttatttttagagggtgtgtgtgtggtgtgtgtgtgtgtgtgtgtgtgtgtgtgtgtgtgtgtgaaagagagagaagagaggtgtgtgagatatatnnnnn…	ttttgtatacctaatcatta	N/A	tgccgaggatttggaaaaag	a	N/A	-1	0	1	1	INSERTION	gatttgttttgtatacctaatcatta|A|tgccgaggatttggaaaaagtgtttattcctcatggactgattatggacaggttagtaagacctcgattgaagt	N/A	N/A	N/A	N/A	N/A
Blunt	Polq-/-	nnnnnnnnnnnnnnnnnnnnnnnnnnnnnnnnnnnnnnnnnnnnnnnnnnnnnnnnnnnnnnnnnnnnnnnnnnnnnnnnnnnnnnnnnnnnnnnnnnnnnnnnnnnnnnnnnnnnnnnnnnnnnnnnnnnnnnnnnnnnnnnnnnnnnnnnnnnnnnnnnnnnnnnnnnnattagcgatgatgaaccaggttatgacctagatttgttttgtatacctaatcatttgccgaggatttggaaaaagtgtttattcctcatggactgattatggacaggttagtaagacctcgannnnnnnnnnnnnnnnnnnnnnnnnnnnnnnnnnnnnnnnnnnnnnnnnnnnnnnnnnnnnnnnnnnnnnnnnnnnnnnnnnnnnnnnnnnnnnnnnnnnnnnnnn…	gttttgtatacctaatcatt	a	tgccgaggatttggaaaaag	N/A	N/A	0	1	0	2	DELETION	gatttgttttgtatacctaatcatt|-|tgccgaggatttggaaaaagtgtttattcctcatggactgattatggacaggttagtaagacctcgattgaagt	N/A	N/A	N/A	N/A	N/A
Blunt	Polq-/-	nnnnnnnnnnnnnnnnnnnnnnnnnnnnnnnnnnaaacggtaacatttaactgctctacataccctcttgtagctaaattcctctgttaaactaagacttattatctaaacgtaattaaatgttgatatcttataatgctccactttgaaacagctgtctttcttttgcagattagcgatgatgaaccaggttatgacctagatttgttttgtatacctaatcattaccgaggatttggaaaaagtgtttattcctcatggactgattatggacaggttagtaagacctcgattgaagttatttttagagggtgtgtgtgtggtgtgtgtgtgtgtgtgtgtgtgtgtgtgtgtgtgtgtgannnnnnnnnnnnnnnnnnnnnnnnnnnnnnnnnnnnn…	ttttgtatacctaatcatta	tg	ccgaggatttggaaaaagtg	N/A	N/A	0	2	0	1	DELETION	gatttgttttgtatacctaatcatta|--|ccgaggatttggaaaaagtgtttattcctcatggactgattatggacaggttagtaagacctcgattgaagt	N/A	N/A	N/A	N/A	N/A
Blunt	Polq-/-	nnnnnnnnnnnnnnnnnnnnnnnnnnnnnnnnnnnnnnnnnnnnnnnnnnnnnnnnnnnnnnnnnnnnnnnnnnnnnnnnnnnnngttaaactaagacttattatctaaacgtaattaaatgttgatatcttataatgctccactttgaaacagctgtctttcttttgcagattagcgatgatgaaccaggttatgacctagatttgttttgtatacctaatcattaggatttggaaaaagtgtttattcctcatggactgattatggacaggttagtaagacctcgattgaagttatttttagagggtgtgtgtgtggtgtgtgtgtgtgtgtgtgtgtgtgtgtgtgtgtgtgtgaaagannnnnnnnnnnnnnnnnnnnnnnnnnnnnnnnnnnnn…	ttttgtatacctaatcatta	tgccga	ggatttggaaaaagtgttta	N/A	a	1	6	0	0	DELETION	gatttgttttgtatacctaatcatta|------|ggatttggaaaaagtgtttattcctcatggactgattatggacaggttagtaagacctcgattgaagt	N/A	N/A	N/A	N/A	N/A
Blunt	Polq-/-	nnnnnnnnnnnnnnnnnnnnnnnnnnnnnnnnnnnnnnnnnnnnnnnnnnnnnnnnnnnnnnnnnnnnnnnnnnnnnnnnnnnnnnnnnnttaaactaagacttattatctaaacgtaattaaatgttgatatcttataatgctccactttgaaacagctgtctttcttttgcagattagcgatgatgaaccaggttatgacctagatttgttttgtatacctaatcattgccgaggatttggaaaaagtgtttattcctcatggactgattatggacaggttagtaagacctcgattgaagttatttttagagggtgtgtgtgtggtgtgtgtgtgtgtgtgtgtgtgtgtgtgtgtgtgtgtgaaagagagagaagagaggtgtgtgannnnnnnnn…	gttttgtatacctaatcatt	at	gccgaggatttggaaaaagt	N/A	t	1	2	0	1	DELETION	gatttgttttgtatacctaatcatt|--|gccgaggatttggaaaaagtgtttattcctcatggactgattatggacaggttagtaagacctcgattgaagt	N/A	N/A	N/A	N/A	N/A
Blunt	Polq-/-	nnnnnnnnnnnnnnnnnnnnnnnnnnnnnnnnnnnnnnnnnnnnnnnnnnnnnnnnnnnnnnnnnnnnnnnnnnnnnnnnnnnnnnnnnaaactaagacttattatctaaacgtaattaaatgttgatatcttataatgctccactttgaaacagctgtctttcttttgcagattagcgatgatgaaccaggttatgacctagatttgttttgtatacctaatcattatgtgccgaggatttggaaaaagtgtttattcctcatggactgattatggacaggttagtaagacctcgattgaagttatttttagagggtgtgtgtgtggtgtgtgtgtgtgtgtgtgtgtgtgtgtgtgtgtgtgtgaannnnnnnnnnnnnnnnnnnnnnnnnnnnnnn…	ttgtatacctaatcattatg	N/A	ccgaggatttggaaaaagtg	tg	N/A	-1	0	2	2	INSERTION	gatttgttttgtatacctaatcattatg|TG|ccgaggatttggaaaaagtgtttattcctcatggactgattatggacaggttagtaagacctcgattgaagt	N/A	N/A	N/A	N/A	N/A
Blunt	Polq-/-	nnnnnnnnnnnnnnnnnnnnnnnnnnnnnnnnnnnnnnnnnnnnnnnnnnnnnnnnnnnnnnnnnnnnnnnnnnnnnnnnnnnnnnnnaaactaagacttattatctaaacgtaattaaatgttgatatcttataatgctccactttgaaacagctgtctttcttttgcagattagcgatgatgaaccaggttatgacctagatttgttttgtatacctaatcattaaggatttggaaaaagtgtttattcctcatggactgattatggacaggttagtaagacctcgattgaagttatttttagagggtgtgtgtgtggtgtgtgtgtgtgtgtgtgtgtgtgtgtgtgtgtgtgtgaaagagagagaagagaggtgtgtgnnnnnnnnnnnnnnnnn…	ttttgtatacctaatcatta	tgccg	aggatttggaaaaagtgttt	N/A	N/A	0	5	0	1	DELETION	gatttgttttgtatacctaatcatta|-----|aggatttggaaaaagtgtttattcctcatggactgattatggacaggttagtaagacctcgattgaagt	N/A	N/A	N/A	N/A	N/A
Blunt	Polq-/-	nnnnnnnnnnnnnnnnnnnnnnnnnnnnnnnnnnnnnnnnnnnnnnnnnnnnnnnnnnnnnnnnnnnnnnnnnnnnnnnnnnnntgttaaactaagacttattatctaaacgtaattaaatgttgatatcttataatgctccactttgaaacagctgtctttcttttgcagattagcgatgatgaaccaggttatgacctagatttgttttgtatacctaatcattattggaaaaagtgtttattcctcatggactgattatggacaggttagtaagacctcgattgaagttatttttagagggtgtgtgtgtggtgtgtgtgtgtgtgtgtgtgtgtgtgtgtgtgtgtgtgaaagagagagaagagaggtgtgtgnnnnnnnnnnnnnnnnnnnnnn…	tttgtatacctaatcattat	gccgaggatt	tggaaaaagtgtttattcct	N/A	t	1	10	0	2	DELETION	gatttgttttgtatacctaatcattat|----------|tggaaaaagtgtttattcctcatggactgattatggacaggttagtaagacctcgattgaagt	N/A	N/A	N/A	N/A	N/A
Blunt	Polq-/-	nnnnnnnnnnnnnnnnnnnnnnnnnnntctattacaaaacggtaacatttaactgctctacataccctcttgtagctaaattcctctgttaaactaagacttattatctaaacgtaattaaatgttgatatcttataatgctccactttgaaacagctgtctttcttttgcagattagcgatgatgaaccaggttatgacctagatttgttttgtatacctaatcattatggaaaaagtgtttattcctcatggactgattatggacaggttagtaagacctcgattgaagttatttttagagggtgtgtgtgtggtgtgtgtgtgtgtgtgtgtgtgtgtgtgtgtgtgtgtgannnnnnnnnnnnnnnnnnnnnnnnnnnnnnnnnnnnnnnnnnnn…	ttgtatacctaatcattatg	ccgaggatttg	gaaaaagtgtttattcctca	N/A	tg	2	11	0	1	DELETION	gatttgttttgtatacctaatcattatg|-----------|gaaaaagtgtttattcctcatggactgattatggacaggttagtaagacctcgattgaagt	N/A	N/A	N/A	N/A	N/A
Blunt	Polq-/-	nnnnnnnnnnnnnnnnnnnnnnnnnnnnnnnnnnnnnnnnnnnnnnnnnnnnnnnnnnnnnnnnnnnnnnnnnnnnnnnnnnnnnnnngttaaactaagacttattatctaaacgtaattaaatgttgatatcttataatgctccactttgaaacagctgtctttcttttgcagattagcgatgatgaaccaggttatgacctagatttgttttgtatacctaatcattaccgaggatttggaaaaagtgtttattcctcatggactgattatggacaggttagtaagacctcgattgaagttatttttagagggtgtgtgtgtggtgtgtgtgtgtgtgtgtgtgtgtgtgtgtgtgtgtgtgaaagagagagnnnnnnnnnnnnnnnnnnnnnnnnn…	ttttgtatacctaatcatta	tg	ccgaggatttggaaaaagtg	N/A	N/A	0	2	0	1	DELETION	gatttgttttgtatacctaatcatta|--|ccgaggatttggaaaaagtgtttattcctcatggactgattatggacaggttagtaagacctcgattgaagt	N/A	N/A	N/A	N/A	N/A
Blunt	Polq-/-	nnnnnnnnnnnnnnnnnnnnnnnnnnnnnnnnnnnnncggtaacatttaactgctctacataccctcttgtagctaaattcctctgttaaactaagacttattatctaaacgtaattaaatgttgatatcttataatgctccactttgaaacagctgtctttcttttgcagattagcgatgatgaaccaggttatgacctagatttgttttgtatacctaatcattccgaggatttggaaaaagtgtttattcctcatggactgattatggacaggttagtaagacctcnnnnnnnnnnnnnnnnnnnnnnnnnnnnnnnnnnnnnnnnnnnnnnnnnnnnnnnnnnnnnnnnnnnnnnnnnnnnnnnnnnnnnnnnnnnnnnnnnnnnnnnnnnnnnn…	gttttgtatacctaatcatt	atg	ccgaggatttggaaaaagtg	N/A	N/A	0	3	0	0	DELETION	gatttgttttgtatacctaatcatt|---|ccgaggatttggaaaaagtgtttattcctcatggactgattatggacaggttagtaagacctcgattgaagt	N/A	N/A	N/A	N/A	N/A
Blunt	Polq-/-	nnnnnnnnnnnnnnnnnnnnnnnnnnnnnnnnnnnnnnnnnnntttaactgctctacataccctcttgtagctaaattcctctgttaaactaagacttattatctaaacgtaattaaatgttgatatcttataatgctccactttgaaacagctgtctttcttttgcagattagcgatgatgaaccaggttatgacctagatttgttttgtgccgaggatttggaaaaagtgtttattcctcatggactgattatggacaggttagtaagacctcgattgaagttatttttagagggtgtgtgtgtggtgtgtgtgtgtgtgtgtgtgtgtgtgtgtgtgtgtgtgagagagagagaagagagnnnnnnnnnnnnnnnnnnnnnnnnnnnnnnnnnnnn…	atgacctagatttgttttgt	atacctaatcattat	gccgaggatttggaaaaagt	N/A	t	1	15	0	0	DELETION	gatttgttttgt|---------------|gccgaggatttggaaaaagtgtttattcctcatggactgattatggacaggttagtaagacctcgattgaagt	N/A	N/A	N/A	N/A	N/A
Blunt	Polq-/-	nnnnnnnnnnnnnnnnnnnnnnnnnnnnnnnaacggtaacatttaactgctctacataccctcttgtagctaaattcctctgttaaactaagacttattatctaaacgtaattaaatgttgatatcttataatgctccactttgaaacagctgtctttcttttgcagattagcgatgatgaaccaggttatgacctagatttgttttgtatacctaatcattatggccgaggatttggaaaaagtgtttattcctcatggactgattatggacaggttagtaagacctcgattgaagttatttttagagggtgtgtgtgtggtgtgtgtgtgtgtgtgtgtgtgtgtgtgtgtgtgtgtgannnnnnnnnnnnnnnnnnnnnnnnnnnnnnnnnnnnnn…	ttgtatacctaatcattatg	N/A	ccgaggatttggaaaaagtg	g	N/A	-1	0	1	1	INSERTION	gatttgttttgtatacctaatcattatg|G|ccgaggatttggaaaaagtgtttattcctcatggactgattatggacaggttagtaagacctcgattgaagt	N/A	N/A	N/A	N/A	N/A
Blunt	Polq-/-	nnnnnnnnnnnnnnnnnnnnnnnnnnnnnnnnnnnnnnnnnnnnnnnnnnnnnnnnnnnnnnnnnnnnnnnnnnnnnnnnnnnnnnnnnnnnnnnnnnnnnnnnnnnnnnnnnnnnnnnnnnnnnnnnnatatcttataatgctccactttgaaacagctgtctttcttttgcagattagcgatgatgaaccaggttatgacctagatttgttttgtatacctaatcattaaggatttggaaaaagtgtttattcctcatggtactgattatggacaggttagtaagacctcnnnnnnnnnnnnnnnnnnnnnnnnnnnnnnnnnnnnnnnnnnnnnnnnnnnnnnnnnnnnnnnnnnnnnnnnnnnnnnnnnnnnnnnnnnnnnnnnnnnnnnnnnnn…	ttttgtatacctaatcatta	tgccg	aggatttggaaaaagtgttt	N/A	N/A	0	5	0	1	DELETION	gatttgttttgtatacctaatcatta|-----|aggatttggaaaaagtgtttattcctcatggactgattatggacaggttagtaagacctcgattgaagt	N/A	N/A	N/A	N/A	N/A
Blunt	Polq-/-	nnnnnnnnnnnnnnnnnnnnnnnnnnnnnnnnnnnnnncggtaacatttaactgctctacataccctcttgtagctaaattcctctgttaaactaagacttattatctaaacgtaattaaatgttgatatcttataatgctccactttgaaacagctgtctttcttttgcagattagcgatgatgaaccaggttatgacctagatttgttttgtatacctaggatttggaaaaagtgtttattcctcatggactgattatggacaggttagtaagacctcgattgaagttatttttagagggtgtgtgtgtggtgtgtgtgtgtgtgtgtgtgtgtgtgtgtgtgtgtgtgaaagagagagaagagaggtgtgtgagatatatnnnnnnnnnnnnnnnn…	agatttgttttgtataccta	atcattatgccga	ggatttggaaaaagtgttta	N/A	a	1	13	0	2	DELETION	gatttgttttgtataccta|-------------|ggatttggaaaaagtgtttattcctcatggactgattatggacaggttagtaagacctcgattgaagt	N/A	N/A	N/A	N/A	N/A
Blunt	Polq-/-	nnnnnnnnnnnnnnnnnnnnnnnnnnnnnnnnnnnnnnnnnnnnnnnnnnnnnnnnnnnnnnnnnnnnnnnnnnnnnnnnnnnnnnnnnnnctaagacttattatctaaacgtaattaaatgttgatatcttataatgctccactttgaaacagctgtctttcttttgcagattagcgatgatgaaccaggttatgacctagatttgttttggaggatttggaaaaagtgtttattcctcatggactgattatggacaggttagtaagacctcgattgaagttatttttagagggtgtgtgtgtggtgtgtgtgtgtgtgtgtgtgtgtgtgtgtgtgtgtgtgnnnnnnnnnnnnnnnnnnnnnnnnnnnnnnnnnnnnnnnnnnnnnnnnnnnnnnn…	tatgacctagatttgttttg	tatacctaatcattatgcc	gaggatttggaaaaagtgtt	N/A	N/A	0	19	0	2	DELETION	gatttgttttg|-------------------|gaggatttggaaaaagtgtttattcctcatggactgattatggacaggttagtaagacctcgattgaagt	N/A	N/A	N/A	N/A	N/A
Blunt	Polq-/-	nnnnnnnnnnnnnnnnnnnnnnnnnnnnnnnnnnnncggtaacatttaactgctctacataccctcttgtagctaaattcctctgttaaactaagacttattatctaaacgtaattaaatgttgatatcttataatgctccactttgaaacagctgtctttcttttgcagattagcgatgatgaaccaggttatgacctagatttgttttgtatacctaatcattaggatttggaaaaagtgtttattcctcatggactgattatggacaggttagtaagacctcgattgaagttatttttagagggtgtgtgtgtggtgtgtgtgtgtgtgtgtgtgtgtgtgtgtgtgtgtgtgaannnnnnnnnnnnnnnnnnnnnnnnnnnnnnnnnnnnnnnnn…	ttttgtatacctaatcatta	tgccga	ggatttggaaaaagtgttta	N/A	a	1	6	0	0	DELETION	gatttgttttgtatacctaatcatta|------|ggatttggaaaaagtgtttattcctcatggactgattatggacaggttagtaagacctcgattgaagt	N/A	N/A	N/A	N/A	N/A
Blunt	Polq-/-	nnnnnnnnnnnnnnnnnnnnnnnnnnnnnnnnnnnnnnnnnnnnnnnnnnnnnnnnnnnnnnnnnnnnnnnnnnnnnnnnnnnnnnnnnnnctaagacttattatctaaacgtaattaaatgttgatatcttataatgctccactttgaaacagctgtctttcttttgcagattagcgatgatgaaccaggttatgacctagatttgttttgtatacctaatcccgaggatttggaaaaagtgtttattcctcatggactgattatggacaggttagtaagacctcgattgaagttatttttagagggtgtgtgtgtggtgtgtgtgtgtgtgtgtgtgtgtgtgtgtgtgtgtgtgaaagagagnnnnnnnnnnnnnnnnnnnnnnnnnnnnnnnnnn…	tttgttttgtatacctaatc	attatg	ccgaggatttggaaaaagtg	N/A	N/A	0	6	0	0	DELETION	gatttgttttgtatacctaatc|------|ccgaggatttggaaaaagtgtttattcctcatggactgattatggacaggttagtaagacctcgattgaagt	N/A	N/A	N/A	N/A	N/A
Blunt	Polq-/-	nnnnnnnnnnnnnnnnnnnnnnnnnnnnnnnnnnnnnnnnnnnnnnnnnnaactgctctacataccctcttgtagctaaattcctctgttaaactaagacttattatctaaacgtaattaaatgttgatatcttataatgctccactttgaaacagctgtctttcttttgcagattagcgatgatgaaccaggttatgacctagatttgttttgtatacctaatcattaccgaggatttggaaaaagtgtttattcctcatggactgattatggacaggttagtaagacctcgattgaagttatttttagagggtgtgtgtgtggtgtgtgtgtgtgtgtgtgtgtgtgtgtgtgtgtgtgtgnnnnnnnnnnnnnnnnnnnnnnnnnnnnnnnnnnnn…	ttttgtatacctaatcatta	tg	ccgaggatttggaaaaagtg	N/A	N/A	0	2	0	1	DELETION	gatttgttttgtatacctaatcatta|--|ccgaggatttggaaaaagtgtttattcctcatggactgattatggacaggttagtaagacctcgattgaagt	N/A	N/A	N/A	N/A	N/A
Blunt	Polq-/-	nnnnnnnnnnnnnnnnnnnnnnnnnnnnnnnnnnnnnnnnnntttaactgctctacataccctcttgtagctaaattcctctgttaaactaagacttattatctaaacgtaattaaatgttgatatcttataatgctccactttgaaacagctgtctttcttttgcagattagcgatgatgaaccaggttatgacctagatttgttttgtatacctaatcaccgaggatttggaaaaagtgtttattcctcatggactgattatggacaggttagtaagacctcgattgaagttatttttagagggtgtgtgtgtggtgtgtgtgtgtgtgtgtgtgtgtgtgtgtgtgtgtgtgaaagannnnnnnnnnnnnnnnnnnnnnnnnnnnnnnnnnnnnnn…	ttgttttgtatacctaatca	ttatg	ccgaggatttggaaaaagtg	N/A	N/A	0	5	0	1	DELETION	gatttgttttgtatacctaatca|-----|ccgaggatttggaaaaagtgtttattcctcatggactgattatggacaggttagtaagacctcgattgaagt	N/A	N/A	N/A	N/A	N/A
Blunt	Polq-/-	nnnnnnnnnnnnnnnnnnnnnnnnnnnnnnnnnnnnnnnnnnnnnnnnnnnnnnnnnnnnnnnnnnnnnnnnnnnnnnnnnnnnnnnnnnctaagacttattatctaaacgtaattaaatgttgatatcttataatgctccactttgaaacagctgtctttcttttgcagattagcgatgatgaaccaggttatgacctagatttgttttgtatacctaatcattaccgaggatttggaaaaagtgtttattcctcatggactgattatggacaggttagtaagacctnnnnnnnnnnnnnnnnnnnnnnnnnnnnnnnnnnnnnnnnnnnnnnnnnnnnnnnnnnnnnnnnnnnnnnnnnnnnnnnnnnnnnnnnnnnnnnnnnnnnnnnnnnnnnnn…	ttttgtatacctaatcatta	tg	ccgaggatttggaaaaagtg	N/A	N/A	0	2	0	1	DELETION	gatttgttttgtatacctaatcatta|--|ccgaggatttggaaaaagtgtttattcctcatggactgattatggacaggttagtaagacctcgattgaagt	N/A	N/A	N/A	N/A	N/A
Blunt	Polq-/-	nnnnnnnnnnnnnnnnnnnnnnnnnnnnnnnnnnnnnnnnnnnntttaactgctctacataccctcttgtagctaaattcctctgttaaactaagacttattatctaaacgtaattaaatgttgatatcttataatgctccactttgaaacagctgtctttcttttgcagattagcgatgatgaaccaggttatgacctagatttgttttgtatacctaatcattatgaggatttggaaaaagtgtttattcctcatggactgattatggacaggttagtaagacctcgattgaagttatttttagagggtgtgtgtgtggtgtgtgtgtgtgtgtgtgtgtgtgtgtgtgtgtgtgtgnnnnnnnnnnnnnnnnnnnnnnnnnnnnnnnnnnnnnnnn…	ttgtatacctaatcattatg	ccg	aggatttggaaaaagtgttt	N/A	g	1	3	0	0	DELETION	gatttgttttgtatacctaatcattatg|---|aggatttggaaaaagtgtttattcctcatggactgattatggacaggttagtaagacctcgattgaagt	N/A	N/A	N/A	N/A	N/A
Blunt	Polq-/-	nnnnnnnnnnnnnnnnnnnnnnnnnnnnnnnnnnnnnnnnnnnnnnnnnnnnnnnnnnnnnnnnnnnnnnnnnnnnnnnnnnntgttaaactaagacttattatctaaacgtaattaaatgttgatatcttataatgctccactttgaaacagctgtctttcttttgcagattagcgatgatgaaccaggttatgacctagatttgttttgtatacctaatcattaccgaggatttggaaaaagtgtttattcctcatggactgattatggacaggttagtaagacctcgattgaagttatttttagagggtgtgtgtgtggtgtgtgtgtgtgtgtgtgtgtgtgtgtgtgtgtgtgtgaaagagagagaagagaggnnnnnnnnnnnnnnnnnnnnn…	ttttgtatacctaatcatta	tg	ccgaggatttggaaaaagtg	N/A	N/A	0	2	0	1	DELETION	gatttgttttgtatacctaatcatta|--|ccgaggatttggaaaaagtgtttattcctcatggactgattatggacaggttagtaagacctcgattgaagt	N/A	N/A	N/A	N/A	N/A
Blunt	Polq-/-	nnnnnnnnnnnnnnnnnnnnnnnnnnnnnnnnnnnnnnnnnnnnnnnnnnnnnnnnnnnnnnnnnnnnnnnnnnnnnnnnnnnnnnnnaaactaagacttattatctaaacgtaattaaatgttgatatcttataatgctccactttgaaacagctgtctttcttttgcagattagcgatgatgaaccaggttatgacctagatttgttttgtatacctaatcattatgaggatttggaaaaagtgtttattcctcatggactgattatggacaggttagtaagacctcgattgaagttatttttagagggnnnnnnnnnnnnnnnnnnnnnnnnnnnnnnnnnnnnnnnnnnnnnnnnnnnnnnnnnnnnnnnnnnnnnnnnnnnnnnnnnnnnnnnn…	ttgtatacctaatcattatg	ccg	aggatttggaaaaagtgttt	N/A	g	1	3	0	0	DELETION	gatttgttttgtatacctaatcattatg|---|aggatttggaaaaagtgtttattcctcatggactgattatggacaggttagtaagacctcgattgaagt	N/A	N/A	N/A	N/A	N/A
Blunt	Polq-/-	nnnnnnnnnnnnnnnnnnnnnnnnnnnnnnnnnnnnnnnnnnnnnnnnnnnnnnnnnnnnnnnnnnnnnnnnnnnnnnnnnnnnnnnnnnnaagacttattatctaaacgtaattaaatgttgatatcttataatgctccactttgaaacagctgtctttcttttgcagattagcgatgatgaaccaggttatgacctagatttgttttgtatacctaatcattggatttggaaaaagtgtttattcctcatggactgattatggacaggttagtaagacctcgattgaagttatttttagagggtgtgtgtgtggtgtgtgtgtgtgtgtgtgtgtgtgtgtgtgtgtgtgtgannnnnnnnnnnnnnnnnnnnnnnnnnnnnnnnnnnnnnnnnnnn…	gttttgtatacctaatcatt	atgccga	ggatttggaaaaagtgttta	N/A	N/A	0	7	0	2	DELETION	gatttgttttgtatacctaatcatt|-------|ggatttggaaaaagtgtttattcctcatggactgattatggacaggttagtaagacctcgattgaagt	N/A	N/A	N/A	N/A	N/A
Blunt	Polq-/-	nnnnnnnnnnnnnnnnnnnnnnnnnnnnnnnnnnnnnnnnnnnnnnnnnnnnnnnnnnnnnnnnnnnnnnnnnnnnnnnnnnnnnnnnnnnnctaagacttattatctaaacgtaattaaatgttgatatcttataatgctccactttgaaacagctgtctttcttttgcagattagcgatgatgaaccaggttatgacctagatttgttttgtatacctaagtgtttattcctcatggactgattatggacaggttagtaagacctcgattgaagttatttttagagggtgtgtgtgtggtgtgtgtgtgtgtgtgtgtgtgtgtgtgtgtgtgtgtgagagagagagaagagaggnnnnnnnnnnnnnnnnnnnnnnnnnnnnnnnnnnnnnnnnnn…	gatttgttttgtatacctaa	tcattatgccgaggatttggaaaaa	gtgtttattcctcatggact	N/A	aa	2	25	0	2	DELETION	gatttgttttgtatacctaa|-------------------------|gtgtttattcctcatggactgattatggacaggttagtaagacctcgattgaagt	N/A	N/A	N/A	N/A	N/A
Blunt	Polq-/-	nnnnnnnnnnnnnnnnnnnnnnnnnnnnnnnnnnnnnnnnnnntttaactgctctacataccctcttgtagctaaattcctctgttaaactaagacttattatctaaacgtaattaaatgttgatatcttataatgctccactttgaaacagctgtctttcttttgcagattagcgatgatgaaccaggttatgacctagatttgttttgtatacctaatcattatgtgccgaggatttggaaaaagtgtttattcctcatggactgattatggacaggttagtaagacctcgattgaagttatttttagagggtgtgtgtgtggtgtgtgtgtgtgtgtgtgnnnnnnnnnnnnnnnnnnnnnnnnnnnnnnnnnnnnnnnnnnnnnnnnnnnnnnnn…	ttgtatacctaatcattatg	N/A	ccgaggatttggaaaaagtg	tg	N/A	-1	0	2	2	INSERTION	gatttgttttgtatacctaatcattatg|TG|ccgaggatttggaaaaagtgtttattcctcatggactgattatggacaggttagtaagacctcgattgaagt	N/A	N/A	N/A	N/A	N/A
Blunt	Polq-/-	nnnnnnnnnnnnnnnnnnnnntctattacaaacggtaacatttaactgctctacataccctcttgtagctaaattcctctgttaaactaagacttattatctaaacgtaattaaatgttgatatcttataatgctccactttgaaacagctgtctttcttttgcagattagcgatgatgaaccaggttatgacctagatttgttttgtattgccgaggatttggaaaaagtgtttattcctcatggactgattatggacaggttagtaagacctcgattgaagttatttttagagggtgtgtgtgtggtgtgtgtgtgtgtgtgtgtgtgtgtgtgtgtgtgtgtgagagagagagaagagnnnnnnnnnnnnnnnnnnnnnnnnnnnnnnnnnnnnnn…	gacctagatttgttttgtat	acctaatcatta	tgccgaggatttggaaaaag	N/A	N/A	0	12	0	0	DELETION	gatttgttttgtat|------------|tgccgaggatttggaaaaagtgtttattcctcatggactgattatggacaggttagtaagacctcgattgaagt	N/A	N/A	N/A	N/A	N/A
Blunt	Polq-/-	nnnnnnnnnnnnnnnnnnnnnnnnnnnnnnnnnnnnnnnnnnnnnnnnnnnnnnnnnnnnnnnnnnnnnnnnnnnnnnnnnnnnnnnnaaactaagacttattatctaaacgtaattaaatgttgatatcttataatgctccactttgaaacagctgtctttcttttgcagattagcgatgatgaaccaggttatgaccaaaagtgtttattcctcatggactgattatggacaggttagtaagacctcgattgaagttatttttagagggtgtgtgtgtggtgtgtgtgtgtgtgtgtgtgtgtgtgtgtgtgtgtnnnnnnnnnnnnnnnnnnnnnnnnnnnnnnnnnnnnnnnnnnnnnnnnnnnnnnnnnnnnnnnnnnnnnnnnnnnnnnnnnn…	tgatgaaccaggttatgacc	tagatttgttttgtatacctaatcattatgccgaggatttgga	aaaagtgtttattcctcatg	N/A	N/A	0	43	0	2	DELETION	|-----------------------------------------|aaaagtgtttattcctcatggactgattatggacaggttagtaagacctcgattgaagt	N/A	N/A	N/A	N/A	N/A
Blunt	Polq-/-	nnnnnnnnnnnnnnnnnnnnnnnnnnnnnnnnnnnnnncggtaacatttaactgctctacataccctcttgtagctaaattcctctgttaaactaagacttattatctaaacgtaattaaatgttgatatcttataatgctccactttgaaacagctgtctttcttttgcagattagcgatgatgaaccaggttatgacctagatttgttttgtatacctttctcccttcgggaagcgtggcgctttctcatagctcacgctgtaggtatctcagttcggtgtaggtcgttcgctccaagctgggctgcacttgaatcaatacatttataaataagtcaaattcatttatagtgaaccaaatatattgagctggcatttttcagaaaagaagaacatat…	tagatttgttttgtatacct	aatcattatgcc	gaggatttggaaaaagtgtt	ttctcccttcgggaagcgtggcgctttctcatagctcacgctgtaggtatctcagttcggtgtaggtcgttcgctccaagctgggctgcacttgaatcaatacatttataaataagtcaaattcatttatagtgaaccaaatatattgagctggcatttttcagaaaagaagaacatattgaactttaattaataaaactaagtttttaattctagtgttattgtagagggccccatcaacgccagcggcgtggacgccaaggccatcctgtctgccagactgagcaagagcagacggctggaaaatctgatcgcccagctgcccggcgagaagaagaatggcctgttcggaaacctgatt	N/A	-1	12	361	1	DELINS	gatttgttttgtatacct|------------TTCTCCCTTCGGGAAGCGTGGCGCTTTCTCATAGCTCACGCTGTAGGTATCTCAGTTCGGTGTAGGTCGTTCGCTCCAAGCTGGGCTGCACTTGAATCAATACATTTATAAATAAGTCAAATTCATTTATAGTGAACCAAATATATTGAGCTGGCATTTTTCAGAAAAGAAGAACATATTGAACTTTAATTAATAAAACTAAGTTTTTAATTCTAGTGTTATTGTAGAGGGCCCCATCAACGCCAGCGGCGTGGACGCCAAGGCCATCCTGTCTGCCAGACTGAGCAAGAGCAGACGGCTGGAAAATCTGATCGCCCAGCTGCCCGGCGAGAAGAAGAATGGCCTGTTCGGAAACCTGATT|gaggat…	130	ccccatcaacgccagcggcgtggacgccaaggccatcctgtctgccagactgagcaagagcagacggctggaaaatctgatcgcccagctgcccggcgagaagaagaatggcctgttcggaaacctgatt	TTCTCCCTTCGGGAAGCGTGGCGCTTTCTCATAGCTCACGCTGTAGGTATCTCAGTTCGGTGTAGGTCGTTCGCTCCAAGCTGGGCTGCACTTgaATCAAtaCATTTATAAATAAGTCAAATTCATTTATAgTGAACCAaatatattgAGCTGgcaTTTTTCagAAAAGAAgAACATATTGAActttaattAATAAAACTAAgTTTTTAattctAGTGTTattgTAGAGGGCCCCATCAACGCCAGCGGCGTGGACGCCAAGGCCATCCTGTCTGCCAGACTGAGCAAGAGCAGACGGCTGGAAAATCTGATCGCCCAGCTGCCCGGCGAGAAGAAGAATGGCCTGTTCGGAAACCTGATT	<px458_Cas9-GFPrc1><12L>ga<14Lrc>ta<mmHPRT_sequence_Fasta2><15Lrc><17Lrc><11L>g<3L>aatatattg<16Lrc>gca<rcR6>ag<4Lrc>g<13Lrc><R9>ctttaatt<rcR8><rcR18>g<R10>attct<R7>attg<R5><px458_Cas9-GFP0>	PARTIALLY SOLVED
Blunt	Polq-/-	nnnnnnnnnnnnnnnnnnnnnnnnnnnnnnnnnnnnnnnnnnnnnnnnnnnnnnnnnnnnnnnnnnnnnnnnnnnnnnnnnnnnnnnnnaaactaagacttattatctaaacgtaattaaatgttgatatcttataatgctccactttgaaacagctgtctttcttttgcagattagcgatgatgaaccaggttatgacctagatttgttttgtatacctaatcattatgtgccgaggatttggaaaaagtgtttattcctcatggactgattatggacaggttagtaagacctcgattgaagttatttttagagggtgtgtgtgtggtgtgtgtgtgtgtgtgtgtgtgtgtgtgtgtgtgtgtgaaagagagagaagagaggtgtgtgagatatatn…	ttgtatacctaatcattatg	N/A	ccgaggatttggaaaaagtg	tg	N/A	-1	0	2	2	INSERTION	gatttgttttgtatacctaatcattatg|TG|ccgaggatttggaaaaagtgtttattcctcatggactgattatggacaggttagtaagacctcgattgaagt	N/A	N/A	N/A	N/A	N/A
Blunt	Polq-/-	nnnnnnnnnnnnnnnnnnnnnnnnnnnnnnnnnnnnnnnnnnnnnnnnnnnnnnnnnnnnnnnnnnnnnnnnnnnnnnnnnnnnnnngttaaactaagacttattatctaaacgtaattaaatgttgatatcttataatgctccactttgaaacagctgtctttcttttgcagattagcgatgatgaaccaggttatgacctagatttgttttgtatacctaatcaccgaggatttggaaaaagtgtttattcctcatnnnnnnnnnnnnnnnnnnnnnnnnnnnnnnnnnnnnnnnnnnnnnnnnnnnnnnnnnnnnnnnnnnnnnnnnnnnnnnnnnnnnnnnnnnnnnnnnnnnnnnnnnnnnnnnnnnnnnnnnnnnnnnnnnnnnnnnnnnnnn…	ttgttttgtatacctaatca	ttatg	ccgaggatttggaaaaagtg	N/A	N/A	0	5	0	1	DELETION	gatttgttttgtatacctaatca|-----|ccgaggatttggaaaaagtgtttattcctcatggactgattatggacaggttagtaagacctcgattgaagt	N/A	N/A	N/A	N/A	N/A
Blunt	Polq-/-	nnnnnnnnnnnnnnnnnnnnnnnnnnnnnnnnnnnnnnnnnnnnnntttaactgctctacataccctcttgtagctaaattcctctgttaaactaagacttattatctaaacgtaattaaatgttgatatcttataatgctccactttgaaacagctgtctttcttttgcagattagcgatgatgaaccaggttatgacctagatttgtgatttggaaaaagtgtttattcctcatggactgattatggacaggttagtaagacctcgattgaagttatttttagagggtgtgtgtgtggtgtgtgtgtgtgtgtgtgtgtgtgtgtgtgtgtgtgtgaaagagagagnnnnnnnnnnnnnnnnnnnnnnnnnnnnnnnnnnnnnnnnnnnnnnnnnnn…	aggttatgacctagatttgt	tttgtatacctaatcattatgccgag	gatttggaaaaagtgtttat	N/A	N/A	0	26	0	1	DELETION	gatttgt|--------------------------|gatttggaaaaagtgtttattcctcatggactgattatggacaggttagtaagacctcgattgaagt	N/A	N/A	N/A	N/A	N/A
Blunt	Polq-/-	nnnnnnnnnnnnnnnnnnnnnnnnnnnnnnnnnnnnnnnnnnnnnnnnnnnnnnnnnnnnnnnnnnnnnnnnnnnnnnnnnnnnnnnnnnnnnctaagacttattatctaaacgtaattaaatgttgatatcttataatgctccactttgaaacagctgtctttcttttgcagattagcgatgatgaaccaggttatgacctagatttgtttttggaaaaagtgtttattcctcatggactgattatggacaggttagtaagacctcgattgaagttatttttagagggtgtgtgtgtnnnnnnnnnnnnnnnnnnnnnnnnnnnnnnnnnnnnnnnnnnnnnnnnnnnnnnnnnnnnnnnnnnnnnnnnnnnnnnnnnnnnnnnnnnnnnnnnnnnnn…	ttatgacctagatttgtttt	gtatacctaatcattatgccgaggatt	tggaaaaagtgtttattcct	N/A	tt	2	27	0	0	DELETION	gatttgtttt|---------------------------|tggaaaaagtgtttattcctcatggactgattatggacaggttagtaagacctcgattgaagt	N/A	N/A	N/A	N/A	N/A
Blunt	Polq-/-	nnnnnnnnnnnnnnnnnnnnnnnatctattacaaacggtaacatttaactgctctacataccctcttgtagctaaattcctctgttaaactaagacttattatctaaacgtaattaaatgttgatatcttataatgctccactttgaaacagctgtctttcttttgcagattagcgatgatgaaccaggttatgacctagatttgttgaaaagtgtttattcctcatggactgattatggacaggttagtaagacctcgattgaagttatttttagagggtgtgtgtgtggtgtgtgtgtgtgtgtgtgtgtgtgtgtgtgtnnnnnnnnnnnnnnnnnnnnnnnnnnnnnnnnnnnnnnnnnnnnnnnnnnnnnnnnnnnnnnnnnnnnnnnnnnnnn…	ggttatgacctagatttgtt	ttgtatacctaatcattatgccgaggatttgga	aaaagtgtttattcctcatg	g	N/A	-1	33	1	1	DELINS	gatttgtt|---------------------------------G|aaaagtgtttattcctcatggactgattatggacaggttagtaagacctcgattgaagt	N/A	N/A	N/A	N/A	N/A
Blunt	Polq-/-	nnnnnnnnnnnnnnnnnnnnnnnnnnnnnnnnnnnnnnnnnnnnnnnnnnnnnnnnnnnnnnnnnnnnnnnnnnnnnnnnnnnnnnnnnnnaaactaagacttattatctaaacgtaattaaatgttgatatcttataatgctccactttgaaacagctgtctttcttttgcagattagcgatgatgaaccaggttatgacctagatttgttttgtatacccgaggatttggaaaaagtgtttattcctcatggactgattatggacaggttagtaagacctcgattgaagttatttttagagggtgtgtgtgtggnnnnnnnnnnnnnnnnnnnnnnnnnnnnnnnnnnnnnnnnnnnnnnnnnnnnnnnnnnnnnnnnnnnnnnnnnnnnnnnnnnn…	ctagatttgttttgtatacc	taatcattatgc	cgaggatttggaaaaagtgt	N/A	c	1	12	0	0	DELETION	gatttgttttgtatacc|------------|cgaggatttggaaaaagtgtttattcctcatggactgattatggacaggttagtaagacctcgattgaagt	N/A	N/A	N/A	N/A	N/A
Blunt	Polq-/-	nnnnnnnnnnnnnnnnnnnnnnnnnnnnnnnnnnnnnncggtaacatttaactgctctacataccctcttgtagctaaattcctctgttaaactaagacttattatctaaacgtaattaaatgttgatatcttataatgctccactttgaaacagctgtctttcttttgcagattagcgatgatgaaccaggttatgacctagatttgttttgtatacctaaggatttggaaaaagtgtttattcctcatggactgattatggacaggttagtaagacctcgattgaagttatttttagagggtgtgtgtgtggtgtgtgtgtgtgtgtgtgtgtgtgtgtgtgtgtgtgtgaaagagagagaagannnnnnnnnnnnnnnnnnnnnnnnnnnnnnnnn…	gatttgttttgtatacctaa	tcattatgccga	ggatttggaaaaagtgttta	N/A	a	1	12	0	0	DELETION	gatttgttttgtatacctaa|------------|ggatttggaaaaagtgtttattcctcatggactgattatggacaggttagtaagacctcgattgaagt	N/A	N/A	N/A	N/A	N/A
Blunt	Polq-/-	nnnnnnnnnnnnnnnnnnnnnnnnnnnnnnnnnnnnnnnnnnnnnnnnnnnnnnnnnnnnnnnnnnnnnnnnnnnnnnnnnntgttaaactaagacttattatctaaacgtaattaaatgttgatatcttataatgctccactttgaaacagctgtctttcttttgcagattagcgatgatgaaccaggttatgacctagatttgttttgtatacctaatcattgaaaaagtgtttattcctcatggactgattatggacaggttagtaagacctcgattgaagttatttttagagggtgtgtgtgtggtgtgtgtgtgtgtgtgtgtgtgtgtgtgtgtgtgttgaaagagagagaagagagnnnnnnnnnnnnnnnnnnnnnnnnnnnnnnnnnnnn…	gttttgtatacctaatcatt	atgccgaggatttg	gaaaaagtgtttattcctca	N/A	N/A	0	14	0	1	DELETION	gatttgttttgtatacctaatcatt|--------------|gaaaaagtgtttattcctcatggactgattatggacaggttagtaagacctcgattgaagt	N/A	N/A	N/A	N/A	N/A
Blunt	Polq-/-	nnnnnnnnnnnnnnnnnnnnnnnnatctattacaaacggtaacatttaactgctctacataccctcttgtagctaaattcctctgttaaactaagacttattatctaaacgtaattaaatgttgatatcttataatgctccactttgaaacagctgtctttcttttgcagattagcgatgatgaaccaggttatgacctagatttgttttgtatacctaatcacgaggatttggaaaaagtgtttattcctcatggactgattatggacaggttagtaagacctcgattgaagttatttttagagggtgtgtgtgtggtgtgtgtgtgtgtgtgtgtgtgtgtgtgtgtgtgtgtgaaagagagagannnnnnnnnnnnnnnnnnnnnnnnnnnnnnnn…	ttgttttgtatacctaatca	ttatgc	cgaggatttggaaaaagtgt	N/A	N/A	0	6	0	0	DELETION	gatttgttttgtatacctaatca|------|cgaggatttggaaaaagtgtttattcctcatggactgattatggacaggttagtaagacctcgattgaagt	N/A	N/A	N/A	N/A	N/A
Blunt	Polq-/-	nnnnnnnnnnnnnnnnnnnnnnnnnnnnnnnnnnnnnnnnnnnnnnnnnnnnnnnnnnnnnnnnnnnnnnnnnnnnnnnnnnnnttaaactaagacttattatctaaacgtaattaaatgttgatatcttataatgctccactttgaaacagctgtctttcttttgcagattagcgatgatgaaccaggttatgacctagatttgttttgtatacctaatcatccgaggatttggaaaaagtgtttattcctcatggactgattatggacaggttagtaagacctnnnnnnnnnnnnnnnnnnnnnnnnnnnnnnnnnnnnnnnnnnnnnnnnnnnnnnnnnnnnnnnnnnnnnnnnnnnnnnnnnnnnnnnnnnnnnnnnnnnnnnnnnnnnnnnnnn…	tgttttgtatacctaatcat	tatg	ccgaggatttggaaaaagtg	N/A	N/A	0	4	0	2	DELETION	gatttgttttgtatacctaatcat|----|ccgaggatttggaaaaagtgtttattcctcatggactgattatggacaggttagtaagacctcgattgaagt	N/A	N/A	N/A	N/A	N/A
Blunt	Polq-/-	nnnnnnnnnnnnnnnnnnnnnnnnnnnnnnnnnnnnnnnnnnnnnnnnnnnnnnnnnnnnnnnnnnnnnnnnnnnnnnnnnnnnnnnnnnnnnnnnnnnnnnnnnnnnnnnnnnnnnnnnnnnntatcttataatgctccactttgaaacagctgtctttcttttgcagattagcgatgatgaaccaggttatgacctagatttgttttgtatacctaatcattaccgaggatttggaaaaagtgtttattcctcatggactgattatggacaggttagtaagacctcgattgaagttatttttagagggtgtgtgtgtggtgtgtgtgtgtgtgtgtgtgtgtgtgtgtgtgtgtnnnnnnnnnnnnnnnnnnnnnnnnnnnnnnnnnnnnnnnnnnn…	ttttgtatacctaatcatta	tg	ccgaggatttggaaaaagtg	N/A	N/A	0	2	0	1	DELETION	gatttgttttgtatacctaatcatta|--|ccgaggatttggaaaaagtgtttattcctcatggactgattatggacaggttagtaagacctcgattgaagt	N/A	N/A	N/A	N/A	N/A
Blunt	Polq-/-	nnnnnnnnnnnnnnnnnnnnnnnnnnnnnnnnnnnnnnnnnnnnnnnnnnnnnnnnnnnnnnnnnnnnnnnnnnnnnnnnnnnnnnnnnnnntaagacttattatctaaacgtaattaaatgttgatatcttataatgctccactttgaaacagctgtctttcttttgcagattagcgatgatgaaccaggttatgacctagatttgttttgtatacctaaggatttggaaaaagtgtttattcctcatggactgattatggacaggttagtaagacctcgattgaagttatttttagagggtgtgtgtgtggtgtgtgtgtgtgtgtgtgtgtgtgtgtgtgtgtgtgtgaaagagagagaagagannnnnnnnnnnnnnnnnnnnnnnnnnnnnnnn…	gatttgttttgtatacctaa	tcattatgccga	ggatttggaaaaagtgttta	N/A	a	1	12	0	0	DELETION	gatttgttttgtatacctaa|------------|ggatttggaaaaagtgtttattcctcatggactgattatggacaggttagtaagacctcgattgaagt	N/A	N/A	N/A	N/A	N/A
Blunt	Polq-/-	nnnnnnnnnnnnnnnnnnnnnnnnnnnnnnnnnncggtaacatttaactgctctacataccctcttgtagctaaattcctctgttaaactaagacttattatctaaacgtaattaaatgttgatatcttataatgctccactttgaaacagctgtctttcttttgcagattagcgatgatgaaccaggttatgacctagatttgttttgtatacctaatcaccgaggatttggaaaaagtgtttattcctcatggactgattatggacaggttagtaagacctcgattgaagttatttttagagggtgtgtgtgtggtgtgtgtgtgtgtgtgtgtgtgtgtgtgtgtgtgtgtgagagagagagnnnnnnnnnnnnnnnnnnnnnnnnnnnnnnnnnn…	ttgttttgtatacctaatca	ttatg	ccgaggatttggaaaaagtg	N/A	N/A	0	5	0	1	DELETION	gatttgttttgtatacctaatca|-----|ccgaggatttggaaaaagtgtttattcctcatggactgattatggacaggttagtaagacctcgattgaagt	N/A	N/A	N/A	N/A	N/A
Blunt	Polq-/-	nnnnnnnnnnnnnnnnnnnnnnnnnnnnnnnnnnnnnnnntttaactgctctacataccctcttgtagctaaattcctctgttaaactaagacttattatctaaacgtaattaaatgttgatatcttataatgctccactttgaaacagctgtctttcttttgcagattagcgatgatgaaccaggttatgacctagatttgttttgtatacctaatcattatggaggatttggaaaaagtgtttattcctcatggactgattatggacaggttagtaagacctcgattgaagttatttttagagggtgtgtgtgtggtgtgtgtgtgtgtgtgtgtgtgtgtgtgtgtgtgtgtgaaagagagagaagagagnnnnnnnnnnnnnnnnnnnnnnnnnn…	ttgtatacctaatcattatg	cc	gaggatttggaaaaagtgtt	N/A	N/A	0	2	0	1	DELETION	gatttgttttgtatacctaatcattatg|--|gaggatttggaaaaagtgtttattcctcatggactgattatggacaggttagtaagacctcgattgaagt	N/A	N/A	N/A	N/A	N/A
Blunt	Polq-/-	nnnnnnnnnnnnnnnnnnnnnnnnnnnnnnnnnnnnnnnnnnnnnnnnnnnnnnnnnnnnnnnnnnnnnnnnnnnnnnnnnnnnnnnnnnaaactaagacttattatctaaacgtaattaaatgttgatatcttataatgctccactttgaaacagctgtctttcttttgcagattagcgatgatgaaccaggttatgacctagatttgttttgtatacctaaccgaggatttggaaaaagtgtttattcctcatggactgattatggacaggttagtaagacctcgattgaagttatttttagagggtgtgtgtgtggtgtgtgtgtgtgtgtgtgtgtgtgtgtgtgtgtgtgtnnnnnnnnnnnnnnnnnnnnnnnnnnnnnnnnnnnnnnnnnnn…	gatttgttttgtatacctaa	tcattatg	ccgaggatttggaaaaagtg	N/A	N/A	0	8	0	1	DELETION	gatttgttttgtatacctaa|--------|ccgaggatttggaaaaagtgtttattcctcatggactgattatggacaggttagtaagacctcgattgaagt	N/A	N/A	N/A	N/A	N/A
Blunt	Polq-/-	nnnnnnnnnnnnnnnnnnnnnnnnnnnnnnnnnnnncggtaacatttaactgctctacataccctcttgtagctaaattcctctgttaaactaagacttattatctaaacgtaattaaatgttgatatcttataatgctccactttgaaacagctgtctttcttttgcagattagcgatgatgaaccaggttatgacctagatttgttttgtatacctaatcattaccgaggatttggaaaaagtgtttattcctcatggactgattatggacaggttagtaagacctcgattgaagttatttttagagggtgtgtgtgtggtgtgtgtgtgtgtgtgtgtgtgtgtgtgtgtgtgtgnnnnnnnnnnnnnnnnnnnnnnnnnnnnnnnnnnnnnnnnn…	ttttgtatacctaatcatta	tg	ccgaggatttggaaaaagtg	N/A	N/A	0	2	0	1	DELETION	gatttgttttgtatacctaatcatta|--|ccgaggatttggaaaaagtgtttattcctcatggactgattatggacaggttagtaagacctcgattgaagt	N/A	N/A	N/A	N/A	N/A
Blunt	Polq-/-	nnnnnnnnnnnnnnnnnnnnnnnnnnnnnnnnnnnnnnnnnnnnnnnnnnnnnnnnnnnnnnnnnnnnnnnnnnnnnnnnntgttaaactaagacttattatctaaacgtaattaaatgttgatatcttataatgctccactttgaaacagctgtctttcttttgcagattagcgatgatgaaccaggttatgacctagatttgttttgtatacctaatcattaggatttggaaaaagtgtttattcctcatggactgattatggacaggttagtaagacctcgattgaagttatttttagagggtgtgtgtgtggtgtgtgtgtgtgtgtgtgtgtgtgtgtgtgtgtgtnnnnnnnnnnnnnnnnnnnnnnnnnnnnnnnnnnnnnnnnnnnnnnnn…	ttttgtatacctaatcatta	tgccga	ggatttggaaaaagtgttta	N/A	a	1	6	0	0	DELETION	gatttgttttgtatacctaatcatta|------|ggatttggaaaaagtgtttattcctcatggactgattatggacaggttagtaagacctcgattgaagt	N/A	N/A	N/A	N/A	N/A
Blunt	Polq-/-	nnnnnnnnnnnnnnnnnnnnnnnnnnnnnnnnnnnnnnnnnnnnnnnnnnnnnnnnnnnnnnnnnnnnnnnnnnnnnnnnnnnnnnnnnnnnnctaagacttattatctaaacgtaattaaatgttgatatcttataatgctccactttgaaacagctgtctttcttttgcagattagcgatgatgaaccaggttatgacctagatttgttttgtatacctaatcattatggccgaggatttggaaaaagtgtttattcctcatggactgattatggacaggttagtaagacctcgattgaagttatttttagagggtgtgtgtgtggtgtgtgtgtgtgtgtgtgtgtgtgtgtgtgtgtgtgtgaaagagagagaagagaggtgtgtgnnnnnnnnn…	ttgtatacctaatcattatg	N/A	ccgaggatttggaaaaagtg	g	N/A	-1	0	1	1	INSERTION	gatttgttttgtatacctaatcattatg|G|ccgaggatttggaaaaagtgtttattcctcatggactgattatggacaggttagtaagacctcgattgaagt	N/A	N/A	N/A	N/A	N/A
Blunt	Polq-/-	nnnnnnnnnnnnnnnnnnnnnnnnnnnnnnnnnnnnnnncggtaacatttaactgctctacataccctcttgtagctaaattcctctgttaaactaagacttattatctaaacgtaattaaatgttgatatcttataatgctccactttgaaacagctgtctttcttttgcagattagcgatgatgaaccaggttatgacctagatttgttttgtatacctaatcattaaggatttggaaaaagtgtttattcctcatggactgattatggacaggttagtaagacctcgattgaagttatttttagagggtgtgtgtgtggtgtgtgtgtgtgtgtgtgtgtgtgtgtgtgtgtgtgtgaaagagagagnnnnnnnnnnnnnnnnnnnnnnnnnnnnn…	ttttgtatacctaatcatta	tgccg	aggatttggaaaaagtgttt	N/A	N/A	0	5	0	1	DELETION	gatttgttttgtatacctaatcatta|-----|aggatttggaaaaagtgtttattcctcatggactgattatggacaggttagtaagacctcgattgaagt	N/A	N/A	N/A	N/A	N/A
Blunt	Polq-/-	nnnnnnnnnnnnnnnnnnnnnnnnnnnnnnnnnnnnnnnnnnnnnnnnnnnnnnnnnnnnnnnnnnnnnnnnnnnnnnnnnnnnnngttaaactaagacttattatctaaacgtaattaaatgttgatatcttataatgctccactttgaaacagctgtctttcttttgcagattagcgatgatgaaccaggttatgacctagatttgttaaaaagtgtttattcctcatgnnnnnnnnnnnnnnnnnnnnnnnnnnnnnnnnnnnnnnnnnnnnnnnnnnnnnnnnnnnnnnnnnnnnnnnnnnnnnnnnnnnnnnnnnnnnnnnnnnnnnnnnnnnnnnnnnnnnnnnnnnnnnnnnnnnnnnnnnnnnnnnnnnnnnnnnnnnnnnnnnnnnnnnn…	ggttatgacctagatttgtt	ttgtatacctaatcattatgccgaggatttgg	aaaaagtgtttattcctcat	N/A	N/A	0	32	0	1	DELETION	gatttgtt|--------------------------------|aaaaagtgtttattcctcatggactgattatggacaggttagtaagacctcgattgaagt	N/A	N/A	N/A	N/A	N/A
Blunt	Polq-/-	nnnnnnnnnnnnnnnnnnnnnnnnnnnnnnnnnnnnnnnnnnnnnnnnnnnnnnnnnnnnnnnnnnnnnnnnnnnnnnnnnnnnnnnnnnnnnnnnnnnnnnnnnnnnnnnnnnnnnnnnnnnnnnnnnntatcttataatgctccactttgaaacagctgtctttcttttgcagattagcgatgatgaaccaggttatgacctagatttgttttgtatacctaatcattatgctgcacctcggtctttttcacgatattcactatgaggaaaacgaggacattctggaagatatcgtgctgaccctgacactgtttgaggacagagagatgatcgaggaacggctgaaaacctatgcccacctgttcgaccggtcacgaactccagcaggaccatgtg…	ttgtatacctaatcattatg	N/A	ccgaggatttggaaaaagtg	ctgcacctcggtctttttcacgatattcactatgaggaaaacgaggacattctggaagatatcgtgctgaccctgacactgtttgaggacagagagatgatcgaggaacggctgaaaacctatgcccacctgttcgaccggtcacgaactccagcaggaccatgtgatcgcgcttctcgttggggtctttgctcagggcggactga	N/A	-1	0	206	2	INSERTION	gatttgttttgtatacctaatcattatg|CTGCACCTCGGTCTTTTTCACGATATTCACTATGAGGAAAACGAGGACATTCTGGAAGATATCGTGCTGACCCTGACACTGTTTGAGGACAGAGAGATGATCGAGGAACGGCTGAAAACCTATGCCCACCTGTTCGACCGGTCACGAACTCCAGCAGGACCATGTGATCGCGCTTCTCGTTGGGGTCTTTGCTCAGGGCGGACTGA|ccgaggatttggaaaaagtgtttattcctcatggactgattatggacaggttagtaagacctcgattgaagt	107	atgaggaaaacgaggacattctggaagatatcgtgctgaccctgacactgtttgaggacagagagatgatcgaggaacggctgaaaacctatgcccacctgttcgac	CTGCACCTCGGTCTTTTTCACGATATTCACTATGAGGAAAACGAGGACATTCTGGAAGATATCGTGCTGACCCTGACACTGTTTGAGGACAGAGAGATGATCGAGGAACGGCTGAAAACCTATGCCCACCTGTTCGACCGGTCACGAACTCCAGCAGGACCATGTGATCGCGCTTCTCGTTGGGGTCTTTGCTCAGGGCGGACTGa	<px458_Cas9-GFPrc2><px458_Cas9-GFP0><px458_Cas9-GFPrc1>a	ALMOST SOLVED
Blunt	Polq-/-	nnnnnnnnnnnnnnnnnnnnnnnnnnnnnnnnnnnnnnnnnnnnnnnnnnnnnnnnnnnnnnnnnnnnnnnnnnnnnnnnnnnnnnnnnnnnnnnnnnnnnnnnnnnnnnnnnnnnnnnnnnnnnnnnnnnntcttataatgctccactttgaaacagctgtctttcttttgcagattagcgatgatgaaccaggttatgacctagatttgttttgtatacctaatcattatgtgccgaggatttggaaaaagtgtttattcctcatggactgattatggacaggttagtaagacctcgattgaagttatttttagagggtgtgtgtgtggnnnnnnnnnnnnnnnnnnnnnnnnnnnnnnnnnnnnnnnnnnnnnnnnnnnnnnnnnnnnnnnnnnnn…	ttgtatacctaatcattatg	N/A	ccgaggatttggaaaaagtg	tg	N/A	-1	0	2	2	INSERTION	gatttgttttgtatacctaatcattatg|TG|ccgaggatttggaaaaagtgtttattcctcatggactgattatggacaggttagtaagacctcgattgaagt	N/A	N/A	N/A	N/A	N/A
Blunt	Polq-/-	nnnnnnnnnnnnnnnnnnnnnnnnnnnnnnnnnnnnnnnnnnnntttaactgctctacataccctcttgtagctaaattcctctgttaaactaagacttattatctaaacgtaattaaatgttgatatcttataatgctccactttgaaacagctgtctttcttttgcagattagcgatgatgaaccaggttatgacctagatttgttttgtatacctaatcattatggatttggaaaaagtgtttattcctcatggactgattatggacaggttagtaagacctcgattgaagttatttttagagggtgtgtgtgtggtgtgtgtgtgtgtgtgtgtgtgtgtgtgtgtnnnnnnnnnnnnnnnnnnnnnnnnnnnnnnnnnnnnnnnnnnnnnnnnn…	ttgtatacctaatcattatg	ccgag	gatttggaaaaagtgtttat	N/A	g	1	5	0	1	DELETION	gatttgttttgtatacctaatcattatg|-----|gatttggaaaaagtgtttattcctcatggactgattatggacaggttagtaagacctcgattgaagt	N/A	N/A	N/A	N/A	N/A
Blunt	Polq-/-	nnnnnnnnnnnnnnnnnnnnnnnnntctattacaaaacggtaacatttaactgctctacataccctcttgtagctaaattcctctgttaaactaagacttattatctaaacgtaattaaatgttgatatcttataatgctccactttgaaacagctgtctttcttttgcagattagcgatgatgaaccaggttatgacctagatttgttttgtatacctaatgccgaggatttggaaaaagtgtttattcctcatggactgattatggacaggttagtaagacctcgattgaagttatttttagagggtgtgtgtgtggtgtgtgtgtgtgtgtgtgtgtgtgtgtgtgtgtgtgtgaaagagagagaagagaggtgtgtgagatatatnnnnnnnnnn…	atttgttttgtatacctaat	cattat	gccgaggatttggaaaaagt	N/A	at	2	6	0	0	DELETION	gatttgttttgtatacctaat|------|gccgaggatttggaaaaagtgtttattcctcatggactgattatggacaggttagtaagacctcgattgaagt	N/A	N/A	N/A	N/A	N/A
Blunt	Polq-/-	nnnnnnnnnnnnnnnnnnnnnnnnnnnnnnnnnnnnnnnnnnnnnnnnnnnnnnnnnnnnnnnnnnnnnnnnnnnnnnnnnnnnnnnnnnnntaagacttattatctaaacgtaattaaatgttgatatcttataatgctccactttgaaacagctgtctttcttttgcagattagcgatgatgaaccaggttatgacctagatttgttaagtgtttattcctcatggactgattatggacaggttagtaagacctcgattgaagttatttttagagggtgtgtgtgtggtgtgtgtgtgtgtgtgtgtgtgtgtgtgtgtgtgtgtgnnnnnnnnnnnnnnnnnnnnnnnnnnnnnnnnnnnnnnnnnnnnnnnnnnnnnnnnnnnnnnnnnnnnnnn…	ggttatgacctagatttgtt	ttgtatacctaatcattatgccgaggatttggaaa	aagtgtttattcctcatgga	N/A	N/A	0	35	0	1	DELETION	gatttgtt|-----------------------------------|aagtgtttattcctcatggactgattatggacaggttagtaagacctcgattgaagt	N/A	N/A	N/A	N/A	N/A
Blunt	Polq-/-	nnnnnnnnnnnnnnnnnnnnnnnnnnnnnnnnnnncggtaacatttaactgctctacataccctcttgtagctaaattcctctgttaaactaagacttattatctaaacgtaattaaatgttgatatcttataatgctccactttgaaacagctgtctttcttttgcagattagcgatgatgaaccaggttatgacctagatttgttttgtataccgaggatttggaaaaagtgtttattcctcatggactgattatggacaggttagtaagacctcgattgaagttatttttagagggtgtgtgtgtggtgtgtgtgtgtgtgtgtgtgtgtgtgtgtgtgtgtnnnnnnnnnnnnnnnnnnnnnnnnnnnnnnnnnnnnnnnnnnnnnnnnnnnnnn…	ctagatttgttttgtatacc	taatcattatgcc	gaggatttggaaaaagtgtt	N/A	cc	2	13	0	2	DELETION	gatttgttttgtatacc|-------------|gaggatttggaaaaagtgtttattcctcatggactgattatggacaggttagtaagacctcgattgaagt	N/A	N/A	N/A	N/A	N/A
Blunt	Polq-/-	nnnnnnnnnnnnnnnnnnnnnnnnnnnnnnnnnnnnnncggtaacatttaactgctctacataccctcttgtagctaaattcctctgttaaactaagacttattatctaaacgtaattaaatgttgatatcttataatgctccactttgaaacagctgtctttcttttgcagattagcgatgatgaaccaggttatgacctagatttgtaaaagtgtttattcctcatggactgattatggacaggttagtaagacctcgattgaagttatttttagagggtgtgtgtgtggtgtgtgtgtgtgtgtgtgtgtgtgtgtgtgtgtgtgtnnnnnnnnnnnnnnnnnnnnnnnnnnnnnnnnnnnnnnnnnnnnnnnnnnnnnnnnnnnnnnnnnnnnnn…	aggttatgacctagatttgt	tttgtatacctaatcattatgccgaggatttgga	aaaagtgtttattcctcatg	N/A	N/A	0	34	0	2	DELETION	gatttgt|----------------------------------|aaaagtgtttattcctcatggactgattatggacaggttagtaagacctcgattgaagt	N/A	N/A	N/A	N/A	N/A
Blunt	Polq-/-	nnnnnnnnnnnnnnnnnnnnntatatctattacaaacggtaacatttaactgctctacataccctcttgtagctaaattcctctgttaaactaagacttattatctaaacgtaattaaatgttgatatcttataatgctccactttgaaacagctgtctttcttttgcagattagcgatgatgaaccaggttatgacctagatttgttttgtatacctaatctgccgaggatttggaaaaagtgtttattcctcatggactgattatggacaggttagtaagacctcgattgaagttatttttagagggtgtgtgtgtggtgtgtgtgtgtgtgtgtgtgtgtgtgtgtgtgtgtgtgaannnnnnnnnnnnnnnnnnnnnnnnnnnnnnnnnnnnnnn…	tttgttttgtatacctaatc	atta	tgccgaggatttggaaaaag	N/A	N/A	0	4	0	2	DELETION	gatttgttttgtatacctaatc|----|tgccgaggatttggaaaaagtgtttattcctcatggactgattatggacaggttagtaagacctcgattgaagt	N/A	N/A	N/A	N/A	N/A
Blunt	Polq-/-	nnnnnnnnnnnnnnnnnnnnnnnnnnnnnnnnnnnnnnnnnnnnnnnnnnnnnnnnnnnnnnnnnnnnnnnnnnnnnnnctgttaaactaagacttattatctaaacgtaattaaatgttgatatcttataatgctccactttgaaacagctgtctttcttttgcagattagcgatgatgaaccaggttatgacctaagtgtttattcctcatggactgattatggacaggttagtaagacctcgattgaagttatttttagagggtgtgtgtgtggtgtgtgtgtgtgtgtgtgtgtgtgtgtgtgtgtgtgtgaaaaagagannnnnnnnnnnnnnnnnnnnnnnnnnnnnnnnnnnnnnnnnnnnnnnnnnnnnnnnnnnnnnnnnnnnnnnnnnn…	atgaaccaggttatgaccta	gatttgttttgtatacctaatcattatgccgaggatttggaaaa	agtgtttattcctcatggac	N/A	a	1	44	0	1	DELETION	|--------------------------------------------|agtgtttattcctcatggactgattatggacaggttagtaagacctcgattgaagt	N/A	N/A	N/A	N/A	N/A
Blunt	Polq-/-	nnnnnnnnnnnnnnnnnnnnnnnnnnnnnnnnnnnnnnnnntttaactgctctacataccctcttgtagctaaattcctctgttaaactaagacttattatctaaacgtaattaaatgttgatatcttataatgctccactttgaaacagctgtctttcttttgcagattagcgatgatgaaccaggttatgacctagatttgttttgtatacctaatcattaccgaggatttggaaaaagtgtttattcctcatggactgattatggacaggttagtaagacctcgattgaagttatttttagagggtgtgtgtgtggtgtgtgtgtgtgtgtgtgtgtgtgtgtgtgtgnnnnnnnnnnnnnnnnnnnnnnnnnnnnnnnnnnnnnnnnnnnnnnnn…	ttttgtatacctaatcatta	tg	ccgaggatttggaaaaagtg	N/A	N/A	0	2	0	1	DELETION	gatttgttttgtatacctaatcatta|--|ccgaggatttggaaaaagtgtttattcctcatggactgattatggacaggttagtaagacctcgattgaagt	N/A	N/A	N/A	N/A	N/A
Blunt	Polq-/-	nnnnnnnnnnnnnnnnnnnnnnnnnnnnnnnnnnnnnnnnnnnnnnnnnnnnnnnnnnnnnnnnnnnnnnnnnnnnnnnnnnnnnnnnnnactaagacttattatctaaacgtaattaaatgttgatatcttataatgctccactttgaaacagctgtctttcttttgcagattagcgatgatgaaccaggttatgacctagatttgttttgtatacctaatcattaccgaggatttggaaaaagtgtttattcctcatggactgattatggacaggttannnnnnnnnnnnnnnnnnnnnnnnnnnnnnnnnnnnnnnnnnnnnnnnnnnnnnnnnnnnnnnnnnnnnnnnnnnnnnnnnnnnnnnnnnnnnnnnnnnnnnnnnnnnnnnnnnnnnnn…	ttttgtatacctaatcatta	tg	ccgaggatttggaaaaagtg	N/A	N/A	0	2	0	1	DELETION	gatttgttttgtatacctaatcatta|--|ccgaggatttggaaaaagtgtttattcctcatggactgattatggacaggttagtaagacctcgattgaagt	N/A	N/A	N/A	N/A	N/A
Blunt	Polq-/-	nnnnnnnnnnnnnnnnnnnnnnnnnnnnnnnnnnnnnnnnnnnnnnnnnnnnnnnnnnnnnnnnnnnnnnnnnnnnnnnnnnnntgttaaactaagacttattatctaaacgtaattaaatgttgatatcttataatgctccactttgaaacagctgtctttcttttgcagattagcgatgatgaaccaggttatgacctagatttgttttgtatacctaatcattatgtgccgaggatttggaaaaagtgtttattcctcatggactgattatggacaggttagtaagacctcgattgaagttatttttagagggtgtgtgtgtggtgtgtgtgtgtgtgtgtgtgtgtgtgtgtgtgtgtgtgaaagagagagannnnnnnnnnnnnnnnnnnnnnn…	ttgtatacctaatcattatg	N/A	ccgaggatttggaaaaagtg	tg	N/A	-1	0	2	2	INSERTION	gatttgttttgtatacctaatcattatg|TG|ccgaggatttggaaaaagtgtttattcctcatggactgattatggacaggttagtaagacctcgattgaagt	N/A	N/A	N/A	N/A	N/A
Blunt	Polq-/-	nnnnnnnnnnnnnnnnnnnnnnnnnnnnnnnnaacggtaacatttaactgctctacataccctcttgtagctaaattcctctgttaaactaagacttattatctaaacgtaattaaatgttgatatcttataatgctccactttgaaacagctgtctttcttttgcagattagcgatgatgaaccaggttatgacctagatttgttttgtatacctaatcattaatgccgaggatttggaaaaagtgtttattcctcatggactgattatggacaggttagtaagacctcgattgaagttatttttagagggtgtgtgtgtggtgtgtgtgtgtgtgtgtgtgtgtgtgtgtgtgtgtgtgaaagagagannnnnnnnnnnnnnnnnnnnnnnnnnnnn…	ttttgtatacctaatcatta	N/A	tgccgaggatttggaaaaag	a	N/A	-1	0	1	1	INSERTION	gatttgttttgtatacctaatcatta|A|tgccgaggatttggaaaaagtgtttattcctcatggactgattatggacaggttagtaagacctcgattgaagt	N/A	N/A	N/A	N/A	N/A
Blunt	Ku80-/-	nnnnnnnnnnncggtaacatttaactgctctacataccctcttgtagctaaattcctctgttaaactaagacttattatctaaacgtaattaaatgttgatatcttataatgctccactttgaaacagctgtctttcttttgcagattagcgatgatgaaccaggttatgacctagatttgttttgtatacctaatcattacgaggatttggaaaaagtgtttattcctcatggactgattatggacaggttagtaagacctcgattgaagttatttttagagggtgtgtgtgtggtgtgtgtgtgtgtgtgtgtgtgtgtgtgtgtgtgtgtgagagagagagaagagnnnnnnnnnnnnnnnnnnnnnnnnnnnnnnnnnnnnnnnnnnnnnnnnnn…	ttttgtatacctaatcatta	tgc	cgaggatttggaaaaagtgt	N/A	N/A	0	3	0	0	DELETION	gatttgttttgtatacctaatcatta|---|cgaggatttggaaaaagtgtttattcctcatggactgattatggacaggttagtaagacctcgattgaagt	N/A	N/A	N/A	N/A	N/A
Blunt	Ku80-/-	nnnnnnnnnnnnncttgtagctaaattcctctgttaaactaagacttattatctaaacgtaattaaatgttgatatcttataatgctccactttgaaacagctgtctttcttttgcagattagcgatgatgaaccaggttatgacctagatttgttttgtatacctaatcatttggaaaaagtgtttattcctcatggactgattatggacaggttagtaagacctcgattgaagttatttttagagggtgtgtgtgtggtgtgtgtgtgtgtgtgtgtgtgtgtgtgtgtgtgtgtgnnnnnnnnnnnnnnnnnnnnnnnnnnnnnnnnnnnnnnnnnnnnnnnnnnnnnnnnnnnnnnnnnnnnnnnnnnnnnnnnnnnnnnnnnnnnnnnnnnnnn…	gttttgtatacctaatcatt	atgccgaggatt	tggaaaaagtgtttattcct	N/A	att	3	12	0	0	DELETION	gatttgttttgtatacctaatcatt|------------|tggaaaaagtgtttattcctcatggactgattatggacaggttagtaagacctcgattgaagt	N/A	N/A	N/A	N/A	N/A
Blunt	Ku80-/-	nnnnnnnnnnaacatttaactgctctacataccctcttgtagctaaatttggatttggaaaaagtgtttattcctcatggactgattatggacaggttagtaagacctcgattgaagttatttttagagggtgtgtgtgtggtgtgtgtgtgtgtgtgtgtgtgtgtgtgtgtgtgtgtgagagagagannnnnnnnnnnnnnnnnnnnnnnnnnnnnnnnnnnnnnnnnnnnnnnnnnnnnnnnnnnnnnnnnnnnnnnnnnnnnnnnnnnnnnnnnnnnnnnnnnnnnnnnnnnnnnnnnnnnnnnnnnnnnnnnnnnnnnnnnnnnnnnnnnnnnnnnnnnnnnnnnnnnnnnnnnnnnnnnnnnnnnnnnnnnnnnnnnnnnnnnnnnnnnnnnn…	taccctcttgtagctaaatt	cctctgttaaactaagacttattatctaaacgtaattaaatgttgatatcttataatgctccactttgaaacagctgtctttcttttgcagattagcgatgatgaaccaggttatgacctagatttgttttgtatacctaatcattatgccga	ggatttggaaaaagtgttta	t	N/A	-1	153	1	1	DELINS	|--------------------------------T|ggatttggaaaaagtgtttattcctcatggactgattatggacaggttagtaagacctcgattgaagt	N/A	N/A	N/A	N/A	N/A
Blunt	Ku80-/-	nnnnnnnnnnnnnnnataccctcttgtagctaaattcctctgttaaactaagacttattatctaaacgtaattaaatgttgatatcttataatgctccactttgaaacagctgtctttcttttgcagattagcgatgatgaaccaggttatgacctagatttgttttgtataccgaggatttggaaaaagtgtttattcctcatggactgattatggacaggttagtaagacctcgattgaagttatttttagagggtgtgtgtgtggtgtgtgtgtgtgtgtgtgtgtgtgtgtgtgtgtgtgtgagagagagagaagagnnnnnnnnnnnnnnnnnnnnnnnnnnnnnnnnnnnnnnnnnnnnnnnnnnnnnnnnnnnnnnnnnnnnnnnnnnnnnn…	ctagatttgttttgtatacc	taatcattatgcc	gaggatttggaaaaagtgtt	N/A	cc	2	13	0	2	DELETION	gatttgttttgtatacc|-------------|gaggatttggaaaaagtgtttattcctcatggactgattatggacaggttagtaagacctcgattgaagt	N/A	N/A	N/A	N/A	N/A
Blunt	Ku80-/-	nnnnnnnnnnnacataccctcttgtagctaaattcctctgttaaactaagacttattatctaaacgtaattaaatgttgatatcttataatgctccactttgaaacagctgtctttcttttgcagattagcgatgatgaaccaggttatgacctagatttggaaaaagtgtttattcctcatggactgattatggacaggttagtaagacctcgattgaagttatttttagagggtgtgtgtgtggtgtgtgtgtgtgtgtgtgtgtgtgtgtgtgtgtgtgtgagagagagannnnnnnnnnnnnnnnnnnnnnnnnnnnnnnnnnnnnnnnnnnnnnnnnnnnnnnnnnnnnnnnnnnnnnnnnnnnnnnnnnnnnnnnnnnnnnnnnnnnnnnnnn…	caggttatgacctagatttg	ttttgtatacctaatcattatgccgaggatttg	gaaaaagtgtttattcctca	N/A	gatttg	6	33	0	0	DELETION	gatttg|---------------------------------|gaaaaagtgtttattcctcatggactgattatggacaggttagtaagacctcgattgaagt	N/A	N/A	N/A	N/A	N/A
Blunt	Ku80-/-	nnnnnnnnnnnnnnnntacataccctcttgtagctaaattcctctgttaaactaagacttattatctaaacgtaattaaatgttgatatcttataatgctccactttgaaacagctgtctttcttttgcagattagcgatgatttggaaaaagtgtttattcctcatggactgattatggacaggttagtaagacctcgattgaagttatttttagagggtgtgtgtgtggtgtgtgtgtgtgtgtgtgtgtgtgtgtgtgtgtgtgtgagagagagagaagagnnnnnnnnnnnnnnnnnnnnnnnnnnnnnnnnnnnnnnnnnnnnnnnnnnnnnnnnnnnnnnnnnnnnnnnnnnnnnnnnnnnnnnnnnnnnnnnnnnnnnnnnnnnnnnnnnnn…	ttttgcagattagcgatgat	gaaccaggttatgacctagatttgttttgtatacctaatcattatgccgaggat	ttggaaaaagtgtttattcc	N/A	gat	3	54	0	0	DELETION	|------------------------------------|ttggaaaaagtgtttattcctcatggactgattatggacaggttagtaagacctcgattgaagt	N/A	N/A	N/A	N/A	N/A
Blunt	Ku80-/-	nnnnnnnnnnnnnnnnnnnnnnnnnnnagctaaattcctctgttaaactaagacttattatctaaacgtaattaaatgttgatatcttataatgctccactttgaaacagctgtctttcttttgcagattagcgatgatgaaccaggttatgacctagatttgttttgtatacctaatcattatgccgaggatttggaaaaagtgtttattcctcatggactgattatggacaggttagtaagacctcgattgaagttatttttagagggtgtgtgtgtggtgtgtgtgtgtgtgtgtgtgtgtgtgtgtgtgtgtgtgannnnnnnnnnnnnnnnnnnnnnnnnnnnnnnnnnnnnnnnnnnnnnnnnnnnnnnnnnnnnnnnnnnnnnnnnnnnnnn…	ttgtatacctaatcattatg	N/A	ccgaggatttggaaaaagtg	N/A	N/A	-1	0	0	0	WT	gatttgttttgtatacctaatcattatg||ccgaggatttggaaaaagtgtttattcctcatggactgattatggacaggttagtaagacctcgattgaagt	N/A	N/A	N/A	N/A	N/A
Blunt	Ku80-/-	nnnnnnnnnnnnnnnnnnnnnnnnnnnncggtaacatttaactgctctacataccctcttgtagctaaattcctctgttaaactaagacttattatctaaacgtaattaaatgttgatatcttataatgctccactttgaaacagctgtctttcttttgcagattagcgatgatgaaccaggttatgacctagatttgttttggatttggaaaaagtgtttattcctcatggactgattatggacaggttagtaagacctcgattgaagttatttttagagggtgtgtgtgtggtgtgtgtgtgtgtgtgtgtgtgtgtgtgtgtgtgtgtgagagagagannnnnnnnnnnnnnnnnnnnnnnnnnnnnnnnnnnnnnnnnnnnnnnnnnnnnnnnnn…	tatgacctagatttgttttg	tatacctaatcattatgccgag	gatttggaaaaagtgtttat	N/A	g	1	22	0	2	DELETION	gatttgttttg|----------------------|gatttggaaaaagtgtttattcctcatggactgattatggacaggttagtaagacctcgattgaagt	N/A	N/A	N/A	N/A	N/A
Blunt	Ku80-/-	nnnnnnnnnnnnnnnnnncggtaacatttaactgctctacataccctcttgtagctaaattcctctgttaaactaagacttattatctaaacgtaattaaatgttgatatcttataatgctccactttgaaacagctgtctttcttttgcagattagcgatgatgaaccaggttatgacctagatttgttttgtatacctaatcattatggtatttccaaatccgaggatttggaaaaagtgtttattcctcatggactgattatggacaggttagtaagacctcgattgaagttatttttagagggtgtgtgtgtggtgtgtgtgtgtgtgtgtgtgtgtgtgtgtgtgtgtgtgagagagagannnnnnnnnnnnnnnnnnnnnnnnnnnnnnnnnn…	ttgtatacctaatcattatg	N/A	ccgaggatttggaaaaagtg	gtatttccaaat	N/A	-1	0	12	0	INSERTION	gatttgttttgtatacctaatcattatg|GTATTTCCAAAT|ccgaggatttggaaaaagtgtttattcctcatggactgattatggacaggttagtaagacctcgattgaagt	9	atttggaaa	gtaTTTCCAAAT	gta<rcR0>	ALMOST SOLVED
Blunt	Ku80-/-	nnnnnnnnnnnnnnctctacataccctcttgtagctaaattcctctgttaaactaagacttattatctaaacgtaattaaatgttgatatcttataatgctccactttgaaacagctgtctttcttttgcagattagcgatgatgaaccaggttatgacctagatttgttttgtgtacctaatcatgccgaggatttggaaaaagtgtttattcctcatggactgattatggacaggttagtaagacctcgattgaagttatttttagagggtgtgtgtgtggtgtgtgtgtgtgtgtgtgtgtgtgtgtgtgtgtgtgtgagagagagannnnnnnnnnnnnnnnnnnnnnnnnnnnnnnnnnnnnnnnnnnnnnnnnnnnnnnnnnnnnnnnnnnnn…	atgacctagatttgttttgt	atacctaatcatt	atgccgaggatttggaaaaa	gtacctaatc	N/A	-1	13	10	0	DELINS	gatttgttttgt|-------------GTACCTAATC|atgccgaggatttggaaaaagtgtttattcctcatggactgattatggacaggttagtaagacctcgattgaagt	9	tacctaatc	gTACCTAATC	g<0L>	ALMOST SOLVED
Blunt	Ku80-/-	nnnnnnnnnnnnntacaaaacggtaacatttaactgctctacataccctcttgtagctaaattcctctgttaaactaagacttattatctaaacgtaattaaatgttgatatcttataatgctccactttgaaacagctgtctttcttttgcagattagcgatgatgaaccaggttatgacctagatttgttttgtatacctaatcattatgtgtgtttattcctcatggactgattatggacaggttagtaagacctcgattgaagttatttttagagggtgtgtgtgtggtgtgtgtgtgtgtgtgtgtgtgtgtgtgtgtgtgtgtgannnnnnnnnnnnnnnnnnnnnnnnnnnnnnnnnnnnnnnnnnnnnnnnnnnnnnnnnnnnnnnnnnnn…	ttgtatacctaatcattatg	ccgaggatttggaaaaa	gtgtttattcctcatggact	t	N/A	-1	17	1	2	DELINS	gatttgttttgtatacctaatcattatg|-----------------T|gtgtttattcctcatggactgattatggacaggttagtaagacctcgattgaagt	N/A	N/A	N/A	N/A	N/A
Blunt	Ku80-/-	nnnnnnnnnnntgctctacataccctcttgtagctaaattcctctgttaaactaagacttattatctaaacgtaattaaatgttgatatcttataatgctccactttgaaacagctgtctttcttttgcagatttggaaaaagtgtttattcctcatggactgattatggacaggttagtaagacctcgattgaagttatttttagagggtgtgtgtgtggtgtgtgtgtgtgtgtgtgtgtgtgtgtgtgtgtgtgtgnnnnnnnnnnnnnnnnnnnnnnnnnnnnnnnnnnnnnnnnnnnnnnnnnnnnnnnnnnnnnnnnnnnnnnnnnnnnnnnnnnnnnnnnnnnnnnnnnnnnnnnnnnnnnnnnnnnnnnnnnnnnnnnnnnnnnnnnnnnn…	ctgtctttcttttgcagatt	agcgatgatgaaccaggttatgacctagatttgttttgtatacctaatcattatgccgaggatt	tggaaaaagtgtttattcct	N/A	gatt	4	64	0	2	DELETION	|-------------------------------------|tggaaaaagtgtttattcctcatggactgattatggacaggttagtaagacctcgattgaagt	N/A	N/A	N/A	N/A	N/A
Blunt	Ku80-/-	nnnnnnnnnnnnnnnnnnnnnnnncatttaactgctctacataccctcttgtagctaaattcctctgttaaactaagacttattatctaaacgtaattaaatgttgatatcttataatgctccactttgaaacagctgtctttcttttgcagattagcgatgatgaaccaggttatgacctagatttgttttgtatacctaatcattatggccgaggatttggaaaaagtgtttattcctcatggactgattatggacaggttagtaagacctcgattgaagttatttttagagggtgtgtgtgtggtgtgtgtgtgtgtgtgtgtgtgtgtgtgtgtgtgtgnnnnnnnnnnnnnnnnnnnnnnnnnnnnnnnnnnnnnnnnnnnnnnnnnnnnnnnn…	ttgtatacctaatcattatg	N/A	ccgaggatttggaaaaagtg	g	N/A	-1	0	1	1	INSERTION	gatttgttttgtatacctaatcattatg|G|ccgaggatttggaaaaagtgtttattcctcatggactgattatggacaggttagtaagacctcgattgaagt	N/A	N/A	N/A	N/A	N/A
Blunt	Ku80-/-	nnnnnnnnnnnnnnnnnncggtaacatttaactgctctacataccctcttgtagctaaattcctctgttaaactaagacttattatctaaacgtaattaaatgttgatatcttataatgctccactttgaaacagctgtctttcttttgcagattagcgatgatgaaccaggttatgacctagatttgttttgtatacctaatcattatggtatttccaaatccgaggatttggaaaaagtgtttattcctcatggactgattatggacaggttagtaagacctcgattgaagttatttttagagggtgtgtgtgtggtgtgtgtgtgtgtgtgtgtgtgtgtgtgtgtgtgtgtgagagagagannnnnnnnnnnnnnnnnnnnnnnnnnnnnnnnnn…	ttgtatacctaatcattatg	N/A	ccgaggatttggaaaaagtg	gtatttccaaat	N/A	-1	0	12	0	INSERTION	gatttgttttgtatacctaatcattatg|GTATTTCCAAAT|ccgaggatttggaaaaagtgtttattcctcatggactgattatggacaggttagtaagacctcgattgaagt	9	atttggaaa	gtaTTTCCAAAT	gta<rcR0>	ALMOST SOLVED
Blunt	Ku80-/-	nnnnnnnnnnnnnnnntacataccctcttgtagctaaattcctctgttaaactaagacttattatctaaacgtaattaaatgttgatatcttataatgctccactttgaaacagctgtctttcttttgcagattagcgatgatgaaccaggttatgacctagatttgttttgtatacctaatcatttggaaaaagtgtttattcctcatggactgattatggacaggttagtaagacctcgattgaagttatttttagagggtgtgtgtgtggtgtgtgtgtgtgtgtgtgtgtgtgtgtgtgtgtgtgtgagagagagannnnnnnnnnnnnnnnnnnnnnnnnnnnnnnnnnnnnnnnnnnnnnnnnnnnnnnnnnnnnnnnnnnnnnnnnnnnnnn…	gttttgtatacctaatcatt	atgccgaggatt	tggaaaaagtgtttattcct	N/A	att	3	12	0	0	DELETION	gatttgttttgtatacctaatcatt|------------|tggaaaaagtgtttattcctcatggactgattatggacaggttagtaagacctcgattgaagt	N/A	N/A	N/A	N/A	N/A
Blunt	Ku80-/-	nnnnnnnnnnnnnnnnnnnnnnngctaaattcctctgttaaactaagacttattatctaaacgtaattaaatgttgatatcttataatgctccactttgaaacagctgtctttcttttgcagattagcgatgatgaaccaggttatgacctagatttgttttgtatacctaatttggtaaaaagtgtttattcctcatggactgattatggacaggttagtaagacctcgattgaagttatttttagagggtgtgtgtgtggtgtgtgtgtgtgtgtgtgtgtgtgtgtgtgtgtgtgtgagagagagannnnnnnnnnnnnnnnnnnnnnnnnnnnnnnnnnnnnnnnnnnnnnnnnnnnnnnnnnnnnnnnnnnnnnnnnnnnnnnnnnnnnnnnnn…	atttgttttgtatacctaat	cattatgccgaggatttgg	aaaaagtgtttattcctcat	ttggt	N/A	-1	19	5	1	DELINS	gatttgttttgtatacctaat|-------------------TTGGT|aaaaagtgtttattcctcatggactgattatggacaggttagtaagacctcgattgaagt	-1	-1	ttggt	ttggt	NOT SOLVED
Blunt	Ku80-/-	nnnnnnnnnnnnnnnnnnnnnnnnnnnnnnnnncggtaacatttaactgctctacataccctcttgtagctaaattcctctgttaaactaagacttattatctaaacgtaattaaatgttgatatcttataatgctccactttgaaacagctgtctttcttttgcagattagcgatgttgaaccaggttatgacctagatttgttttgtatacctaatcattatgccgaggatttggaaaaagtgtttattcctcatggactgactgattatggacaggttagtaagacctcgattgaagttatttttagagggtgtgtgtgtggtgtgtgtgtgtgtgtgtgtgtgtgtgtgtgtgtgtgtgagagagagannnnnnnnnnnnnnnnnnnnnnnnnnn…	ttgtatacctaatcattatg	N/A	ccgaggatttggaaaaagtg	N/A	N/A	-1	0	0	0	WT	gatttgttttgtatacctaatcattatg||ccgaggatttggaaaaagtgtttattcctcatggactgattatggacaggttagtaagacctcgattgaagt	N/A	N/A	N/A	N/A	N/A
Blunt	Ku80-/-	nnnnnnnnnnnnncatttaactgctctacataccctcttgtagctaaattcctctgttaaactaagacttattatctaaacgtaattaaatgttgatatcttataatgctccactttgaaacagctgtctttcttttgcagattagcgatgatgaaccaggttatgacctagatttgttttgtatacctaatcattaattggaaaaagtgtttattcctcatggactgattatggacaggttagtaagacctcgattgaagttatttttagagggtgtgtgtgtggtgtgtgtgtgtgtgtgtgtgtgtgtgtgtgtgtgtgtgagagagagagaagagnnnnnnnnnnnnnnnnnnnnnnnnnnnnnnnnnnnnnnnnnnnnnnnnnnnnnnnnnnnn…	ttttgtatacctaatcatta	tgccgaggat	ttggaaaaagtgtttattcc	a	N/A	-1	10	1	0	DELINS	gatttgttttgtatacctaatcatta|----------A|ttggaaaaagtgtttattcctcatggactgattatggacaggttagtaagacctcgattgaagt	N/A	N/A	N/A	N/A	N/A
Blunt	Ku80-/-	nnnnnnnnnnnnnnnnnnnntacataccctcttgtagctaaattcctctgttaaactaagacttattatctaaacgtaattaaatgttgatatcttataatgctccactttgaaacagctgtctttcttttgcagattagcgatgatgaaccaggttatgacctagatttgttttgtatacctaatcattatggccgaggatttggaaaaagtgtttattcctcatggactgattatggacaggttagtaagacctcgattgaagttatttttagagggtgtgtgtgtggtgtgtgtgtgtgtgtgtgtgtgtgtgtgtgtgtgtgtgagagagagannnnnnnnnnnnnnnnnnnnnnnnnnnnnnnnnnnnnnnnnnnnnnnnnnnnnnnnnnnnnn…	ttgtatacctaatcattatg	N/A	ccgaggatttggaaaaagtg	g	N/A	-1	0	1	1	INSERTION	gatttgttttgtatacctaatcattatg|G|ccgaggatttggaaaaagtgtttattcctcatggactgattatggacaggttagtaagacctcgattgaagt	N/A	N/A	N/A	N/A	N/A
Blunt	Ku80-/-	nnnnnnnnnnnnnnnnnnctctacataccctcttgtagctaaattcctctgttaaactaagacttattatctaaacgtaattaaatgttgatatcttataatgctccactttgaaacagctgtctttcttttgcagattagcgatgatgaaccaggttatgacctagatttgttttgtatacctaatcattaggtatacaaaacaaatctaggcatgtgtgatatatatgtgaagtgtattgcatgtacatggaatccagagaaggacattaggtgtcctactctgttgctctcttattcccttgaatcagtgtcctcttgctgaannnnnnnnnnnnnnnnnnnnnnnnnnnnnnnnnnnnnnnnnnnnnnnnnnnnnnnnnnnnnnnnnnnnnnnnn…	ttttgtatacctaatcatta	tgccgaggatttggaaaaagtgtttattcctcatggactgattatggacaggttagtaagacctcgattgaagttatttttagagggtgtgtgtgtggtgtgtgtgtgtgtgtgtgtgtgtgtgtgtgtgtgtgtgtgtgtgtgtgtgtaagagagagaggag	aggcatgtgtgatatatatg	ggtatacaaaacaaatct	N/A	-1	163	18	2	DELINS	gatttgttttgtatacctaatcatta|-------------------------------------------------------------------------------------------------------------------------------------------------------------------GGTATACAAAACAAATCT|	18	agatttgttttgtatacc	GGTATACAAAACAAATCT	<0Lrc>	SOLVED
Blunt	Ku80-/-	nnnnnnnnnnncggtaacatttaactgctctacataccctcttgtagctaaattcctctgttaaactaagacttattatctaaacgtaattaaatgttgatatcttataatgctccactttgaaacagctgtctttcttttgcagattagcgatgatgaaccaggttatgacctagatttgttttgtatacctaatcattatgccgaggatttggaaaaagtgtttattcctcatggactgattatggacaggttagtaagacctcgattgaagttatttttagagggtgtgtgtgtggtgtgtgtgtgtgtgtgtgtgtgtgtgtgtgtgtgtgtgagagagagannnnnnnnnnnnnnnnnnnnnnnnnnnnnnnnnnnnnnnnnnnnnnnnnnnnn…	ttgtatacctaatcattatg	N/A	ccgaggatttggaaaaagtg	N/A	N/A	-1	0	0	0	WT	gatttgttttgtatacctaatcattatg||ccgaggatttggaaaaagtgtttattcctcatggactgattatggacaggttagtaagacctcgattgaagt	N/A	N/A	N/A	N/A	N/A
Blunt	Ku80-/-	nnnnnnnnnnnnngctctacataccctcttgtagctaaattcctctgttaaactaagacttattatctaaacgtaattaaatgttgatatcttataatgctccactttgaaacagctgtctttcttttgcagattagcgatgatgaaccaggttatgacctagatttgttttgtatacctaatcatttggaaaaagtgtttattcctcatggactgattatggacaggttagtaagacctcgattgaagttatttttagagggtgtgtgtgtggtgtgtgtgtgtgtgtgtgtgtgtgtgtgtgtgtgtgtgagagagagaggagagnnnnnnnnnnnnnnnnnnnnnnnnnnnnnnnnnnnnnnnnnnnnnnnnnnnnnnnnnnnnnnnnnnnnnnnn…	gttttgtatacctaatcatt	atgccgaggatt	tggaaaaagtgtttattcct	N/A	att	3	12	0	0	DELETION	gatttgttttgtatacctaatcatt|------------|tggaaaaagtgtttattcctcatggactgattatggacaggttagtaagacctcgattgaagt	N/A	N/A	N/A	N/A	N/A
Blunt	Ku80-/-	nnnnnnnnnnnnnnnnnnncggtaacatttaactgctctacataccctcttgtagctaaattcctctgttaaactaagacttattatctaaacgtaattaaatgttgatatcttataatgctccactttgaaacagctgtctttcttttgcagattagcgatgatgaaccaggttatgacctagatttgttttgtatacctaatcatttgattaggaaaaagtgtttattcctcatggactgattatggacaggttagtaagacctcgattgaagttatttttagagggtgtgtgtgtggtgtgtgtgtgtgtgtgtgtgtgtgtgtgtgtgtgtgtgagagagagagaagagnnnnnnnnnnnnnnnnnnnnnnnnnnnnnnnnnnnnnnnnnnnnnn…	gttttgtatacctaatcatt	atgccgaggattt	ggaaaaagtgtttattcctc	tgatta	N/A	-1	13	6	2	DELINS	gatttgttttgtatacctaatcatt|-------------TGATTA|ggaaaaagtgtttattcctcatggactgattatggacaggttagtaagacctcgattgaagt	6	taatca	TGATTA	<0Lrc>	SOLVED
Blunt	Ku80-/-	nnnnnnnnnnnnnctctacataccctcttgtagctaaattcctctgttaaactaagacttattatctaaacgtaattaaatgttgatatcttataatgctccactttgaaacagctgtctttcttttgcagattagcgatgatgaaccaggttatgacctagatttgttttgtatacctaatcattattattattattattcctcatggactgattatggacaggttagtaagacctcgattgaagttatttttagagggtgtgtgtgtggtgtgtgtgtgtgtgtgtgtgtgtgtgtgtgtgtgtgtgagagagagagaagagnnnnnnnnnnnnnnnnnnnnnnnnnnnnnnnnnnnnnnnnnnnnnnnnnnnnnnnnnnnnnnnnnnnnnnnnnnn…	tttgtatacctaatcattat	gccgaggatttggaaaaagtgt	ttattcctcatggactgatt	tattatta	N/A	-1	22	8	1	DELINS	gatttgttttgtatacctaatcattat|----------------------TATTATTA|ttattcctcatggactgattatggacaggttagtaagacctcgattgaagt	5	attat	tATTATta	t<0L>ta	ALMOST SOLVED
Blunt	Ku80-/-	nnnnnnnnnnnnnntctacataccctcttgtagctaaattcctctgttaaactaagacttattatctaaacgtaattaaatgttgatatcttataatgctccactttgaaacagctgtctttcttttgcagattagcgatgatgaaccaggttatgacctagatttgttttgtatacctaatccgaggatttggaaaaagtgtttattcctcatggactgattatggacaggttagtaagacctcgattgaagttatttttagagggtgtgtgtgtggtgtgtgtgtgtgtgtgtgtgtgtgtgtgtgtgtgtgtgagagagagannnnnnnnnnnnnnnnnnnnnnnnnnnnnnnnnnnnnnnnnnnnnnnnnnnnnnnnnnnnnnnnnnnnnnnnnn…	tttgttttgtatacctaatc	attatgc	cgaggatttggaaaaagtgt	N/A	c	1	7	0	2	DELETION	gatttgttttgtatacctaatc|-------|cgaggatttggaaaaagtgtttattcctcatggactgattatggacaggttagtaagacctcgattgaagt	N/A	N/A	N/A	N/A	N/A
Blunt	Ku80-/-	nnnnnnnnnnnnnnnnnnncggtaacatttaactgctctacataccctcttgtagctaaattcctctgttaaactaagacttattatctaaacgtaattaaatgttgatatcttataatgctccactttgaaacagctgtctttcttttgcagattagcgatgatgaaccaggttatgacctagtgtttattcctcatggactgattatggacaggttagtaagacctcgattgaagttatttttagagggtgtgtgtgtggtgtgtgtgtgtgtgtgtgtgtgtgtgtgtgtgtgtgtgagagagagannnnnnnnnnnnnnnnnnnnnnnnnnnnnnnnnnnnnnnnnnnnnnnnnnnnnnnnnnnnnnnnnnnnnnnnnnnnnnnnnnnnnnnnnn…	tgaaccaggttatgacctag	atttgttttgtatacctaatcattatgccgaggatttggaaaaag	tgtttattcctcatggactg	N/A	ag	2	45	0	0	DELETION	g|---------------------------------------------|tgtttattcctcatggactgattatggacaggttagtaagacctcgattgaagt	N/A	N/A	N/A	N/A	N/A
Blunt	Ku80-/-	nnnnnnnnnnnnnnnnncatttaactgctctacataccctcttgtagctaaattcctctgttaaactaagacttattatctaaacgtaattaaatgttgatatcttataatgctccactttgaaacagctgtctttcttttgcagattagcgatgatgaaccaggttatgacctagatttgttttgtatacctaatcattatgtgtgtgtgtgtgtgtgtgtgtgtgtgtgtgtgtgtgagagagagagaagagnnnnnnnnnnnnnnnnnnnnnnnnnnnnnnnnnnnnnnnnnnnnnnnnnnnnnnnnnnnnnnnnnnnnnnnnnnnnnnnnnnnnnnnnnnnnnnnnnnnnnnnnnnnnnnnnnnnnnnnnnnnnnnnnnnnnnnnnnnnnnnnnn…	ttgtatacctaatcattatg	ccgaggatttggaaaaagtgtttattcctcatggactgattatggacaggttagtaagacctcgattgaagttatttttagagggtgtgtgtgtgg	tgtgtgtgtgtgtgtgtgtg	N/A	g	1	96	0	0	DELETION	gatttgttttgtatacctaatcattatg|------------------------------------------------------------------------------------------------|	N/A	N/A	N/A	N/A	N/A
Blunt	Ku80-/-	nnnnnnnnnctattacaaaacggtaacatttaactgctctacataccctcttgtagctaaattcctctgttaaactaagacttattatctaaacgtaattaaatgttgatatcttataatgctccactttgaaacagctgtctttcttttgcagattagcgatgatgaaccaggttatgacctagatttgttttgtatacctaatcattatggccgaggatttggaaaaagtgtttattcctcatggactgattatggacaggttagtaagacctcgattgaagttatttttagagggtgtgtgtgtggtgtgtgtgtgtgtgtgtgtgtgtgtgtgtgtgtgtgtgagagagagannnnnnnnnnnnnnnnnnnnnnnnnnnnnnnnnnnnnnnnnnn…	ttgtatacctaatcattatg	N/A	ccgaggatttggaaaaagtg	g	N/A	-1	0	1	1	INSERTION	gatttgttttgtatacctaatcattatg|G|ccgaggatttggaaaaagtgtttattcctcatggactgattatggacaggttagtaagacctcgattgaagt	N/A	N/A	N/A	N/A	N/A
Blunt	Ku80-/-	nnnnnnnnnnnnnnnnnnnnnnnnnnncggtaacatttaactgctctacataccctcttgtagctaaattcctctgttaaactaagacttattatctaaacgtaattaaatgttgatatcttataatgctccactttgaaacagctgtctttcttttgcagattagcgatgatgaaccaggttatgacctagatttgttttgtatacctaatcattatgccgaggatttggaaaaagtgtttattcctcatggactgattatggacaggttagtaagacctcgattgaagttatttttagagggtgtgtgtgtggtgtgtgtgtgtgtgtgtgtgtgtgtgtgtgtgtgtgnnnnnnnnnnnnnnnnnnnnnnnnnnnnnnnnnnnnnnnnnnnnnnnn…	ttgtatacctaatcattatg	N/A	ccgaggatttggaaaaagtg	N/A	N/A	-1	0	0	0	WT	gatttgttttgtatacctaatcattatg||ccgaggatttggaaaaagtgtttattcctcatggactgattatggacaggttagtaagacctcgattgaagt	N/A	N/A	N/A	N/A	N/A
Blunt	Ku80-/-	nnnnnnnnnnnnnnatttaactgctctacataccctcttgtagctaaattcctctgttaaactaagacttattatctaaacgtaattaaatgttgatatcttataatgctccactttgaaacagctgtctttcttttgcagattagcgatgatgaaccaggttatgacctagatttgttttgtatacctggatttggaaaaagtgtttattcctcatggactgattatggacaggttagtaagacctcgattgaagttatttttagagggtgtgtgtgtggtgtgtgtgtgtgtgtgtgtgtgtgtgtgtgtgtgtgnnnnnnnnnnnnnnnnnnnnnnnnnnnnnnnnnnnnnnnnnnnnnnnnnnnnnnnnnnnnnnnnnnnnnnnnnnnnnnnnnn…	tagatttgttttgtatacct	aatcattatgccga	ggatttggaaaaagtgttta	N/A	N/A	0	14	0	1	DELETION	gatttgttttgtatacct|--------------|ggatttggaaaaagtgtttattcctcatggactgattatggacaggttagtaagacctcgattgaagt	N/A	N/A	N/A	N/A	N/A
Blunt	Ku80-/-	nnnnnnnnnnnnnnnnnnnnnnnnnnncttgtagctaaattcctctgttaaactaagacttattatctaaacgtaattaaatgttgatatcttataatgctccactttgaaacagctgtctttcttttgcagattagcgatgatgaaccaggttatgacctagatttgttttgtatacctaatcattatggccgaggatttggaaaaagtgtttattcctcatggactgattatggacaggttagtaagacctcgattgaagttatttttagagggtgtgtgtgtggtgtgtgtgtgtgtgtgtgtgtgtgtgtgtgtgtgtgtgagagagagagaagagnnnnnnnnnnnnnnnnnnnnnnnnnnnnnnnnnnnnnnnnnnnnnnnnnnnnnnnnnnn…	ttgtatacctaatcattatg	N/A	ccgaggatttggaaaaagtg	g	N/A	-1	0	1	1	INSERTION	gatttgttttgtatacctaatcattatg|G|ccgaggatttggaaaaagtgtttattcctcatggactgattatggacaggttagtaagacctcgattgaagt	N/A	N/A	N/A	N/A	N/A
Blunt	Ku80-/-	nnnnnnnnnnnnnnnnntacataccctcttgtagctaaattcctctgttaaactaagacttattatctaaacgtaattaaatgttgatatcttataatgctccactttgaaacagctgtctttcttttgcagattagcgatgatgaaccaggttatgacctagatttgatttgtttggaaaaagtgtttattcctcatggactgattatggacaggttagtaagacctcgattgaagttatttttagagggtgtgtgtgtggtgtgtgtgtgtgtgtgtgtgtgtgtgtgtgtgtgtgtgagagagagagaagagnnnnnnnnnnnnnnnnnnnnnnnnnnnnnnnnnnnnnnnnnnnnnnnnnnnnnnnnnnnnnnnnnnnnnnnnnnnnnnnnnnnn…	caggttatgacctagatttg	ttttgtatacctaatcattatgccgagga	tttggaaaaagtgtttattc	atttg	N/A	-1	29	5	0	DELINS	gatttg|-----------------------------ATTTG|tttggaaaaagtgtttattcctcatggactgattatggacaggttagtaagacctcgattgaagt	5	atttg	ATTTG	<0L>	SOLVED
Blunt	Ku80-/-	nnnnnnnnnnnnnnnnnnnnnnnnncggtaacatttaactgctctacataccctcttgtagctaaattcctctgttaaactaagacttattatctaaacgtaattaaatgttgatatcttataatgctccactttgaaacagctgtctttcttttgcagattagcgatgatgaaccaggttatgacctagatttgttttgtatacctaatcattatgtgtgtttattcctcatggactgattatggannnnnnnnnnnnnnnnnnnnnnnnnnnnnnnnnnnnnnnnnnnnnnnnnnnnnnnnnnnnnnnnnnnnnnnnnnnnnnnnnnnnnnnnnnnnnnnnnnnnnnnnnnnnnnnnnnnnnnnnnnnnnnnnnnnnnnnnnnnnnnnnnnnnnnnn…	ttgtatacctaatcattatg	ccgaggatttggaaaaa	gtgtttattcctcatggact	t	N/A	-1	17	1	2	DELINS	gatttgttttgtatacctaatcattatg|-----------------T|gtgtttattcctcatggactgattatggacaggttagtaagacctcgattgaagt	N/A	N/A	N/A	N/A	N/A
Blunt	Ku80-/-	nnnnnnnnnnnnnnnntacataccctcttgtagctaaattcctctgttaaactaagacttattatctaaacgtaattaaatgttgatatcttataatgctccactttgaaacagctgtctttcttttgcagattagcgatgatgaaccaggttatgacctagatttgttttgtatacctaatcatgattaggtatgatttggaaaaagtgtttattcctcatggactgattatggacaggttagtaagacctcgattgaagttatttttagagggtgtgtgtgtggtgtgtgtgtgtgtgtgtgtgtgtgtgtgtgtgtgtgtgagagagagagnnnnnnnnnnnnnnnnnnnnnnnnnnnnnnnnnnnnnnnnnnnnnnnnnnnnnnnnnnnnnnnnn…	tgttttgtatacctaatcat	tatgccgag	gatttggaaaaagtgtttat	gattaggtat	N/A	-1	9	10	1	DELINS	gatttgttttgtatacctaatcat|---------GATTAGGTAT|gatttggaaaaagtgtttattcctcatggactgattatggacaggttagtaagacctcgattgaagt	10	atacctaatc	GATTAGGTAT	<0Lrc>	SOLVED
Blunt	Ku80-/-	nnnnnnnnnnnngctctacataccctcttgtagctaaattcctctgttaaactaagacttattatctaaacgtaattaaatgttgatatcttataatgctccactttgaaacagctgtctttcttttgcagattagcgatgatgaaccaggttatgacctagatttattcctcatggactgattatggacaggttagtaagacctcgattgaagttatttttagagggtgtgtgtgtggtgtgtgtgtgtgtgtgtgtgtgtgtgtgtgtgtgtgtgagagagagagaagagnnnnnnnnnnnnnnnnnnnnnnnnnnnnnnnnnnnnnnnnnnnnnnnnnnnnnnnnnnnnnnnnnnnnnnnnnnnnnnnnnnnnnnnnnnnnnnnnnnnnnnnnnnn…	ccaggttatgacctagattt	gttttgtatacctaatcattatgccgaggatttggaaaaagtgttt	attcctcatggactgattat	N/A	ttt	3	46	0	2	DELETION	gattt|----------------------------------------------|attcctcatggactgattatggacaggttagtaagacctcgattgaagt	N/A	N/A	N/A	N/A	N/A
Blunt	Ku80-/-	nnnnnnnnnnnnnnnnnnnnnnnncggtaacatttaactgctctacataccctcttgtagctaaattcctctgttaaactaagacttattatctaaacgtaattaaatgttgatatcttataatgctccactttgaaacaggatttggaaaaagtgtttattcctcatggactgattatggacaggttagtaagacctcgattgaagttatttttagagggtgtgtgtgtggtgtgtgtgtgtgtgtgtgtgtgtgtgtgtgtgtgtgtgagagagagannnnnnnnnnnnnnnnnnnnnnnnnnnnnnnnnnnnnnnnnnnnnnnnnnnnnnnnnnnnnnnnnnnnnnnnnnnnnnnnnnnnnnnnnnnnnnnnnnnnnnnnnnnnnnnnnnnnnnnn…	aatgctccactttgaaacag	ctgtctttcttttgcagattagcgatgatgaaccaggttatgacctagatttgttttgtatacctaatcattatgccgag	gatttggaaaaagtgtttat	N/A	ag	2	80	0	1	DELETION	|---------------------------------|gatttggaaaaagtgtttattcctcatggactgattatggacaggttagtaagacctcgattgaagt	N/A	N/A	N/A	N/A	N/A
Blunt	Ku80-/-	nnnnnnnnnnnnnnnnntaacatttaactgctctacataccctcttgtagctaaattcctctgttaaactaagacttattatctaaacgtaattaaatgttgatatcttataatgctccactttgaaacagctgtctttcttttgcagattagcgatgatgaaccaggttatgacctagatttgttttgtatacctaatcattaggatttggaaaaagtgtttattcctcatggactgattatggacaggttagtaagacctcgattgaagttatttttagagggtgtgtgtgtggtgtgtgtgtgtgtgtgtgtgtgtgtgtgtgtgtgtgtgagagagagannnnnnnnnnnnnnnnnnnnnnnnnnnnnnnnnnnnnnnnnnnnnnnnnnnnnnnn…	ttttgtatacctaatcatta	tgccga	ggatttggaaaaagtgttta	N/A	a	1	6	0	0	DELETION	gatttgttttgtatacctaatcatta|------|ggatttggaaaaagtgtttattcctcatggactgattatggacaggttagtaagacctcgattgaagt	N/A	N/A	N/A	N/A	N/A
Blunt	Ku80-/-	nnnnnnnnnnnnacatttaactgctctacataccctcttgtagctaaattcctctgttaaactaagacttattatctaaacgtaattaaatgttgatatcttataatgctccactttgaaacagctgtctttcttttgcagattagcgatgatgaaccaggttatgacctagatttggaaaaagtgtttattcctcatggactgattatggacaggttagtaagacctcgattgaagttatttttagagggtgtgtgtgtggtgtgtgtgtgtgtgtgtgtgtgtgtgtgtgtgtgtgtgannnnnnnnnnnnnnnnnnnnnnnnnnnnnnnnnnnnnnnnnnnnnnnnnnnnnnnnnnnnnnnnnnnnnnnnnnnnnnnnnnnnnnnnnnnnnnnnnn…	caggttatgacctagatttg	ttttgtatacctaatcattatgccgaggatttg	gaaaaagtgtttattcctca	N/A	gatttg	6	33	0	0	DELETION	gatttg|---------------------------------|gaaaaagtgtttattcctcatggactgattatggacaggttagtaagacctcgattgaagt	N/A	N/A	N/A	N/A	N/A
Blunt	Ku80-/-	nnnnnnnnnnnnnnnnnnnnnncggtaacatttaactgctctacataccgaggatttggaaaaagtgttnnnnnnnnnnnnnnnnnnnnnnnnnnnnnnnnnnnnnnnnnnnnnnnnnnnnnnnnnnnnnnnnnnnnnnnnnnnnnnnnnnnnnnnnnnnnnnnnnnnnnnnnnnnnnnnnnnnnnnnnnnnnnnnnnnnnnnnnnnnnnnnnnnnnnnnnnnnnnnnnnnnnnnnnnnnnnnnnnnnnnnnnnnnnnnnnnnnnnnnnnnnnnnnnnnnnnnnnnnnnnnnnnnnnnnnnnnnnnnnnnnnnnnnnnnnnnnnnnnnnnnnnnnnnnnnnnnnnnnnnnnnnnnnnnnnnnnnnnnnnnnnnnnnnnnnnnnnnnnnnnnnnnnnnnn…	atttaactgctctacatacc	ctcttgtagctaaattcctctgttaaactaagacttattatctaaacgtaattaaatgttgatatcttataatgctccactttgaaacagctgtctttcttttgcagattagcgatgatgaaccaggttatgacctagatttgttttgtatacctaatcattatgcc	gaggatttggaaaaagtgtt	N/A	cc	2	167	0	1	DELETION	|------------------------------|gaggatttggaaaaagtgtttattcctcatggactgattatggacaggttagtaagacctcgattgaagt	N/A	N/A	N/A	N/A	N/A
Blunt	Ku80-/-	nnnnnnnnnnnnnnnntaacatttaactgctctacataccctcttgtagctaaattcctctgttaaactaagacttattatctaaacgtaattaaatgttgatatcttataatgctccactttgaaacagctgtctttcttttgcagattagcgatgatgaaccaggttatgacctagatttgttttgtatacctaatgccgaggatttggaaaaagtgtttattcctcatggactgattatggacaggttagtaagacctcgattgaagttatttttagagggtgtgtgtgtggtgtgtgtgtgtgtgtgtgtgtgtgtgtgtgtgtgtgtgagagagagannnnnnnnnnnnnnnnnnnnnnnnnnnnnnnnnnnnnnnnnnnnnnnnnnnnnnnnn…	atttgttttgtatacctaat	cattat	gccgaggatttggaaaaagt	N/A	at	2	6	0	0	DELETION	gatttgttttgtatacctaat|------|gccgaggatttggaaaaagtgtttattcctcatggactgattatggacaggttagtaagacctcgattgaagt	N/A	N/A	N/A	N/A	N/A
Blunt	Ku80-/-	nnnnnnnnnnnnnnnnnnnnnnnnnnnnnnnnnnnnnnnnnnnnnnnnnnnnnnnnnnnnnnnnnnnnnnnnnnnnnnnnnnnttgatatcttataatgctccactttgaaacagctgtctttcttttgcagattagcgatgatgaaccaggttatgacctagatttgttttgtatacctaatcattatgattccaaatcctcatggactgattatggacaggttagtaagacctcgattgaagttatttttagagggtgtgtgtgtggtgtgtgtgtgtgtgtgtgtgtgtgtgtgtgtgtgtgtgagagagagannnnnnnnnnnnnnnnnnnnnnnnnnnnnnnnnnnnnnnnnnnnnnnnnnnnnnnnnnnnnnnnnnnnnnnnnnnnnnnnnnn…	ttgtatacctaatcattatg	ccgaggatttggaaaaagtgtttat	tcctcatggactgattatgg	attccaaa	N/A	-1	25	8	1	DELINS	gatttgttttgtatacctaatcattatg|-------------------------ATTCCAAA|tcctcatggactgattatggacaggttagtaagacctcgattgaagt	7	tttggaa	aTTCCAAA	a<rcR0>	ALMOST SOLVED
Blunt	Ku80-/-	nnnnnnnnnnnncatttaactgctctacataccctcttgtagctaaattcctctgttaaactaagacttattatctaaacgtaattaaatgttgatatcttataatgctccactttgaaacagctgtctttcttttgcagattagcgatgatgaaccaggttatgacctagatttgttttgtatacctaatccgaggatttggaaaaagtgtttattcctcatggactgattatggacaggttagtaagacctcgattgaagttatttttagagggtgtgtgtgtggtgtgtgtgtgtgtgtgtgtgtgtgtgtgtgtgtgtgtgagagagagannnnnnnnnnnnnnnnnnnnnnnnnnnnnnnnnnnnnnnnnnnnnnnnnnnnnnnnnnnnnnnnn…	tttgttttgtatacctaatc	attatgc	cgaggatttggaaaaagtgt	N/A	c	1	7	0	2	DELETION	gatttgttttgtatacctaatc|-------|cgaggatttggaaaaagtgtttattcctcatggactgattatggacaggttagtaagacctcgattgaagt	N/A	N/A	N/A	N/A	N/A
Blunt	Ku80-/-	nnnnnnnnnnnnnnnnnnnnnnnnnnnnnnnnnnnagctaaattcctctgttaaactaagacttattatctaaacgtaattaaatgttgatatcttataatgctccactttgaaacagctgtctttcttttgcagattagcgatgatgaaccaggttatgacctagatttgttttgtatacctaatcatttggaaaaagtgtttattcctcatggactgattatggacaggttagtaagacctcgattgaagttatttttagagggtgtgtgtgtggtgtgtgtgtgtgtgtgtgtgtgtgtgtgtgtgtgtgtgagagagagannnnnnnnnnnnnnnnnnnnnnnnnnnnnnnnnnnnnnnnnnnnnnnnnnnnnnnnnnnnnnnnnnnnnnnnnnn…	gttttgtatacctaatcatt	atgccgaggatt	tggaaaaagtgtttattcct	N/A	att	3	12	0	0	DELETION	gatttgttttgtatacctaatcatt|------------|tggaaaaagtgtttattcctcatggactgattatggacaggttagtaagacctcgattgaagt	N/A	N/A	N/A	N/A	N/A
Blunt	Ku80-/-	nnnnnnnnnnnnnnnnnnnnnncggtaacatttaactgctctacataccctcttgtagctaaattcctctgttaaactaagacttattatctaaacgtaattaaatgttgatatcttataatgctccactttgaaacagctgtctttcttttgcagattagcgatgatgaaccaggttatgacctagatttgttttgtatacctaatcatttggaaaaagtgtttattcctcatggactgattatggacaggttagtaagacctcgattgaagttatttttagagggtgtgtgtgtggtgtgtgtgtgtgtgtgtgtgtgtgtgtgtgtgtgtgtgagagagagagaagagnnnnnnnnnnnnnnnnnnnnnnnnnnnnnnnnnnnnnnnnnnnnnnnn…	gttttgtatacctaatcatt	atgccgaggatt	tggaaaaagtgtttattcct	N/A	att	3	12	0	0	DELETION	gatttgttttgtatacctaatcatt|------------|tggaaaaagtgtttattcctcatggactgattatggacaggttagtaagacctcgattgaagt	N/A	N/A	N/A	N/A	N/A
Blunt	Ku80-/-	nnnnnnnnnnnnnnnnnnnnnnnnnnnnnnnnnnnncggtaacatttaactgctctacataccctcttgtagctaaattcctctgttaaactaagacttattatctaaacgtaattaaatgttgatatcttataatgctccactttgaaacagctgtctttcttttgcagattagcgatgatgaaccaggttatgacctagatttgttttgtatacctaatcgaggatttggaaaaagtgtttattcctcatggactgattatggacaggttagtaagacctcgattgaagttatttttagagggtgtgtgtgtggtgtgtgtgtgtgtgtgtgtgtgtgtgtgtgtgtgtgtgagagagagagaagagaggnnnnnnnnnnnnnnnnnnnnnnnnnnn…	tttgttttgtatacctaatc	attatgcc	gaggatttggaaaaagtgtt	N/A	c	1	8	0	1	DELETION	gatttgttttgtatacctaatc|--------|gaggatttggaaaaagtgtttattcctcatggactgattatggacaggttagtaagacctcgattgaagt	N/A	N/A	N/A	N/A	N/A
Blunt	Ku80-/-	nnnnnnnnnnnnnnaacatttaactgctctacataccctcttgtagctaaattcctctgttaaactaagacttattatctaaacgtaattaaatgttgatatcttataatgctccactttgaaacagctgtctttcttttgcagattagcgatgatgaaccaggttatgacctagatttgttttgtatacctaatcattagaggatttggaaaaagtgtttattcctcatggactgattatggacaggttagtaagacctcgattgaagttatttttagagggtgtgtgtgtggtgtgtgtgtgtgtgtgtgtgtgtgtgtgtgtgtgtgtgnnnnnnnnnnnnnnnnnnnnnnnnnnnnnnnnnnnnnnnnnnnnnnnnnnnnnnnnnnnnnnnnnnn…	ttttgtatacctaatcatta	tgcc	gaggatttggaaaaagtgtt	N/A	N/A	0	4	0	2	DELETION	gatttgttttgtatacctaatcatta|----|gaggatttggaaaaagtgtttattcctcatggactgattatggacaggttagtaagacctcgattgaagt	N/A	N/A	N/A	N/A	N/A
Blunt	Ku80-/-	nnnnnnnnnnnnnnnnnnnnnnncggtaacatttaactgctctacataccctcttgtagctaaattcctctgttaaactaagacttattatctaaacgtaattaaatgttgatatcttataatgctccactttgaaacagctgtctttcttttgcagattagcgatgatgaaccaggttatgacctagatttgttttgtatacctaatcattatggccgaggatttggaaaaagtgtttattcctcatggactgattatggacaggttagtaagacctcgattgaagttatttttagagggtgtgtgtgtggtgtgtgtgtgtgtgtgtgtgtgtgtgtgtgtgtgtgtgagagagagannnnnnnnnnnnnnnnnnnnnnnnnnnnnnnnnnnnnnnn…	ttgtatacctaatcattatg	N/A	ccgaggatttggaaaaagtg	g	N/A	-1	0	1	1	INSERTION	gatttgttttgtatacctaatcattatg|G|ccgaggatttggaaaaagtgtttattcctcatggactgattatggacaggttagtaagacctcgattgaagt	N/A	N/A	N/A	N/A	N/A
Blunt	Ku80-/-	nnnnnnnnnnnnntctacataccctcttgtagctaaattcctctgttaaactaagacttattatctaaacgtaattaaatgttgatatcttataatgctccactttgaaacagctgtctttcttttgcagattagcgatgatgaaccaggttatgacctagatttgttttgtatacctaatcaggatttggaaaaagtgtttattcctcatggactgattatggacaggttagtaagacctcgattgaagttatttttagagggtgtgtgtgtggtgtgtgtgtgtgtgtgtgtgtgtgtgtgtgtgtgtgtgagagagagannnnnnnnnnnnnnnnnnnnnnnnnnnnnnnnnnnnnnnnnnnnnnnnnnnnnnnnnnnnnnnnnnnnnnnnnnnnn…	ttgttttgtatacctaatca	ttatgccga	ggatttggaaaaagtgttta	N/A	a	1	9	0	0	DELETION	gatttgttttgtatacctaatca|---------|ggatttggaaaaagtgtttattcctcatggactgattatggacaggttagtaagacctcgattgaagt	N/A	N/A	N/A	N/A	N/A
Blunt	Ku80-/-	nnnnnnnnnnnnnnnntacataccctcttgtagctaaattcctctgttaaactaagacttattatctaaacgtaattaaatgttgatatcttataatgctccactttgaaacagctgtctttcttttgcagattagcgatgatgaaccaggttatgacctagatttgttttgtatacctaatcatggatttggaaaaagtgtttattcctcatggactgattatggacaggttagtaagacctcgattgaagttatttttagagggtgtgtgtgtggtgtgtgtgtgtgtgtgtgtgtgtgtgtgtgtgtgtgtgagagagagannnnnnnnnnnnnnnnnnnnnnnnnnnnnnnnnnnnnnnnnnnnnnnnnnnnnnnnnnnnnnnnnnnnnnnnnnn…	tgttttgtatacctaatcat	tatgccga	ggatttggaaaaagtgttta	N/A	N/A	0	8	0	1	DELETION	gatttgttttgtatacctaatcat|--------|ggatttggaaaaagtgtttattcctcatggactgattatggacaggttagtaagacctcgattgaagt	N/A	N/A	N/A	N/A	N/A
Blunt	Ku80-/-	nnnnnnnnnnnnnnnnnnnnnnnnnnnnnttgtagctaaattcctctgttaaactaagacttattatctaaacgtaattaaatgttgatatcttataatgctccactttgaaacagctgtctttcttttgcagattagcgatgatgaaccaggttatgacctagatttgttttgtatacctaatcattatttggaaaaagtgtttattcctcatggactgattatggacaggttagtaagacctcgattgaagttatttttagagggtgtgtgtgtggtgtgtgtgtgtgtgtgtgtgtgtgtgtgtgtgtgtgtgannnnnnnnnnnnnnnnnnnnnnnnnnnnnnnnnnnnnnnnnnnnnnnnnnnnnnnnnnnnnnnnnnnnnnnnnnnnnnnnnn…	tttgtatacctaatcattat	gccgaggat	ttggaaaaagtgtttattcc	N/A	at	2	9	0	0	DELETION	gatttgttttgtatacctaatcattat|---------|ttggaaaaagtgtttattcctcatggactgattatggacaggttagtaagacctcgattgaagt	N/A	N/A	N/A	N/A	N/A
Blunt	Ku80-/-	nnnnnnnnnnnnnnntacataccctcttgtagctaaattcctctgttaaactaagacttattatctaaacgtaattaaatgttgatatcttataatgctccactttgaatcagtgtctcttgctgannnnnnnnnnnnnnnnnnnnnnnnnnnnnnnnnnnnnnnnnnnnnnnnnnnnnnnnnnnnnnnnnnnnnnnnnnnnnnnnnnnnnnnnnnnnnnnnnnnnnnnnnnnnnnnnnnnnnnnnnnnnnnnnnnnnnnnnnnnnnnnnnnnnnnnnnnnnnnnnnnnnnnnnnnnnnnnnnnnnnnnnnnnnnnnnnnnnnnnnnnnnnnnnnnnnnnnnnnnnnnnnnnnnnnnnnnnnnnnnnnnnnnnnnnnnnnnnnnnnnnnnnnnnnnnnn…	ttataatgctccactttgaa	acagctgtctttcttttgcagattagcgatgatgaaccaggttatgacctagatttgttttgtatacctaatcattatgccgaggatttggaaaaagtgtttattcctcatggactgattatggacaggttagtaagacctcgattgaagttatttttagagggtgtgtgtgtggtgtgtgtgtgtgtgtgtgtgtgtgtgtgtgtgtgtgtgtgtgtgtgtgtgtaagagagagaggagaggcatgtgtgatatatatgtgaagtgtattgcatgtacatggaatccagagaaggacattaggtgtcctactctgttgctctcttattcccttgaa	tcagtgtctcttgctga	N/A	ttgaa	5	337	0	2	DELETION	|----------------------------------------------------------------------------------------------------------------------------------------------------------------------------------------------------------------------------------------------------------------------------------------------|	N/A	N/A	N/A	N/A	N/A
Blunt	Ku80-/-	nnnnnnnnnnnaacatttaactgctctacataccctcttgtagctaaattcctctgttaaactaagacttattatctaaacgtaattaaatgttgatatcttataatgctccactttgaaacagctgtctttcttttgcagatttggaaaaagtgtttattcctcatggactgattatggacaggttagtaagacctcgattgaagttatttttagagggtgtgtgtgtggtgtgtgtgtgtgtgtgtgtgtgtgtgtgtgtgtgtgtgannnnnnnnnnnnnnnnnnnnnnnnnnnnnnnnnnnnnnnnnnnnnnnnnnnnnnnnnnnnnnnnnnnnnnnnnnnnnnnnnnnnnnnnnnnnnnnnnnnnnnnnnnnnnnnnnnnnnnnnnnnnnnnnn…	ctgtctttcttttgcagatt	agcgatgatgaaccaggttatgacctagatttgttttgtatacctaatcattatgccgaggatt	tggaaaaagtgtttattcct	N/A	gatt	4	64	0	2	DELETION	|-------------------------------------|tggaaaaagtgtttattcctcatggactgattatggacaggttagtaagacctcgattgaagt	N/A	N/A	N/A	N/A	N/A
Blunt	Ku80-/-	nnnnnnnnnnnnnnncggtaacatttaactgctctacataccctcttgtagctaaattcctctgttaaactaagacttattatctaaacgtaattaaatgttgatatcttataatgctccactttgaaacagctgtctttcttttgcagattagcgatgatgaaccaggttatgacctagatttgttttgtataccgaggatttggaaaaagtgtttattcctcatggactgattatggacaggttagtaagacctcgattgaagttatttttagagggtgtgtgtgtggtgtgtgtgtgtgtgtgtgtgtgtgtgtgtgtgtgtgnnnnnnnnnnnnnnnnnnnnnnnnnnnnnnnnnnnnnnnnnnnnnnnnnnnnnnnnnnnnnnnnnnnnnnnnn…	ctagatttgttttgtatacc	taatcattatgcc	gaggatttggaaaaagtgtt	N/A	cc	2	13	0	2	DELETION	gatttgttttgtatacc|-------------|gaggatttggaaaaagtgtttattcctcatggactgattatggacaggttagtaagacctcgattgaagt	N/A	N/A	N/A	N/A	N/A
Blunt	Ku80-/-	nnnnnnnnnnnnnnnnnnnnnnnncggtaacatttaactgctctacataccctcttgtagctaaattcctctgttaaactaagacttattatctaaacgtaattaaatgttgatatcttataatgctccactttgaaacagctgtctttcttttgcagattagcgatgatgaaccaggttatgacctagatttgttttgtatacctaatcattaatcgaggatttggaaaaagtgtttattcctcatggactgattatggacaggttagtaagacctcgattgaagttatttttagagggtgtgtgtgtggtgtgtgtgtgtgtgtgtgtgtgtgtgtgtgtgtgtgtgagagagagaggagagnnnnnnnnnnnnnnnnnnnnnnnnnnnnnnnnnnn…	ttttgtatacctaatcatta	tgc	cgaggatttggaaaaagtgt	at	N/A	-1	3	2	2	DELINS	gatttgttttgtatacctaatcatta|---AT|cgaggatttggaaaaagtgtttattcctcatggactgattatggacaggttagtaagacctcgattgaagt	N/A	N/A	N/A	N/A	N/A
Blunt	Ku80-/-	nnnnnnnnnnnnnnnnnnntacataccctcttgtagctaaattcctctgttaaactaagacttattatctaaacgtaattaaatgttgatatcttataatgctccactttgaaacagctgtctttcttttgcagattagcgatgatgaaccaggttatgacctagatttgttttgtatacctaatcattatggccgaggatttggaaaaagtgtttattcctcatggactgattatggacaggttagtaagacctcgattgaagttatttttagagggtgtgtgtgtggtgtgtgtgtgtgtgtgtgtgtgtgtgtgtgtgtgtgtgagagagagannnnnnnnnnnnnnnnnnnnnnnnnnnnnnnnnnnnnnnnnnnnnnnnnnnnnnnnnnnnnnn…	ttgtatacctaatcattatg	N/A	ccgaggatttggaaaaagtg	g	N/A	-1	0	1	1	INSERTION	gatttgttttgtatacctaatcattatg|G|ccgaggatttggaaaaagtgtttattcctcatggactgattatggacaggttagtaagacctcgattgaagt	N/A	N/A	N/A	N/A	N/A
Blunt	Ku80-/-	nnnnnnnnnnnnnnnnnnnnnnnnnncggtaacatttaactgctctacataccctcttgtagctaaattcctctgttaaactaagacttattatctaaacgtaattaaatgttgatatcttataatgctccactttgaaacagctgtctttcttttgcagattagcgatgatgaaccaggttatgacctagatttgttttgtataccgaggatttggaaaaagtgtttattcctcatggactgattatggacaggttagtaagacctcgattgaagttatttttagagggtgtgtgtgtggtgtgtgtgtgtgtgtgtgtgtgtgtgtgtgtgtgtgtgagagagagannnnnnnnnnnnnnnnnnnnnnnnnnnnnnnnnnnnnnnnnnnnnnnnnnn…	ctagatttgttttgtatacc	taatcattatgcc	gaggatttggaaaaagtgtt	N/A	cc	2	13	0	2	DELETION	gatttgttttgtatacc|-------------|gaggatttggaaaaagtgtttattcctcatggactgattatggacaggttagtaagacctcgattgaagt	N/A	N/A	N/A	N/A	N/A
Blunt	Ku80-/-	nnnnnnnnnnnnacatttaactgctctacataccctcttgtagctaaattcctctgttaaactaagacttattatctaaacgtaattaaatgttgatatcttataatgctccactttgaaacagctgtctttcttttgcagattagcgatgatgaaccaggttatgacctagatttgttttgtatacctaatcattaggattaaaattaacgaggatttggaaaaagtgtttattcctcatggactgattatggacaggttagtaagacctcgattgaagttatttttagagggtgtgtgtgtggtgtgtgtgtgtgtgtgtgtgtgtgtgtgtgtgtgtgtgannnnnnnnnnnnnnnnnnnnnnnnnnnnnnnnnnnnnnnnnnnnnnnnnnnnnnn…	ttttgtatacctaatcatta	tgc	cgaggatttggaaaaagtgt	ggattaaaattaa	N/A	-1	3	13	1	DELINS	gatttgttttgtatacctaatcatta|---GGATTAAAATTAA|cgaggatttggaaaaagtgtttattcctcatggactgattatggacaggttagtaagacctcgattgaagt	5	taatc	gGATTAaaattaa	g<0Lrc>aaattaa	PARTIALLY SOLVED
Blunt	Ku80-/-	nnnnnnnnnnnnnnnnntaacatttaactgctctacataccctcttgtagctaaattcctctgttaaactaagacttattatctaaacgtaattaaatgttgatatcttataatgctccactttgaaacagctgtctttcttttgcagattagcgatgatgaaccaggttatgacctagatttgtcaggaatgaaaagtaaaacatgacacaaaatttcctttgaagcacaaagagaagtagttttttgaggcaggatttctctgtattcctcatggactgattatggacaggttagtaagacctcgattgaagttatttttagagggtgtgtgtgtggtgtgtgtgtgtgtgtgtgtgtgtgtgtgtgtgtgtgtgagagagagannnnnnnnnnnnn…	aggttatgacctagatttgt	tttgtatacctaatcattatgccgaggatttggaaaaagtgtt	tattcctcatggactgatta	caggaatgaaaagtaaaacatgacacaaaatttcctttgaagcacaaagagaagtagttttttgaggcaggatttctctg	N/A	-1	43	80	1	DELINS	gatttgt|-------------------------------------------CAGGAATGAAAAGTAAAACATGACACAAAATTTCCTTTGAAGCACAAAGAGAAGTAGTTTTTTGAGGCAGGATTTCTCTG|tattcctcatggactgattatggacaggttagtaagacctcgattgaagt	50	gaatgaaaagtaaaacatgacacaaaatttcctttgaagcacaaagagaa	cagGAATGAAAAGTAAAACATGACACAAAATTTCCTTTGAAGCACAAAGAGAAgtaGTTTTTTGAGGCAGGATTTCTCTG	cag<mmHPRT_sequence_Fastarc0>gta<mmHPRT_sequence_Fastarc1>	PARTIALLY SOLVED
Blunt	Polq-/- Ku80-/-	nnnnnnnnnnnnnnnnnnnnnnnnnncggtaacatttaactgctctacataccctcttgtagctaaattcctctgttaaactaagacttattatctaaacgtaattaaatgttgatatcttataatgctccactttgaaacagctgtctttcttttgcagattagcgatgatgaaccaggttatgacctagatttgttttgtatacctaatcattatgtgccgaggatttggaaaaagtgtttattcctcatggactgattatggacaggttagtaagacctcgattgaagttatttttagagggtgtgtgtgtggtgtgtgtgtgtgtgtgtgtgtgtgtgtgtgnnnnnnnnnnnnnnnnnnnnnnnnnnnnnnnnnnnnnnnnnnnnnnnnnnnnn…	ttgtatacctaatcattatg	N/A	ccgaggatttggaaaaagtg	tg	N/A	-1	0	2	2	INSERTION	gatttgttttgtatacctaatcattatg|TG|ccgaggatttggaaaaagtgtttattcctcatggactgattatggacaggttagtaagacctcgattgaagt	N/A	N/A	N/A	N/A	N/A
Blunt	Polq-/- Ku80-/-	nnnnnnnnnnnnnnnnnnnnatctattacaaaacggtaacatttaactgctctacataccctcttgtagctaaattcctctgttaaactaagacttattatctaaacgtaattaaatgttgatatcttataatgctccactttgaaacagctgtctttcttttgcagattagcgatgatgaaccaggttatgacctagatttgttttgtatacctaatcattacgaggatttggaaaaagtgtttattcctcatggactgattatggacaggttagtaagacctcgattgaagttatttttagagggtgtgtgtgtggtgtgtgtgtgtgtgtgtgtgtgtgtgtgtgtgtgtgtgagagagagannnnnnnnnnnnnnnnnnnnnnnnnnnnnnnnnn…	ttttgtatacctaatcatta	tgc	cgaggatttggaaaaagtgt	N/A	N/A	0	3	0	0	DELETION	gatttgttttgtatacctaatcatta|---|cgaggatttggaaaaagtgtttattcctcatggactgattatggacaggttagtaagacctcgattgaagt	N/A	N/A	N/A	N/A	N/A
Blunt	Polq-/- Ku80-/-	nnnnnnnnnnnnnnnnnnnnnnnnncggtaacatttaactgctctacataccctcttgtagctaaattcctctgttaaactaagacttattatctaaacgtaattaaatgttgatatcttataatgctccactttgaaacagctgtctttcttttgcagattagcgatgatgaaccaggttatgacctagatttgttttgtatacctaatcattgccgaggatttggaaaaagtgtttattcctcatggactgattatggacaggttagtaagacctcgattgaagttatttttagagggtgtgtgtgtggtgtgtgtgtgtgtgtgtgtgtgtgtgtgtgtgtgtgtgagagagagannnnnnnnnnnnnnnnnnnnnnnnnnnnnnnnnnnnnnnnn…	gttttgtatacctaatcatt	at	gccgaggatttggaaaaagt	N/A	t	1	2	0	1	DELETION	gatttgttttgtatacctaatcatt|--|gccgaggatttggaaaaagtgtttattcctcatggactgattatggacaggttagtaagacctcgattgaagt	N/A	N/A	N/A	N/A	N/A
Blunt	Polq-/- Ku80-/-	nnnnnnnnnnnnnnnnnnnnnnnnnnnnnnnncggtaacatttaactgctctacataccctcttgtagctaaattcctctgttaaactaagacttattatctaaacgtaattaaatgttgatatcttataatgctccactttgaaacagctgtctttcttttgcagattagcgatgatgaaccaggttatgacctagatttgttttgtatacctaatcattatggccgaggatttggaaaaagtgtttattcctcatggactgattatggacaggttagtaagacctcgattgaagttatttttagagggtgtgtgtgtggtgtgtgtgtgtgtgtgtgtgtgtgtgtgtgtgtgtgtgagagagagagaagagnnnnnnnnnnnnnnnnnnnnnnnnn…	ttgtatacctaatcattatg	N/A	ccgaggatttggaaaaagtg	g	N/A	-1	0	1	1	INSERTION	gatttgttttgtatacctaatcattatg|G|ccgaggatttggaaaaagtgtttattcctcatggactgattatggacaggttagtaagacctcgattgaagt	N/A	N/A	N/A	N/A	N/A
Blunt	Polq-/- Ku80-/-	nnnnnnnnnnnnnnnnnnnnnnnnnnnnnnnnncggtaacatttaactgctctacataccctcttgtagctaaattcctctgttaaactaagacttattatctaaacgtaattaaatgttgatatcttataatgctccactttgaaacagctgtctttcttttgcagattagcgatgatgaaccaggttatgacctagatttgttttgtatacctaatcattatggccgaggatttggaaaaagtgtttattcctcatggactgattatggacaggttagtaagacctcgattgaagttatttttagagggtgtgtgtgtggtgtgtgtgtgtgtgtgtgtgtgtgtgtgtgtgtgtgtgagagagagagaagagnnnnnnnnnnnnnnnnnnnnnnnn…	ttgtatacctaatcattatg	N/A	ccgaggatttggaaaaagtg	g	N/A	-1	0	1	1	INSERTION	gatttgttttgtatacctaatcattatg|G|ccgaggatttggaaaaagtgtttattcctcatggactgattatggacaggttagtaagacctcgattgaagt	N/A	N/A	N/A	N/A	N/A
Blunt	Polq-/- Ku80-/-	nnnnnnnnnnnnnnnnnnnntctattacaaaacggtaacatttaactgctctacataccctcttgtagctaaattcctctgttaaactaagacttattatctaaacgtaattaaatgttgatatcttataatgctccactttgaaacagctgtctttcttttgcagattagcgatgatgaaccaggttatgacctagatttgttttgtatacctaatcattgaggatttggaaaaagtgtttattcctcatggactgattatggacaggttagtaagacctcgattgaagttatttttagagggtgtgtgtgtggtgtgtgtgtgtgtgtgtgtgtgtgtgtgtgtgtnnnnnnnnnnnnnnnnnnnnnnnnnnnnnnnnnnnnnnnnnnnnnnnnnnn…	gttttgtatacctaatcatt	atgcc	gaggatttggaaaaagtgtt	N/A	N/A	0	5	0	1	DELETION	gatttgttttgtatacctaatcatt|-----|gaggatttggaaaaagtgtttattcctcatggactgattatggacaggttagtaagacctcgattgaagt	N/A	N/A	N/A	N/A	N/A
Blunt	Polq-/- Ku80-/-	nnnnnnnnnnnnnnnnnnnntctattacaaaacggtaacatttaactgctctacataccctcttgtagctaaattcctctgttaaactaagacttattatctaaacgtaattaaatgttgatatcttataatgctccactttgaaacagctgtctttcttttgcagattagcgatgatgaaccaggttatgacctagatttgttttgtatacctaatcattatcgaggatttggaaaaagtgtttattcctcatggactgattatggacaggttagtaagacctcgattgaagttatttttagagggtgtgtgtgtggtgtgtgtgtgtgtgtgtgtgtgtgtgtgtgtgtgtgtgagagagagannnnnnnnnnnnnnnnnnnnnnnnnnnnnnnnnn…	tttgtatacctaatcattat	gc	cgaggatttggaaaaagtgt	N/A	N/A	0	2	0	1	DELETION	gatttgttttgtatacctaatcattat|--|cgaggatttggaaaaagtgtttattcctcatggactgattatggacaggttagtaagacctcgattgaagt	N/A	N/A	N/A	N/A	N/A
Blunt	Polq-/- Ku80-/-	nnnnnnnnnnnnnnnnnnnnntctattacaaaacggtaacatttaactgctctacataccctcttgtagctaaattcctctgttaaactaagacttattatctaaacgtaattaaatgttgatatcttataatgctccactttgaaacagctgtctttcttttgcagattagcgatgatgaaccaggttatgacctagatttgttttgtatacctaatcattatggccgaggatttggaaaaagtgtttattcctcatggactgattatggacaggttagtaagacctcgattgaagttatttttagagggtgtgtgtgtggtgtgtgtgtgtgtgtgtgtgtgtgtgtgtgtgtgtgtgagagagagannnnnnnnnnnnnnnnnnnnnnnnnnnnnn…	ttgtatacctaatcattatg	N/A	ccgaggatttggaaaaagtg	g	N/A	-1	0	1	1	INSERTION	gatttgttttgtatacctaatcattatg|G|ccgaggatttggaaaaagtgtttattcctcatggactgattatggacaggttagtaagacctcgattgaagt	N/A	N/A	N/A	N/A	N/A
Blunt	Polq-/- Ku80-/-	nnnnnnnnnnnnnnnnnnnnnnnnnnnnnnnnaacggtaacatttaactgctctacataccctcttgtagctaaattcctctgttaaactaagacttattatctaaacgtaattaaatgttgatatcttataatgctccactttgaaacagctgtctttcttttgcagattagcgatgatgaaccaggttatgacctagatttgttttgtatacctaatcattacgaggatttggaaaaagtgtttattcctcatggactgattatggacaggttagtaagacctcgattgaagttatttttagagggtgtgtgtgtggtgtgtgtgtgtgtgtgtgtgtgtgtgtgtgtgtgtgtgannnnnnnnnnnnnnnnnnnnnnnnnnnnnnnnnnnnnnnnn…	ttttgtatacctaatcatta	tgc	cgaggatttggaaaaagtgt	N/A	N/A	0	3	0	0	DELETION	gatttgttttgtatacctaatcatta|---|cgaggatttggaaaaagtgtttattcctcatggactgattatggacaggttagtaagacctcgattgaagt	N/A	N/A	N/A	N/A	N/A
Blunt	Polq-/- Ku80-/-	nnnnnnnnnnnnnnnnnnnnnnnnnnnnnnnncggtaacatttaactgctctacataccctcttgtagctaaattcctctgttaaactaagacttattatctaaacgtaattaaatgttgatatcttataatgctccactttgaaacagctgtctttcttttgcagattagcgatgatgaaccaggttatgacctagatttgttttgtatacctaatcattagaggatttggaaaaagtgtttattcctcatggactgattatggacaggttagtaagacctcgattgaagttatttttagagggtgtgtgtgtggtgtgtgtgtgtgtgtgtgtgtgtgtgtgtgtgtgtgtgagagagagannnnnnnnnnnnnnnnnnnnnnnnnnnnnnnnnnnn…	ttttgtatacctaatcatta	tgcc	gaggatttggaaaaagtgtt	N/A	N/A	0	4	0	2	DELETION	gatttgttttgtatacctaatcatta|----|gaggatttggaaaaagtgtttattcctcatggactgattatggacaggttagtaagacctcgattgaagt	N/A	N/A	N/A	N/A	N/A
Blunt	Polq-/- Ku80-/-	nnnnnnnnnnnnnntctattacaaaacggtaacatttaactgctctacataccctcttgtagctaaattcctctgttaaactaagacttattatctaaacgtaattaaatgttgatatcttataatgctccactttgaaacagctgtctttcttttgcagattagcgatgatgaaccaggttatgacctagatttgttttgtatacctaatcattttggaaaaagtgtttattcctcatggactgattatggacaggttagtaagacctcgattgaagttatttttagagggtgtgtgtgtggtgtgtgtgtgtgtgtgtgtgtgtgtgtgtgtgtgtgtgannnnnnnnnnnnnnnnnnnnnnnnnnnnnnnnnnnnnnnnnnnnnnnnnnnnnnnnn…	gttttgtatacctaatcatt	atgccgaggat	ttggaaaaagtgtttattcc	N/A	t	1	11	0	1	DELETION	gatttgttttgtatacctaatcatt|-----------|ttggaaaaagtgtttattcctcatggactgattatggacaggttagtaagacctcgattgaagt	N/A	N/A	N/A	N/A	N/A
Blunt	Polq-/- Ku80-/-	nnnnnnnnnnnnnnnnnnnnnnnnnnnnnaaacggtaacatttaactgctctacataccctcttgtagctaaattcctctgttaaactaagacttattatctaaacgtaattaaatgttgatatcttataatgctccactttgaaacagctgtctttcttttgcagattagcgatgatgaaccaggttatgacctagatttgttttgtatacctaatcattatggccgaggatttggaaaaagtgtttattcctcatggactgattatggacaggttagtaagacctcgattgaagttatttttagagggtgtgtgtgtggtgtgtgtgtgtgtgtgtgtgtgtgtgtgtgtgtgtgtgannnnnnnnnnnnnnnnnnnnnnnnnnnnnnnnnnnnnnn…	ttgtatacctaatcattatg	N/A	ccgaggatttggaaaaagtg	g	N/A	-1	0	1	1	INSERTION	gatttgttttgtatacctaatcattatg|G|ccgaggatttggaaaaagtgtttattcctcatggactgattatggacaggttagtaagacctcgattgaagt	N/A	N/A	N/A	N/A	N/A
Blunt	Polq-/- Ku80-/-	nnnnnnnnnnnnnnnnnnnnnnnnnnnnnaaacggtaacatttaactgctctacataccctcttgtagctaaattcctctgttaaactaagacttattatctaaacgtaattaaatgttgatatcttataatgctccactttgaaacagctgtctttcttttgcagattagcgatgatgaaccaggttatgacctagatttgttttgtatacctagaggatttggaaaaagtgtttattcctcatggactgattatggacaggttagtaagacctcgattgaagttatttttagagggtgtgtgtgtggtgtgtgtgtgtgtgtgtgtgtgtgtgtgtgtgtgtgtgannnnnnnnnnnnnnnnnnnnnnnnnnnnnnnnnnnnnnnnnnnnnnnnnnn…	agatttgttttgtataccta	atcattatgcc	gaggatttggaaaaagtgtt	N/A	N/A	0	11	0	1	DELETION	gatttgttttgtataccta|-----------|gaggatttggaaaaagtgtttattcctcatggactgattatggacaggttagtaagacctcgattgaagt	N/A	N/A	N/A	N/A	N/A
Blunt	Polq-/- Ku80-/-	nnnnnnnnnnnnnnnnnnnnnntctattacaaaacggtaacatttaactgctctacataccctcttgtagctaaattcctctgttaaactaagacttattatctaaacgtaattaaatgttgatatcttataatgctccactttgaaacagctgtctttcttttgcagattagcgatgatgaaccaggttatgacctagatttgttttgtatacctaatcattacgaggatttggaaaaagtgtttattcctcatggactgattatggacaggttagtaagacctcgattgaagttatttttagagggtgtgtgtgtggtgtgtgtgtgtgtgtgtgtgtgtgtgtgtgtgtgtgtgannnnnnnnnnnnnnnnnnnnnnnnnnnnnnnnnnnnnnnnn…	ttttgtatacctaatcatta	tgc	cgaggatttggaaaaagtgt	N/A	N/A	0	3	0	0	DELETION	gatttgttttgtatacctaatcatta|---|cgaggatttggaaaaagtgtttattcctcatggactgattatggacaggttagtaagacctcgattgaagt	N/A	N/A	N/A	N/A	N/A
Blunt	Polq-/- Ku80-/-	nnnnnnnnnnnnnnnnnnnnnnnnnnnnnaaacggtaacatttaactgctctacataccctcttgtagctaaattcctctgttaaactaagacttattatctaaacgtaattaaatgttgatatcttataatgctccactttgaaacagctgtctttcttttgcagattagcgatgatgaaccaggttatgacctagatttgttttgtatacctaatcattacgaggatttggaaaaagtgtttattcctcatggactgattatggacaggttagtaagacctcgattgaagttatttttagagggtgtgtgtgtggtgtgtgtgtgtgtgtgtgtgtgtgtgtgtgtgtgtgtgannnnnnnnnnnnnnnnnnnnnnnnnnnnnnnnnnnnnnnnnnn…	ttttgtatacctaatcatta	tgc	cgaggatttggaaaaagtgt	N/A	N/A	0	3	0	0	DELETION	gatttgttttgtatacctaatcatta|---|cgaggatttggaaaaagtgtttattcctcatggactgattatggacaggttagtaagacctcgattgaagt	N/A	N/A	N/A	N/A	N/A
Blunt	Polq-/- Ku80-/-	nnnnnnnnnnnnnnnnnnnnnnnnnnnnnnnncggtaacatttaactgctctacataccctcttgtagctaaattcctctgttaaactaagacttattatctaaacgtaattaaatgttgatatcttataatgctccactttgaaacagctgtctttcttttgcagattagcgatgatgaaccaggttatgacctagatttgttttgtatacctaatcattatgcgaggatttggaaaaagtgtttattcctcatggactgattatggacaggttagtaagacctcgattgaagttatttttagagggtgtgtgtgtggtgtgtgtgtgtgtgtgtgtgtgtgtgtgtgtnnnnnnnnnnnnnnnnnnnnnnnnnnnnnnnnnnnnnnnnnnnnnnnnn…	tgtatacctaatcattatgc	c	gaggatttggaaaaagtgtt	N/A	c	1	1	0	2	DELETION	gatttgttttgtatacctaatcattatgc|-|gaggatttggaaaaagtgtttattcctcatggactgattatggacaggttagtaagacctcgattgaagt	N/A	N/A	N/A	N/A	N/A
Blunt	Polq-/- Ku80-/-	nnnnnnnnnnnnnnnnnnnnntctattacaaaacggtaacatttaactgctctacataccctcttgtagctaaattcctctgttaaactaagacttattatctaaacgtaattaaatgttgatatcttataatgctccactttgaaacagctgtctttcttttgcagattagcgatgatgaaccaggttatgacctagatttgttttgtatacctaatccgaggatttggaaaaagtgtttattcctcatggactgattatggacaggttagtaagacctcgattgaagttatttttagagggtgtgtgtgtggtgtgtgtgtgtgtgtgtgtgtgtgtgtgtgtgtgtgtgagagagagannnnnnnnnnnnnnnnnnnnnnnnnnnnnnnnnnnnnn…	tttgttttgtatacctaatc	attatgc	cgaggatttggaaaaagtgt	N/A	c	1	7	0	2	DELETION	gatttgttttgtatacctaatc|-------|cgaggatttggaaaaagtgtttattcctcatggactgattatggacaggttagtaagacctcgattgaagt	N/A	N/A	N/A	N/A	N/A
Blunt	Polq-/- Ku80-/-	nnnnnnnnnnnnnnnnnnnnatctattacaaaacggtaacatttaactgctctacataccctcttgtagctaaattcctctgttaaactaagacttattatctaaacgtaattaaatgttgatatcttataatgctccactttgaaacagctgtctttcttttgcagattagcgatgatgaaccaggttatgacctagatttgttttgtatacctaagaggatttggaaaaagtgtttattcctcatggactgattatggacaggttagtaagacctcgattgaagttatttttagagggtgtgtgtgtggtgtgtgtgtgtgtgtgtgtgtgtgtgtgtgtgtgtgtgagagagagannnnnnnnnnnnnnnnnnnnnnnnnnnnnnnnnnnnnnnnn…	gatttgttttgtatacctaa	tcattatgcc	gaggatttggaaaaagtgtt	N/A	N/A	0	10	0	2	DELETION	gatttgttttgtatacctaa|----------|gaggatttggaaaaagtgtttattcctcatggactgattatggacaggttagtaagacctcgattgaagt	N/A	N/A	N/A	N/A	N/A
Blunt	Polq-/- Ku80-/-	nnnnnnnnnnnnnnnnnnnnnnnnnnnnnnnnnatttaactgctctacataccctcttgtagctaaattcctctgttaaactaagacttattatctaaacgtaattaaatgttgatatcttataatgctccactttgaaacagctgtctttcttttgcagattagcgatgatgaaccaggttatgacctagatttgttttgtatacctaatcatttttggaaaaagtgtttattcctcatggactgattatggacaggttagtaagacctcgattgaagttatttttagagggtgtgtgtgtggtgtgtgtgtgtgtgtgtgtgtgtgtgtgtgtgtgtggnnnnnnnnnnnnnnnnnnnnnnnnnnnnnnnnnnnnnnnnnnnnnnnnnnnnnnnnnn…	gttttgtatacctaatcatt	atgccgagga	tttggaaaaagtgtttattc	N/A	N/A	0	10	0	2	DELETION	gatttgttttgtatacctaatcatt|----------|tttggaaaaagtgtttattcctcatggactgattatggacaggttagtaagacctcgattgaagt	N/A	N/A	N/A	N/A	N/A
Blunt	Polq-/- Ku80-/-	nnnnnnnnnnnnnnnnnnnnnnnnncggtaacatttaactgctctacataccctcttgtagctaaattcctctgttaaactaagacttattatctaaacgtaattaaatgttgatatcttataatgctccactttgaaacagctgtctttcttttgcagattagcgatgatgaaccaggttatgacctagatttgttttgtatacctaatcattgaggatttggaaaaagtgtttattcctcatggactgattatggacaggttagtaagacctcgattgaagttatttttagagggtgtgtgtgtggtgtgtgtgtgtgtgtgtgtgtgtgtgtgtgtgtgtgtgagagagagagaagagnnnnnnnnnnnnnnnnnnnnnnnnnnnnnnnnnnnnnn…	gttttgtatacctaatcatt	atgcc	gaggatttggaaaaagtgtt	N/A	N/A	0	5	0	1	DELETION	gatttgttttgtatacctaatcatt|-----|gaggatttggaaaaagtgtttattcctcatggactgattatggacaggttagtaagacctcgattgaagt	N/A	N/A	N/A	N/A	N/A
Blunt	Polq-/- Ku80-/-	nnnnnnnnnnnnnnnnnnnnnnnnnnnnnnnncggtaacatttaactgctctacataccctcttgtagctaaattcctctgttaaactaagacttattatctaaacgtaattaaatgttgatatcttataatgctccactttgaaacagctgtctttcttttgcagattagcgatgatgaaccaggttatgacctagatttgttttgtatacctaatcattagaggatttggaaaaagtgtttattcctcatggactgattatggacaggttagtaagacctcgattgaagttatttttagagggtgtgtgtgtggtgtgtgtgtgtgtgtgtgtgtgtgtgtgtgtgtgtgtgagagagagagaagagaggtgtgtgatatatatnnnnnnnnnnnnn…	ttttgtatacctaatcatta	tgcc	gaggatttggaaaaagtgtt	N/A	N/A	0	4	0	2	DELETION	gatttgttttgtatacctaatcatta|----|gaggatttggaaaaagtgtttattcctcatggactgattatggacaggttagtaagacctcgattgaagt	N/A	N/A	N/A	N/A	N/A
Blunt	Polq-/- Ku80-/-	nnnnnnnnnnnnnnnnnnnnnnnnnncggtaacatttaactgctctacataccctcttgtagctaaattcctctgttaaactaagacttattatctaaacgtaattaaatgttgatatcttataatgctccactttgaaacagctgtctttcttttgcagattagcgatgatgaaccaggttatgacctagatttgttttgtatacctaatcattacgaggatttggaaaaagtgtttattcctcatggactgattatggacaggttagtaagacctcgattgaagttatttttagagggtgtgtgtgtggtgtgtgtgtgtgtgtgtgtgtgtgtgtgtgtgtgtgtgagagagagannnnnnnnnnnnnnnnnnnnnnnnnnnnnnnnnnnnnnnnn…	ttttgtatacctaatcatta	tgc	cgaggatttggaaaaagtgt	N/A	N/A	0	3	0	0	DELETION	gatttgttttgtatacctaatcatta|---|cgaggatttggaaaaagtgtttattcctcatggactgattatggacaggttagtaagacctcgattgaagt	N/A	N/A	N/A	N/A	N/A
Blunt	Polq-/- Ku80-/-	nnnnnnnnnnnnnnnnnntaatctattacaaaacggtaacatttaactgctctacataccctcttgtagctaaattcctctgttaaactaagacttattatctaaacgtaattaaatgttgatatcttataatgctccactttgaaacagctgtctttcttttgcagattagcgatgatgaaccaggttatgacctagatttgttttgtatacctaatcattatcgaggatttggaaaaagtgtttattcctcatggactgattatggacaggttagtaagacctcgattgaagttatttttagagggtgtgtgtgtggtgtgtgtgtgtgtgtgtgtgtgtgtgtgtgtgnnnnnnnnnnnnnnnnnnnnnnnnnnnnnnnnnnnnnnnnnnnnnnnn…	tttgtatacctaatcattat	gc	cgaggatttggaaaaagtgt	N/A	N/A	0	2	0	1	DELETION	gatttgttttgtatacctaatcattat|--|cgaggatttggaaaaagtgtttattcctcatggactgattatggacaggttagtaagacctcgattgaagt	N/A	N/A	N/A	N/A	N/A
Blunt	Polq-/- Ku80-/-	nnnnnnnnnnnnnnnnnnnnnnnnnnnnaaacggtaacatttaactgctctacataccctcttgtagctaaattcctctgttaaactaagacttattatctaaacgtaattaaatgttgatatcttataatgctccactttgaaacagctgtctttcttttgcagattagcgatgatgaaccaggttatgacctagatttgttttgtatacctaatcattagccgaggatttggaaaaagtgtttattcctcatggactgattatggacaggttagtaagacctcgattgaagttatttttagagggtgtgtgtgtggtgtgtgtgtgtgtgtgtgtgtgtgtgtgtgtgtgtgtgannnnnnnnnnnnnnnnnnnnnnnnnnnnnnnnnnnnnnnnnn…	ttttgtatacctaatcatta	t	gccgaggatttggaaaaagt	N/A	N/A	0	1	0	2	DELETION	gatttgttttgtatacctaatcatta|-|gccgaggatttggaaaaagtgtttattcctcatggactgattatggacaggttagtaagacctcgattgaagt	N/A	N/A	N/A	N/A	N/A
Blunt	Polq-/- Ku80-/-	nnnnnnnnnnnnnnnnnnnnnnnnnnnnnnnnnncggtaacatttaactgctctacataccctcttgtagctaaattcctctgttaaactaagacttattatctaaacgtaattaaatgttgatatcttataatgctccactttgaaacagctgtctttcttttgcagattagcgatgatgaaccaggttatgacctagatttgttttgtatacctaatcattacgaggatttggaaaaagtgtttattcctcatggactgattatggacaggttagtaagacctcgattgaagttatttttagagggtgtgtgtgtggtgtgtgtgtgtgtgtgtgtgtgtgtgtgtgtgtgtgtgagagagagannnnnnnnnnnnnnnnnnnnnnnnnnnnnnnnn…	ttttgtatacctaatcatta	tgc	cgaggatttggaaaaagtgt	N/A	N/A	0	3	0	0	DELETION	gatttgttttgtatacctaatcatta|---|cgaggatttggaaaaagtgtttattcctcatggactgattatggacaggttagtaagacctcgattgaagt	N/A	N/A	N/A	N/A	N/A
Blunt	Polq-/- Ku80-/-	nnnnnnnnnnnnnnnnnnnatctattacaaaacggtaacatttaactgctctacataccctcttgtagctaaattcctctgttaaactaagacttattatctaaacgtaattaaatgttgatatcttataatgctccactttgaaacagctgtctttcttttgcagattagcgatgatgaaccaggttatgacctagatttgttttgtatacctaatcattattgccgaggatttggaaaaagtgtttattcctcatggactgattatggacaggttagtaagacctcgattgaagttatttttagagggtgtgtgtgtggtgtgtgtgtgtgtgtgtgtgtgtgtgtgtgtgtgtgtgannnnnnnnnnnnnnnnnnnnnnnnnnnnnnnnnnnnnnn…	tttgtatacctaatcattat	N/A	gccgaggatttggaaaaagt	t	N/A	-1	0	1	1	INSERTION	gatttgttttgtatacctaatcattat|T|gccgaggatttggaaaaagtgtttattcctcatggactgattatggacaggttagtaagacctcgattgaagt	N/A	N/A	N/A	N/A	N/A
Blunt	Polq-/- Ku80-/-	nnnnnnnnnnnnnnnnnnnnnnnnncggtaacatttaactgctctacataccctcttgtagctaaattcctctgttaaactaagacttattatctaaacgtaattaaatgttgatatcttataatgctccactttgaaacagctgtctttcttttgcagattagcgatgatgaaccaggttatgacctagatttgttttgtatacctaatcattacgaggatttggaaaaagtgtttattcctcatggactgattatggacaggttagtaagacctcgattgaagttatttttagagggtgtgtgtgtggtgtgtgtgtgtgtgtgtgtgtgtgtgtgtgtgtgtgtgagagagagagaannnnnnnnnnnnnnnnnnnnnnnnnnnnnnnnnnnnnnn…	ttttgtatacctaatcatta	tgc	cgaggatttggaaaaagtgt	N/A	N/A	0	3	0	0	DELETION	gatttgttttgtatacctaatcatta|---|cgaggatttggaaaaagtgtttattcctcatggactgattatggacaggttagtaagacctcgattgaagt	N/A	N/A	N/A	N/A	N/A
Blunt	Polq-/- Ku80-/-	nnnnnnnnnnnnnnnnnnnnnnnnnnnnnnnncggtaacatttaactgctctacataccctcttgtagctaaattcctctgttaaactaagacttattatctaaacgtaattaaatgttgatatcttataatgctccactttgaaacagctgtctttcttttgcagattagcgatgatgaaccaggttatgacctagatttgttttgtatacctaatcattatgtgccgaggatttggaaaaagtgtttattcctcatggactgattatggacaggttagtaagacctcgattgaagttatttttagagggtgtgtgtgtggtgtgtgtgtgtgtgtgtgtgtgtgtgtgtgtgtgtgnnnnnnnnnnnnnnnnnnnnnnnnnnnnnnnnnnnnnnnnn…	ttgtatacctaatcattatg	N/A	ccgaggatttggaaaaagtg	tg	N/A	-1	0	2	2	INSERTION	gatttgttttgtatacctaatcattatg|TG|ccgaggatttggaaaaagtgtttattcctcatggactgattatggacaggttagtaagacctcgattgaagt	N/A	N/A	N/A	N/A	N/A
Blunt	Polq-/- Ku80-/-	nnnnnnnnnnnnnnnnnnnnnnnnnnnnnnncggtaacatttaactgctctacataccctcttgtagctaaattcctctgttaaactaagacttattatctaaacgtaattaaatgttgatatcttataatgctccactttgaaacagctgtctttcttttgcagattagcgatgatgaaccaggttatgacctagatttgttttgtatacctaatcattacgaggatttggaaaaagtgtttattcctcatggactgattatggacaggttagtaagacctcgattgaagttatttttagagggtgtgtgtgtggtgtgtgtgtgtgtgtgtgtgtgtgtgtgtgtgtgtgtgagagagagannnnnnnnnnnnnnnnnnnnnnnnnnnnnnnnnnnn…	ttttgtatacctaatcatta	tgc	cgaggatttggaaaaagtgt	N/A	N/A	0	3	0	0	DELETION	gatttgttttgtatacctaatcatta|---|cgaggatttggaaaaagtgtttattcctcatggactgattatggacaggttagtaagacctcgattgaagt	N/A	N/A	N/A	N/A	N/A
Blunt	Polq-/- Ku80-/-	nnnnnnnnnnnnnnnnnnnntctattacaaaacggtaacatttaactgctctacataccctcttgtagctaaattcctctgttaaactaagacttattatctaaacgtaattaaatgttgatatcttataatgctccactttgaaacagctgtctttcttttgcagattagcgatgatgaaccaggttatgacctagatttgttttgtatacctaatcattacgaggatttggaaaaagtgtttattcctcatggactgattatggacaggttagtaagacctcgattgaagttatttttagagggtgtgtgtgtggtgtgtgtgtgtgtgtgtgtgtgtgtgtgtgtgtgtgtgnnnnnnnnnnnnnnnnnnnnnnnnnnnnnnnnnnnnnnnnnnnn…	ttttgtatacctaatcatta	tgc	cgaggatttggaaaaagtgt	N/A	N/A	0	3	0	0	DELETION	gatttgttttgtatacctaatcatta|---|cgaggatttggaaaaagtgtttattcctcatggactgattatggacaggttagtaagacctcgattgaagt	N/A	N/A	N/A	N/A	N/A
Blunt	Polq-/- Ku80-/-	nnnnnnnnnnnnnntctattacaaaacggtaacatttaactgctctacataccctcttgtagctaaattcctctgttaaactaagacttattatctaaacgtaattaaatgttgatatcttataatgctccactttgaaacagctgtctttcttttgcagattagcgatgatgaaccaggttatgacctagatttgttttgtatacctaatcatgaggatttggaaaaagtgtttattcctcatggactgattatggacaggttagtaagacctcgattgaagttatttttagagggtgtgtgtgtggtgtgtgtgtgtgtgtgtgtgtgtgtgtgtgtgtgtgtgagagagagagaagagnnnnnnnnnnnnnnnnnnnnnnnnnnnnnnnnnnnnnn…	tgttttgtatacctaatcat	tatgcc	gaggatttggaaaaagtgtt	N/A	N/A	0	6	0	0	DELETION	gatttgttttgtatacctaatcat|------|gaggatttggaaaaagtgtttattcctcatggactgattatggacaggttagtaagacctcgattgaagt	N/A	N/A	N/A	N/A	N/A
Blunt	Polq-/- Ku80-/-	nnnnnnnnnnnnnnnnnnntctattacaaaacggtaacatttaactgctctacataccctcttgtagctaaattcctctgttaaactaagacttattatctaaacgtaattaaatgttgatatcttataatgctccactttgaaacagctgtctttcttttgcagattagcgatgatgaaccaggttatgacctagatttgttttgtatacctaagaggatttggaaaaagtgtttattcctcatggactgattatggacaggttagtaagacctcgattgaagttatttttagagggtgtgtgtgtggtgtgtgtgtgtgtgtgtgtgtgtgtgtgtgtgtgtgtgagagagagaannnnnnnnnnnnnnnnnnnnnnnnnnnnnnnnnnnnnnnnnn…	gatttgttttgtatacctaa	tcattatgcc	gaggatttggaaaaagtgtt	N/A	N/A	0	10	0	2	DELETION	gatttgttttgtatacctaa|----------|gaggatttggaaaaagtgtttattcctcatggactgattatggacaggttagtaagacctcgattgaagt	N/A	N/A	N/A	N/A	N/A
Blunt	Polq-/- Ku80-/-	nnnnnnnnnnnnnnnnnnnnnnnnnnnnnaaacggtaacatttaactgctctacataccctcttgtagctaaattcctctgttaaactaagacttattatctaaacgtaattaaatgttgatatcttataatgctccactttgaaacagctgtctttcttttgcagattagcgatgatgaaccaggttatgacctagatttgttttgtatacctaatcattacgaggatttggaaaaagtgtttattcctcatggactgattatggacaggttagtaagacctcgattgaagttatttttagagggtgtgtgtgtggtgtgtgtgtgtgtgtgtgtgtgtgtgtgtgtgtgtgtgannnnnnnnnnnnnnnnnnnnnnnnnnnnnnnnnnnnnnnnnnn…	ttttgtatacctaatcatta	tgc	cgaggatttggaaaaagtgt	N/A	N/A	0	3	0	0	DELETION	gatttgttttgtatacctaatcatta|---|cgaggatttggaaaaagtgtttattcctcatggactgattatggacaggttagtaagacctcgattgaagt	N/A	N/A	N/A	N/A	N/A
Blunt	Polq-/- Ku80-/-	nnnnnnnnnnnnnnnnnnnnnnnaatctattacaaaacggtaacatttaactgctctacataccctcttgtagctaaattcctctgttaaactaagacttattatctaaacgtaattaaatgttgatatcttataatgctccactttgaaacagctgtctttcttttgcagattagcgatgatgaaccaggttatgacctagatttgttttgtatacctaatcattatgtgccgaggatttggaaaaagtgtttattcctcatggactgattatggacaggttagtaagacctcgattgaagttatttttagagggtgtgtgtgtggtgtgtgtgtgtgtgtgtgtgtgtgtgtgtgtgtgtgtgannnnnnnnnnnnnnnnnnnnnnnnnnnnnnnnn…	ttgtatacctaatcattatg	N/A	ccgaggatttggaaaaagtg	tg	N/A	-1	0	2	2	INSERTION	gatttgttttgtatacctaatcattatg|TG|ccgaggatttggaaaaagtgtttattcctcatggactgattatggacaggttagtaagacctcgattgaagt	N/A	N/A	N/A	N/A	N/A
Blunt	Polq-/- Ku80-/-	nnnnnnnnnnnnnnnnnnnnnnnnnnnnnnnaaacggtaacatttaactgctctacataccctcttgtagctaaattcctctgttaaactaagacttattatctaaacgtaattaaatgttgatatcttataatgctccactttgaaacagctgtctttcttttgcagattagcgatgatgaaccaggttatgacctagatttgttttgtatacctaatcattatggccgaggatttggaaaaagtgtttattcctcatggactgattatggacaggttagtaagacctcgattgaagttatttttagagggtgtgtgtgtggtgtgtgtgtgtgtgtgtgtgtgtgtgtgtgtgtgtgtnnnnnnnnnnnnnnnnnnnnnnnnnnnnnnnnnnnnnnn…	ttgtatacctaatcattatg	N/A	ccgaggatttggaaaaagtg	g	N/A	-1	0	1	1	INSERTION	gatttgttttgtatacctaatcattatg|G|ccgaggatttggaaaaagtgtttattcctcatggactgattatggacaggttagtaagacctcgattgaagt	N/A	N/A	N/A	N/A	N/A
Blunt	Polq-/- Ku80-/-	nnnnnnnnnnnntctattacaaaacggtaacatttaactgctctacataccctcttgtagctaaattcctctgttaaactaagacttattatctaaacgtaattaaatgttgatatcttataatgctccactttgaaacagctgtctttcttttgcagattagcgatgatgaaccaggttatgacctagatttgttttgtatacctaatcattatcgaggatttggaaaaagtgtttattcctcatggactgattatggacaggttagtaagacctcgattgaagttatttttagagggtgtgtgtgtggtgtgtgtgtgtgtgtgtgtgtgtgtgtgtgtgtgtgtgannnnnnnnnnnnnnnnnnnnnnnnnnnnnnnnnnnnnnnnnnnnnnnnnn…	tttgtatacctaatcattat	gc	cgaggatttggaaaaagtgt	N/A	N/A	0	2	0	1	DELETION	gatttgttttgtatacctaatcattat|--|cgaggatttggaaaaagtgtttattcctcatggactgattatggacaggttagtaagacctcgattgaagt	N/A	N/A	N/A	N/A	N/A
Blunt	Polq-/- Ku80-/-	nnnnnnnnnnnnnnnnnnnnnnnnncggtaacatttaactgctctacataccctcttgtagctaaattcctctgttaaactaagacttattatctaaacgtaattaaatgttgatatcttataatgctccactttgaaacagctgtctttcttttgcagattagcgatgatgaaccaggttatgacctagatttgttttgtatacctaatcattcgaggatttggaaaaagtgtttattcctcatggactgattatggacaggttagtaagacctcgattgaagttatttttagagggtgtgtgtgtggtgtgtgtgtgtgtgtgtgtgtgtgtgtgtgtgtgtgtgnnnnnnnnnnnnnnnnnnnnnnnnnnnnnnnnnnnnnnnnnnnnnnnnnnnn…	gttttgtatacctaatcatt	atgc	cgaggatttggaaaaagtgt	N/A	N/A	0	4	0	2	DELETION	gatttgttttgtatacctaatcatt|----|cgaggatttggaaaaagtgtttattcctcatggactgattatggacaggttagtaagacctcgattgaagt	N/A	N/A	N/A	N/A	N/A
Blunt	Polq-/- Ku80-/-	nnnnnnnnnnnnnnnnnnnnnnnnaaacggtaacatttaactgctctacataccctcttgtagctaaattcctctgttaaactaagacttattatctaaacgtaattaaatgttgatatcttataatgctccactttgaaacagctgtctttcttttgcagattagcgatgatgaaccaggttatgacctagatttgttttgtataccgaggatttggaaaaagtgtttattcctcatggactgattatggacaggttagtaagacctcgattgaagttatttttagagggtgtgtgtgtggtgtgtgtgtgtgtgtgtgtgtgtgtgtgtgtgtgtgtgannnnnnnnnnnnnnnnnnnnnnnnnnnnnnnnnnnnnnnnnnnnnnnnnnnnnnnnnn…	ctagatttgttttgtatacc	taatcattatgcc	gaggatttggaaaaagtgtt	N/A	cc	2	13	0	2	DELETION	gatttgttttgtatacc|-------------|gaggatttggaaaaagtgtttattcctcatggactgattatggacaggttagtaagacctcgattgaagt	N/A	N/A	N/A	N/A	N/A
Blunt	Polq-/- Ku80-/-	nnnnnnnnnnnnnnnnnnnnntctattacaaaacggtaacatttaactgctctacataccctcttgtagctaaattcctctgttaaactaagacttattatctaaacgtaattaaatgttgatatcttataatgctccactttgaaacagctgtctttcttttgcagattagcgatgatgaaccaggttatgacctagatttgttttgtatacctaatcattatcgaggatttggaaaaagtgtttattcctcatggactgattatggacaggttagtaagacctcgattgaagttatttttagagggtgtgtgtgtggtgtgtgtgtgtgtgtgtgtgtgtgtgtgtgtgtgtgtgagagagagannnnnnnnnnnnnnnnnnnnnnnnnnnnnnnnn…	tttgtatacctaatcattat	gc	cgaggatttggaaaaagtgt	N/A	N/A	0	2	0	1	DELETION	gatttgttttgtatacctaatcattat|--|cgaggatttggaaaaagtgtttattcctcatggactgattatggacaggttagtaagacctcgattgaagt	N/A	N/A	N/A	N/A	N/A
Blunt	Polq-/- Ku80-/-	nnnnnnnnnnnnnnnnnnnnnnnnnnncggtaacatttaactgctctacataccctcttgtagctaaattcctctgttaaactaagacttattatctaaacgtaattaaatgttgatatcttataatgctccactttgaaacagctgtctttcttttgcagattagcgatgatgaaccaggttatgacctagatttgttttgtatacctaatcattatggccgaggatttggaaaaagtgtttattcctcatggactgattatggacaggttagtaagacctcgattgaagttatttttagagggtgtgtgtgtggtgtgtgtgtgtgtgtgtgtgtgtgtgtgtgtgtgtgtgagagagagannnnnnnnnnnnnnnnnnnnnnnnnnnnnnnnnnnn…	ttgtatacctaatcattatg	N/A	ccgaggatttggaaaaagtg	g	N/A	-1	0	1	1	INSERTION	gatttgttttgtatacctaatcattatg|G|ccgaggatttggaaaaagtgtttattcctcatggactgattatggacaggttagtaagacctcgattgaagt	N/A	N/A	N/A	N/A	N/A
Blunt	Polq-/- Ku80-/-	nnnnnnnnnnnnnnnnnnnntctattacaaaacggtaacatttaactgctctacataccctcttgtagctaaattcctctgttaaactaagacttattatctaaacgtaattaaatgttgatatcttataatgctccactttgaaacagctgtctttcttttgcagattagcgatgatgaaccaggttatgacctagatttgttttgtatacctaatcattcgaggatttggaaaaagtgtttattcctcatggactgattatggacaggttagtaagacctcgattgaagttatttttagagggtgtgtgtgtggtgtgtgtgtgtgtgtgtgtgtgtgtgtgtgtgtgtgtgannnnnnnnnnnnnnnnnnnnnnnnnnnnnnnnnnnnnnnnnnnn…	gttttgtatacctaatcatt	atgc	cgaggatttggaaaaagtgt	N/A	N/A	0	4	0	2	DELETION	gatttgttttgtatacctaatcatt|----|cgaggatttggaaaaagtgtttattcctcatggactgattatggacaggttagtaagacctcgattgaagt	N/A	N/A	N/A	N/A	N/A
Blunt	Polq-/- Ku80-/-	nnnnnnnnnnnnnnnnnnnnatctattacaaaacggtaacatttaactgctctacataccctcttgtagctaaattcctctgttaaactaagacttattatctaaacgtaattaaatgttgatatcttataatgctccactttgaaacagctgtctttcttttgcagattagcgatgatgaaccaggttatgacctagatttgttttgtatacctacgaggatttggaaaaagtgtttattcctcatggactgattatggacaggttagtaagacctcgattgaagttatttttagagggtgtgtgtgtggtgtgtgtgtgtgtgtgtgtgtgtgtgtgtgtgtgtgtgagagagagannnnnnnnnnnnnnnnnnnnnnnnnnnnnnnnnnnnnnnnn…	agatttgttttgtataccta	atcattatgc	cgaggatttggaaaaagtgt	N/A	N/A	0	10	0	2	DELETION	gatttgttttgtataccta|----------|cgaggatttggaaaaagtgtttattcctcatggactgattatggacaggttagtaagacctcgattgaagt	N/A	N/A	N/A	N/A	N/A
Blunt	Polq-/- Ku80-/-	nnnnnnnnnnnnnnnnnnnnnnnnnncggtaacatttaactgctctacataccctcttgtagctaaattcctctgttaaactaagacttattatctaaacgtaattaaatgttgatatcttataatgctccactttgaaacagctgtctttcttttgcagattagcgatgatgaaccaggttatgacctagatttgttttgtatacctaatcattagccgaggatttggaaaaagtgtttattcctcatggactgattatggacaggtagtaagacctcgattgaagttatttttagagggtgtgtgtgtggtgtgtgtgtgtgtgtgtgtgtgtgtgtgtgtgtgtgtgnnnnnnnnnnnnnnnnnnnnnnnnnnnnnnnnnnnnnnnnnnnnnnnnn…	ttttgtatacctaatcatta	t	gccgaggatttggaaaaagt	N/A	N/A	0	1	0	2	DELETION	gatttgttttgtatacctaatcatta|-|gccgaggatttggaaaaagtgtttattcctcatggactgattatggacaggttagtaagacctcgattgaagt	N/A	N/A	N/A	N/A	N/A
Blunt	Polq-/- Ku80-/-	nnnnnnnnnnnnnnnnnnnntctattacaaaacggtaacatttaactgctctacataccctcttgtagctaaattcctctgttaaactaagacttattatctaaacgtaattaaatgttgatatcttataatgctccactttgaaacagctgtctttcttttgcagattagcgatgatgaaccaggttatgacctagatttgttttgtatacctaatcattatgaggatttggaaaaagtgtttattcctcatggactgattatggacaggttagtaagacctcgattgaagttatttttagagggtgtgtgtgtggtgtgtgtgtgtgtgtgtgtgtgtgtgtgtgnnnnnnnnnnnnnnnnnnnnnnnnnnnnnnnnnnnnnnnnnnnnnnnnnnnn…	ttgtatacctaatcattatg	ccg	aggatttggaaaaagtgttt	N/A	g	1	3	0	0	DELETION	gatttgttttgtatacctaatcattatg|---|aggatttggaaaaagtgtttattcctcatggactgattatggacaggttagtaagacctcgattgaagt	N/A	N/A	N/A	N/A	N/A
Blunt	Polq-/- Ku80-/-	nnnnnnnnnnnnnnnnnnnnnntctattacaaaacggtaacatttaactgctctacataccctcttgtagctaaattcctctgttaaactaagacttattatctaaacgtaattaaatgttgatatcttataatgctccactttgaaacagctgtctttcttttgcagattagcgatgatgaaccaggttatgacctagatttgttttgtatacctaatcgaggatttggaaaaagtgtttattcctcatggactgattatggacaggttagtaagacctcgattgaagttatttttagagggtgtgtgtgtggtgtgtgtgtgtgtgtgtgtgtgtgtgtgtgtgtgtgtgagagagagannnnnnnnnnnnnnnnnnnnnnnnnnnnnnnnnnnnnn…	tttgttttgtatacctaatc	attatgcc	gaggatttggaaaaagtgtt	N/A	c	1	8	0	1	DELETION	gatttgttttgtatacctaatc|--------|gaggatttggaaaaagtgtttattcctcatggactgattatggacaggttagtaagacctcgattgaagt	N/A	N/A	N/A	N/A	N/A
Blunt	Polq-/- Ku80-/-	nnnnnnnnnnnnnnnnnnnnnnnnnnnnnnnnncggtaacatttaactgctctacataccctcttgtagctaaattcctctgttaaactaagacttattatctaaacgtaattaaatgttgatatcttataatgctccactttgaaacagctgtctttcttttgcagattagcgatgatgaaccaggttatgacctagatttgttttgtatacctaatcattatggccgaggatttggaaaaagtgtttattcctcatggactgattatggacaggttagtaagacctcgattgaagttatttttagagggtgtgtgtgtggtgtgtgtgtgtgtgtgtgtgtgtgtgtgtgtgtgtgtgagagagagannnnnnnnnnnnnnnnnnnnnnnnnnnnnn…	ttgtatacctaatcattatg	N/A	ccgaggatttggaaaaagtg	g	N/A	-1	0	1	1	INSERTION	gatttgttttgtatacctaatcattatg|G|ccgaggatttggaaaaagtgtttattcctcatggactgattatggacaggttagtaagacctcgattgaagt	N/A	N/A	N/A	N/A	N/A
Blunt	Polq-/- Ku80-/-	nnnnnnnnnnnnnnnnnnnnnnnnnnncggtaacatttaactgctctacataccctcttgtagctaaattcctctgttaaactaagacttattatctaaacgtaattaaatgttgatatcttataatgctccactttgaaacagctgtctttcttttgcagattagcgatgatgaaccaggttatgacctagatttgttttgtatacctaatcattatgcgaggatttggaaaaagtgtttattcctcatggactgattatggacaggttagtaagacctcgattgaagttatttttagagggtgtgtgtgtggtgtgtgtgtgtgtgtgtgtgtgtgtgtgtgtgtgtgtgagagagagagnnnnnnnnnnnnnnnnnnnnnnnnnnnnnnnnnnnnn…	tgtatacctaatcattatgc	c	gaggatttggaaaaagtgtt	N/A	c	1	1	0	2	DELETION	gatttgttttgtatacctaatcattatgc|-|gaggatttggaaaaagtgtttattcctcatggactgattatggacaggttagtaagacctcgattgaagt	N/A	N/A	N/A	N/A	N/A
Blunt	Polq-/- Ku80-/-	nnnnnnnnnnnntaatctattacaaaacggtaacatttaactgctctacataccctcttgtagctaaattcctctgttaaactaagacttattatctaaacgtaattaaatgttgatatcttataatgctccactttgaaacagctgtctttcttttgcagattagcgatgatgaaccaggttatgacctagatttgttttgtatacctaatcattatcgaggatttggaaaaagtgtttattcctcatggactgattatggacaggttagtaagacctcgattgaagttatttttagagggtgtgtgtgtggtgtgtgtgtgtgtgtgtgtgtgtgtgtgtgtgtgtgtgagagagagagnnnnnnnnnnnnnnnnnnnnnnnnnnnnnnnnnnnnnn…	tttgtatacctaatcattat	gc	cgaggatttggaaaaagtgt	N/A	N/A	0	2	0	1	DELETION	gatttgttttgtatacctaatcattat|--|cgaggatttggaaaaagtgtttattcctcatggactgattatggacaggttagtaagacctcgattgaagt	N/A	N/A	N/A	N/A	N/A
Blunt	Polq-/- Ku80-/-	nnnnnnnnnnnnnnnnnnnnnnnnnnnncggtaacatttaactgctctacataccctcttgtagctaaattcctctgttaaactaagacttattatctaaacgtaattaaatgttgatatcttataatgctccactttgaaacagctgtctttcttttgcagattagcgatgatgaaccaggttatgacctagatttgttttgtatacctaatcattcgaggatttggaaaaagtgtttattcctcatggactgattatggacaggttagtaagacctcgattgaagttatttttagagggtgtgtgtgtggtgtgtgtgtgtgtgtgtgtgtgtgtgtgtgtgtgtgtgagagagagagaagagnnnnnnnnnnnnnnnnnnnnnnnnnnnnnnnnnn…	gttttgtatacctaatcatt	atgc	cgaggatttggaaaaagtgt	N/A	N/A	0	4	0	2	DELETION	gatttgttttgtatacctaatcatt|----|cgaggatttggaaaaagtgtttattcctcatggactgattatggacaggttagtaagacctcgattgaagt	N/A	N/A	N/A	N/A	N/A
Blunt	Polq-/- Ku80-/-	nnnnnnnnnnnnnnnnnnnnnnnnnnnnnnnnncggtaacatttaactgctctacataccctcttgtagctaaattcctctgttaaactaagacttattatctaaacgtaattaaatgttgatatcttataatgctccactttgaaacagctgtctttcttttgcagattagcgatgatgaaccaggttatgacctagatttgttttgtatacctaatcattacgaggatttggaaaaagtgtttattcctcatggactgattatggacaggttagtaagacctcgattgaagttatttttagagggtgtgtgtgtggtgtgtgtgtgtgtgtgtgtgtgtgtgtgtgtgnnnnnnnnnnnnnnnnnnnnnnnnnnnnnnnnnnnnnnnnnnnnnnnnn…	ttttgtatacctaatcatta	tgc	cgaggatttggaaaaagtgt	N/A	N/A	0	3	0	0	DELETION	gatttgttttgtatacctaatcatta|---|cgaggatttggaaaaagtgtttattcctcatggactgattatggacaggttagtaagacctcgattgaagt	N/A	N/A	N/A	N/A	N/A
Blunt	Polq-/- Ku80-/-	nnnnnnnnnnnnnnnnnnnatctattacaaaacggtaacatttaactgctctacataccctcttgtagctaaattcctctgttaaactaagacttattatctaaacgtaattaaatgttgatatcttataatgctccactttgaaacagctgtctttcttttgcagattagcgatgatgaaccaggttatgacctagatttgttttgtatacctaatcattatggccgaggatttggaaaaagtgtttattcctcatggactgattatggacaggttagtaagacctcgattgaagttatttttagagggtgtgtgtgtggtgtgtgtgtgtgtgtgtgtgtgtgtgtgtgtgtgtnnnnnnnnnnnnnnnnnnnnnnnnnnnnnnnnnnnnnnnnnnn…	ttgtatacctaatcattatg	N/A	ccgaggatttggaaaaagtg	g	N/A	-1	0	1	1	INSERTION	gatttgttttgtatacctaatcattatg|G|ccgaggatttggaaaaagtgtttattcctcatggactgattatggacaggttagtaagacctcgattgaagt	N/A	N/A	N/A	N/A	N/A
Blunt	Polq-/- Ku80-/-	nnnnnnnnnnnnnnnnnnnnnnnnnnnnnnncggtaacatttaactgctctacataccctcttgtagctaaattcctctgttaaactaagacttattatctaaacgtaattaaatgttgatatcttataatgctccactttgaaacagctgtctttcttttgcagattagcgatgatgaaccaggttatgacctagatttgttttgtatacctaatcattgaggatttggaaaaagtgtttattcctcatggactgattatggacaggttagtaagacctcgattgaagttatttttagagggtgtgtgtgtggtgtgtgtgtgtgtgtgtgtgtgtgtgtgtgtgtgtgtgagagagagannnnnnnnnnnnnnnnnnnnnnnnnnnnnnnnnnnnnn…	gttttgtatacctaatcatt	atgcc	gaggatttggaaaaagtgtt	N/A	N/A	0	5	0	1	DELETION	gatttgttttgtatacctaatcatt|-----|gaggatttggaaaaagtgtttattcctcatggactgattatggacaggttagtaagacctcgattgaagt	N/A	N/A	N/A	N/A	N/A
Blunt	Polq-/- Ku80-/-	nnnnnnnnnnnnnnnnnnnnnnnnncggtaacatttaactgctctacataccctcttgtagctaaattcctctgttaaactaagacttattatctaaacgtaattaaatgttgatatcttataatgctccactttgaaacagctgtctttcttttgcagattagcgatgatgaaccaggttatgacctagatttgttttgtatacctaatcatgaggatttggaaaaagtgtttattcctcatggactgattatggacaggttagtaagacctcgattgaagttatttttagagggtgtgtgtgtggtgtgtgtgtgtgtgtgtgtgtgtgtgtgtgtgtgtgtgagagagagagaagagnnnnnnnnnnnnnnnnnnnnnnnnnnnnnnnnnnnnnnn…	tgttttgtatacctaatcat	tatgcc	gaggatttggaaaaagtgtt	N/A	N/A	0	6	0	0	DELETION	gatttgttttgtatacctaatcat|------|gaggatttggaaaaagtgtttattcctcatggactgattatggacaggttagtaagacctcgattgaagt	N/A	N/A	N/A	N/A	N/A
Blunt	Polq-/- Ku80-/-	nnnnnnnnnnnnnnnnnnnnnnnnnnnnnnaaacggtaacatttaactgctctacataccctcttgtagctaaattcctctgttaaactaagacttattatctaaacgtaattaaatgttgatatcttataatgctccactttgaaacagctgtctttcttttgcagattagcgatgatgaaccaggttatgacctagatttgttttgtatacctagaggatttggaaaaagtgtttattcctcatggactgattatggacaggttagtaagacctcgattgaagttatttttagagggtgtgtgtgtggtgtgtgtgtgtgtgtgtgtgtgtgtgtgtgtgtgtgtgannnnnnnnnnnnnnnnnnnnnnnnnnnnnnnnnnnnnnnnnnnnnnnnnn…	agatttgttttgtataccta	atcattatgcc	gaggatttggaaaaagtgtt	N/A	N/A	0	11	0	1	DELETION	gatttgttttgtataccta|-----------|gaggatttggaaaaagtgtttattcctcatggactgattatggacaggttagtaagacctcgattgaagt	N/A	N/A	N/A	N/A	N/A
Blunt	Lig4-/-	nnnnnnnnnnnnnnnnnnnnnnnnnnnnnnnnnncggtaacatttaactgctctacataccctcttgtagctaaattcctctgttaaactaagacttattatctaaacgtaattaaatgttgatatcttataatgttccactttgaaacagctgtctttcttttgcagattagcgatgatgaaccaggttatgacctagatttgttttgtatacctaatcattatgccgaggatttggaaaaagtgtttattccttatggacaggttagtaagacctcgattgaagttatttttagagggtgtgtgtgtggtgtgtgtgtgtgtgtgtgtgtgtgtgtgtgtgtgtgagagagagannnnnnnnnnnnnnnnnnnnnnnnnnnnnnnnnnnnnnnnnnn…	tggaaaaagtgtttattcct	catggactgat	tatggacaggttagtaagac	N/A	t	1	11	0	1	DELETION	gatttgttttgtatacctaatcattatgccgaggatttggaaaaagtgtttattcct|-----------|tatggacaggttagtaagacctcgattgaagt	N/A	N/A	N/A	N/A	N/A
Blunt	Lig4-/-	nnnnnnnnnnnnnnnnnnnnnnnnnnnnnnnnnncggtaacatttaactgctccgaggatttggaaaaagtgtttattcctcatggactgattatggacaggttagtaagacctcgattgaagttatttttagagggtgtgtgtgtggtgtgtgtgtgtgtgtgtgtgtgtgtgtgtgtgtgtgnnnnnnnnnnnnnnnnnnnnnnnnnnnnnnnnnnnnnnnnnnnnnnnnnnnnnnnnnnnnnnnnnnnnnnnnnnnnnnnnnnnnnnnnnnnnnnnnnnnnnnnnnnnnnnnnnnnnnnnnnnnnnnnnnnnnnnnnnnnnnnnnnnnnnnnnnnnnnnnnnnnnnnnnnnnnnnnnnnnnnnnnnnnnnnnnnnnnnnnnnnnnnnnnnnnnnnn…	cggtaacatttaactgctc	tacataccctcttgtagctaaattcctctgttaaactaagacttattatctaaacgtaattaaatgttgatatcttataatgctccactttgaaacagctgtctttcttttgcagattagcgatgatgaaccaggttatgacctagatttgttttgtatacctaatcattatgc	cgaggatttggaaaaagtgt	N/A	c	1	174	0	0	DELETION	|-----------------------------|cgaggatttggaaaaagtgtttattcctcatggactgattatggacaggttagtaagacctcgattgaagt	N/A	N/A	N/A	N/A	N/A
Blunt	Lig4-/-	nnnnnnnnnnnnnnnnnnnnnnnnnnnnnnncggtaacatttaactgctctacataccctcttgtagctaaattcctctgttaaactaagacttattatctaaacgtaattaaatgttgatatcttataatgctccactttgaaacagctgtctttcttttgcagattagcgatgatgaaccaggttatgacctagatttgttttgtatacctaatcatttggaaaaagtgtttattcctcatggannnnnnnnnnnnnnnnnnnnnnnnnnnnnnnnnnnnnnnnnnnnnnnnnnnnnnnnnnnnnnnnnnnnnnnnnnnnnnnnnnnnnnnnnnnnnnnnnnnnnnnnnnnnnnnnnnnnnnnnnnnnnnnnnnnnnnnnnnnnnnnnnnnnnnnnn…	gttttgtatacctaatcatt	atgccgaggatt	tggaaaaagtgtttattcct	N/A	att	3	12	0	0	DELETION	gatttgttttgtatacctaatcatt|------------|tggaaaaagtgtttattcctcatggactgattatggacaggttagtaagacctcgattgaagt	N/A	N/A	N/A	N/A	N/A
Blunt	Lig4-/-	nnnnnnnnnnnnnnnnnnnnnnnnnnnnnnnnnnncggtaacatttaactgctctacataccctcttgtagctaaattcctctgttaaactaagacttattatctaaacgtaattaaatgttgatatcttataatgctccactttgaaacagctgtctttcttttgcagattagcgatgatgaaccaggttatgacctagatttgttttgtatacctaatcaaagtaaaacatgacacaaaatttcctttgaagcacaaagagaaaaagaaaaatattaaagaggatttggaaaaagtgtttattcctcatggactgattatggacaggttagtaagacctcgattgaagttatttttagagggtgtgtgtgtggtgtgtgtgtgtgtgtgtgtgtgtg…	ttgttttgtatacctaatca	ttatgcc	gaggatttggaaaaagtgtt	aagtaaaacatgacacaaaatttcctttgaagcacaaagagaaaaagaaaaatattaaa	N/A	-1	7	59	1	DELINS	gatttgttttgtatacctaatca|-------AAGTAAAACATGACACAAAATTTCCTTTGAAGCACAAAGAGAAAAAGAAAAATATTAAA|gaggatttggaaaaagtgtttattcctcatggactgattatggacaggttagtaagacctcgattgaagt	59	aagtaaaacatgacacaaaatttcctttgaagcacaaagagaaaaagaaaaatattaaa	AAGTAAAACATGACACAAAATTTCCTTTGAAGCACAAAGAGAAAAAGAAAAATATTAAA	<mmHPRT_sequence_Fastarc0>	SOLVED
Blunt	Lig4-/-	nnnnnnnnnnnnnnnnnnnnnnnnnnnnnnnnnncggtaacatttaactgctctacataccctcttgtagctaaattcctctgttaaactaagacttattatctaaacgtaattaaatgttgatatcttataatgctccactttgaaacagctgtctttcttttgcagattagcgatgatgaaccaggttatgacctagatttgttttgtatacctagaggatttggaaaaagtgtttattcctcatggactgattatggacaggttagtaagacctcgattgaagttatttttagagggtgtgtgtgtggtgtgtgtgtgtgtgtgtgtgtgtgtgtgtgtgtgtgtgagagagagaggagagnnnnnnnnnnnnnnnnnnnnnnnnnnnnnnnnnnn…	agatttgttttgtataccta	atcattatgcc	gaggatttggaaaaagtgtt	N/A	N/A	0	11	0	1	DELETION	gatttgttttgtataccta|-----------|gaggatttggaaaaagtgtttattcctcatggactgattatggacaggttagtaagacctcgattgaagt	N/A	N/A	N/A	N/A	N/A
Blunt	Lig4-/-	nnnnnnnnnnnnnnnnnnnnnnnnnnnnnnnnnnncggtaacatttaactgctctacataccctcttgtagctaaattcctctgttaaactaagacttattatctaaacgtaattaaatgttgatatcttataatgctccactttgaaacagctgtctttcttttgcagattagcgatgatgaaccaggttatgacctagatttgtttattcctcatggactgattatggacaggttagtaagacctcgattgaagttatttttagagggtgtgtgtgtggtgtgtgtgtgtgtgtgtgtgtgtgtgtgtgtgtgtgtgagagagagannnnnnnnnnnnnnnnnnnnnnnnnnnnnnnnnnnnnnnnnnnnnnnnnnnnnnnnnnnnnnnnnnnnnnn…	gttatgacctagatttgttt	tgtatacctaatcattatgccgaggatttggaaaaagtgttt	attcctcatggactgattat	N/A	tgttt	5	42	0	0	DELETION	gatttgttt|------------------------------------------|attcctcatggactgattatggacaggttagtaagacctcgattgaagt	N/A	N/A	N/A	N/A	N/A
Blunt	Lig4-/-	nnnnnnnnnnnnnnnnnnnnnnaaacggtaacatttaactgctctacataccctcttgtagctaaattcctctgttaaactaagacttattatctaaacgtaattaaatgttgatatcttataatgctccactttgaaacagctgtctttcttttgcagattagcgatgatgaaccaggttatgacctagatttgttttgtatacctaataattgcatgtacatggaatccagagaaggacattaggtgtcctactctgttgctctcttattcccttgaatcnnnnnnnnnnnnnnnnnnnnnnnnnnnnnnnnnnnnnnnnnnnnnnnnnnnnnnnnnnnnnnnnnnnnnnnnnnnnnnnnnnnnnnnnnnnnnnnnnnnnnnnnnnnnnnnnnnnnn…	atttgttttgtatacctaat	cattatgccgaggatttggaaaaagtgtttattcctcatggactgattatggacaggttagtaagacctcgattgaagttatttttagagggtgtgtgtgtggtgtgtgtgtgtgtgtgtgtgtgtgtgtgtgtgtgtgtgtgtgtgtgtgtgtaagagagagaggagaggcatgtgtgatatatatgtgaagtgt	attgcatgtacatggaatcc	a	N/A	-1	196	1	0	DELINS	gatttgttttgtatacctaat|----------------------------------------------------------------------------------------------------------------------------------------------------------------------------------------------------A|	N/A	N/A	N/A	N/A	N/A
Blunt	Lig4-/-	nnnnnnnnnnnnnnnnnnnnnnnnnnnnnnnnnnnnncggtaacatttaactgctctacataccctcttgtagctaaattcctctgttaaactaagacttattatctaaacgtaattaaatgttgatatcttataatgctccactttgaaacagctgtctttcttttgcagattagcgatgatgaaccaggttatgacctagatttgttttgtatacctaatcattatgccgaggatttggaaaaagtgtttattcctcatggactgattatggacaggttagtaagacctcgattgaagttatttttagagggtgtgtgtgtggtgtgtgtgtgtgtgtgtgtgtgtgtgtgtgtgtgtgtgagagagagannnnnnnnnnnnnnnnnnnnnnnnnnn…	ttgtatacctaatcattatg	N/A	ccgaggatttggaaaaagtg	N/A	N/A	-1	0	0	0	WT	gatttgttttgtatacctaatcattatg||ccgaggatttggaaaaagtgtttattcctcatggactgattatggacaggttagtaagacctcgattgaagt	N/A	N/A	N/A	N/A	N/A
Blunt	Lig4-/-	nnnnnnnnnnnnnnnnnnnnnnnnnnnnnaaacggtaacatttaactgctctacataccctcttgtagctaaattcctctggcgtggatgtggagaaagaggaacactcctccattgttggtgggattgtaggcttgtacaacctctctggaaaacagtctggcggttcctcagaaaattggacatagtactaccggaggatccagcaatacctctcctgggcatatatccagaagatgccccaactggtaagaaggacacatgctccactatgttcatagcagccttatttataataggcagaagctggaaagaacccagatgcccctcaacagaggaatggatatagaaaatgtgtgtgtgtgtaagagagagaggagaggcatgtgtgatatatat…	cttgtagctaaattcctctg	ttaaactaagacttattatctaaacgtaattaaatgttgatatcttataatgctccactttgaaacagctgtctttcttttgcagattagcgatgatgaaccaggttatgacctagatttgttttgtatacctaatcattatgccgaggatttggaaaaagtgtttattcctcatggactgattatggacaggttagtaagacctcgattgaagttatttttagagggtgtgtgtgtggtgtgtgtgtgtgtgtgtgtgtgtgtgtgtgtgtgtgtg	tgtgtgtgtgtgtaagagag	gcgtggatgtggagaaagaggaacactcctccattgttggtgggattgtaggcttgtacaacctctctggaaaacagtctggcggttcctcagaaaattggacatagtactaccggaggatccagcaatacctctcctgggcatatatccagaagatgccccaactggtaagaaggacacatgctccactatgttcatagcagccttatttataataggcagaagctggaaagaacccagatgcccctcaacagaggaatggatatagaaaa	N/A	-1	277	272	1	DELINS	|------------------------------------------------------------------------------------------------------------------------------------------------------------------GCGTGGATGTGGAGAAAGAGGAACACTCCTCCATTGTTGGTGGGATTGTAGGCTTGTACAACCTCTCTGGAAAACAGTCTGGCGGTTCCTCAGAAAATTGGACATAGTACTACCGGAGGATCCAGCAATACCTCTCCTGGGCATATATCCAGAAGATGCCCCAACTGGTAAGAAGGACACATGCTCCACTATGTTCATAGCAGCCTTATTTATAATAGGCAGAAGCTGGAAAGAAC…	11	attcctctgtt	gcgTGGATGTGGAGaaAGAGGAAcaCTCCTCcattgtTGGTGggaTTGTAGgCTTGTAcaaccTCTCTGGAAAACAGTCTGGcggTTCCTCagAAAATTGGACAtagTACTAccgGAGGAtccaGCAATACCTCTCCTgggcATATATCcAGAAGATGCCccaactggtaAGAAGGACAcATGCTCCACTatgttcatAGCAGcCTTATTTATAATaggcAGAAGctgGAAAGAacCCAGAtgcCCCTCAACAGAGGAATgGATATAgaaaa	gcg<rcR28><11Lrc>aa<5Lrc>ca<rcR13>cattgt<R23>gga<9L>g<8L>caacc<rcR4><18L><rcR29>cgg<10L>ag<rcR25><R15>tag<rcR22>ccg<R24>tcca<rcR14><rcR3>gggc<rcR6>c<20L><rcR27>ccaactggta<R2>c<1L>atgttcat<19L>c<17L><7L>aggc<21L>ctg<12Lrc>ac<R30>tgc<rcR26><0Lrc>g<R16>gaaaa	PARTIALLY SOLVED
Blunt	Lig4-/-	nnnnnnnnnnnnnnnnnnnnnnnnnnnnnnnncggtaacatttaactgctctacataccctcttgtagctaaattcctctgttaaactaagacttattatctaaacgtaattaaatgttgatatcttataatgctccactttgaaacagctgtctttcttttgcagattagcgatgatgaaccaggttatgacctagatttgttttgtatacctaatcattaatgatccccgaggatttggaaaaagtgtttattcctcatggactgattatggacaggttagtaagacctcgattgaagttatttttagagggtgtgtgtgtggtgtgtgtgtgtgtgtgtgtgtgtgtgtgtgtgtgtgtgnnnnnnnnnnnnnnnnnnnnnnnnnnnnnnnnnnnn…	ttttgtatacctaatcatta	tg	ccgaggatttggaaaaagtg	atgatcc	N/A	-1	2	7	2	DELINS	gatttgttttgtatacctaatcatta|--ATGATCC|ccgaggatttggaaaaagtgtttattcctcatggactgattatggacaggttagtaagacctcgattgaagt	5	atcat	ATGATcc	<0Lrc>cc	ALMOST SOLVED
Blunt	Lig4-/-	nnnnnnnnnnnnnnnnnnnnnnnncggtaacatttaactgctctacataccctcttgtagctaaattcctctgttaaactaagacttattatctaaacgtaattaaatgttgatatcttataatgctccactttgaaacagctgtctttcttttgcagattagcgatgatgaaccaggttatgacctagatttgttttgtatacctaatcctcgaggatttggaaaaagtgtttattcctcatggactgattatggacaggttagtaagacctcgattgaagttatttttagagggtgtgtgtgtggtgtgtgtgtgtgtgtgtgtgtgtgtgtgtgtgtgtgnnnnnnnnnnnnnnnnnnnnnnnnnnnnnnnnnnnnnnnnnnnnnnnnnnnnnnnn…	tttgttttgtatacctaatc	attatgc	cgaggatttggaaaaagtgt	ct	N/A	-1	7	2	1	DELINS	gatttgttttgtatacctaatc|-------CT|cgaggatttggaaaaagtgtttattcctcatggactgattatggacaggttagtaagacctcgattgaagt	N/A	N/A	N/A	N/A	N/A
Blunt	Lig4-/-	nnnnnnnnnnnnnnnnnnnnnnnnnnnnnnnnncggtaacatttaactgctctacataccctcttgtagctaaattcctctgttaaactaagacttattatctaaacgtaattaaatgttgatatccgaggatttggaaaaagtgtttattcctcatggactgattatggacaggttagtaagacctcgattgaagttatttttagagggtgtgtgtgtggtgtgtgtgtgtgtgtgtgtgtgtgtgtgtgtgtgtgtgagagagagannnnnnnnnnnnnnnnnnnnnnnnnnnnnnnnnnnnnnnnnnnnnnnnnnnnnnnnnnnnnnnnnnnnnnnnnnnnnnnnnnnnnnnnnnnnnnnnnnnnnnnnnnnnnnnnnnnnnnnnnnnnnnnnnnn…	cgtaattaaatgttgatatc	ttataatgctccactttgaaacagctgtctttcttttgcagattagcgatgatgaaccaggttatgacctagatttgttttgtatacctaatcattatgc	cgaggatttggaaaaagtgt	N/A	c	1	100	0	2	DELETION	|-----------------------------|cgaggatttggaaaaagtgtttattcctcatggactgattatggacaggttagtaagacctcgattgaagt	N/A	N/A	N/A	N/A	N/A
Blunt	Lig4-/-	nnnnnnnnnnnnnnnnnnnnnnnnnnnnnacaaaacggtaacatttaactgctctacataccctcttgtagctaaattcctctgttaaactaagacttattatctaaacgtaattaaatgttgatatcttataatgctccactttgaaacagctgtctttcttttgcagattagcgatgatgaaccaggttatgacctagatttgttttgtatacctaatcattaccgaggatttggaaaaagtgtttattcctcatggactgattatggacaggttagtaagacctcgattgaagttatttttagagggtgtgtgtgtggtgtgtgtgtgtgtgtgtgtgtgtgtgtgtgtgtgtgtgagagagagagnnnnnnnnnnnnnnnnnnnnnnnnnnnnnn…	ttttgtatacctaatcatta	tg	ccgaggatttggaaaaagtg	N/A	N/A	0	2	0	1	DELETION	gatttgttttgtatacctaatcatta|--|ccgaggatttggaaaaagtgtttattcctcatggactgattatggacaggttagtaagacctcgattgaagt	N/A	N/A	N/A	N/A	N/A
Blunt	Lig4-/-	nnnnnnnnnnnnnnnnnnnnnnnnnnnnnnnnnnnnncggtaacatttaactgctctacataccctcttgtagctaaattcctctgttaaactaagacttattatctaaacgtaattaaatgttgatatcttataatgctccactttgaaacagctgtctttcttttgcagattagcgatgatgaaccaggttatgacctagatttgttttgtatacctaatcatttggatttggaaaaagtgtttattcctcatggactgattatggacaggttagtaagacctcgattgaagttatttttagagggtgtgtgtgtggtgtgtgtgtgtgtgtgtgtgtgtgtgtgtgagagagagagnnnnnnnnnnnnnnnnnnnnnnnnnnnnnnnnnnnnnnnn…	gttttgtatacctaatcatt	atgccga	ggatttggaaaaagtgttta	t	N/A	-1	7	1	0	DELINS	gatttgttttgtatacctaatcatt|-------T|ggatttggaaaaagtgtttattcctcatggactgattatggacaggttagtaagacctcgattgaagt	N/A	N/A	N/A	N/A	N/A
Blunt	Lig4-/-	nnnnnnnnnnnnnnnnnnnnnnnnnnnnnnnnnncggtaacatttaactgctctacataccctcttgtagctaaattcctctgttaaactaagacttattatctaaacgtaattaaatgttgatatcttataatgctccactttgaaacagctgtctttttagagggtgtgtgtgtggtgtgtgtgtgtgtgtgtgtgtgtgtgtgtgtgtgtgnnnnnnnnnnnnnnnnnnnnnnnnnnnnnnnnnnnnnnnnnnnnnnnnnnnnnnnnnnnnnnnnnnnnnnnnnnnnnnnnnnnnnnnnnnnnnnnnnnnnnnnnnnnnnnnnnnnnnnnnnnnnnnnnnnnnnnnnnnnnnnnnnnnnnnnnnnnnnnnnnnnnnnnnnnnnnnnnnnnnnnnnn…	actttgaaacagctgtcttt	cttttgcagattagcgatgatgaaccaggttatgacctagatttgttttgtatacctaatcattatgccgaggatttggaaaaagtgtttattcctcatggactgattatggacaggttagtaagacctcgattgaagttattt	ttagagggtgtgtgtgtggt	N/A	ttt	3	144	0	0	DELETION	|---------------------------------------------------------------------------------------------------------|	N/A	N/A	N/A	N/A	N/A
Blunt	Lig4-/-	nnnnnnnnnnnnnnnnnnnnnnnnnnnnnnnnnncggtaacatttaactgctctacataccctcttgtagctaaattcctctgttaaactaagacttattatctaaacgtaattaaatgttgatatcttataatgctccactttgaaacagctgtctttcttttgcagattagcgatgatgaaccaggttatgacctagatttgttttgtatgtgtggtgtgtgtgtgtgtgtgtgtgtgtgtgtgtgtgtgtgtgagagagagagaagagnnnnnnnnnnnnnnnnnnnnnnnnnnnnnnnnnnnnnnnnnnnnnnnnnnnnnnnnnnnnnnnnnnnnnnnnnnnnnnnnnnnnnnnnnnnnnnnnnnnnnnnnnnnnnnnnnnnnnnnnnnnnnnnn…	gacctagatttgttttgtat	acctaatcattatgccgaggatttggaaaaagtgtttattcctcatggactgattatggacaggttagtaagacctcgattgaagttatttttagagggtgtgt	gtgtggtgtgtgtgtgtgtg	N/A	t	1	104	0	1	DELETION	gatttgttttgtat|--------------------------------------------------------------------------------------------------------|	N/A	N/A	N/A	N/A	N/A
Blunt	Lig4-/-	nnnnnnnnnnnnnnnnnnnnnnnnnnnnnnnncggtaacatttaactgctctacataccctcttgtagctaaattcctctgttaaactaagacttattatctaaacgtaattaaatgttgatatcttataatgctccactttgaaacagctgtctttcttttgcagattagcgatgatgaaccaggttatgacctagatttgttttgtatacctaatcatttggaaaaagtgtttattcctcatggactgattatggacaggttagtaagacctcgattgaagttatttttagagggtgtgtgtgtggtgtgtgtgtgtgtgtgtgtgtgtgtgtgtgtgtgtgtgnnnnnnnnnnnnnnnnnnnnnnnnnnnnnnnnnnnnnnnnnnnnnnnnnnnnn…	gttttgtatacctaatcatt	atgccgaggatt	tggaaaaagtgtttattcct	N/A	att	3	12	0	0	DELETION	gatttgttttgtatacctaatcatt|------------|tggaaaaagtgtttattcctcatggactgattatggacaggttagtaagacctcgattgaagt	N/A	N/A	N/A	N/A	N/A
Blunt	Lig4-/-	nnnnnnnnnnnnnnnnnnnnnnnnnnnnnnnnnnnnnnnnnntaacatttaactgctctacataccctcttgtagctaaattcctctgttaaactaagacttattatctaaacgtaattaaatgttgatatcttataatgctccactttgaaacagctgtctttcttttgcagattagcgatgatgaaccaggttatgacctagatttgttttgtatacctaatcatcgaggatttggaaaaagtgtttattcctcatggactgattatggacaggttagtaagacctcgattgaagttatttttagagggtgtgtgtgtggtgtgtgtgtgtgtgtgtgtgtgtgtgtgtgtgtgtgtgagagagagannnnnnnnnnnnnnnnnnnnnnnnnnnnnn…	tgttttgtatacctaatcat	tatgc	cgaggatttggaaaaagtgt	N/A	N/A	0	5	0	1	DELETION	gatttgttttgtatacctaatcat|-----|cgaggatttggaaaaagtgtttattcctcatggactgattatggacaggttagtaagacctcgattgaagt	N/A	N/A	N/A	N/A	N/A
Blunt	Lig4-/-	nnnnnnnnnnnnntctattacaaaacggtaacatttaactgctctacataccctcttgtagctaaattcctctgttaaactaagacttattatctaaacgtaattaaatgttgatatcttataatgctccactttgaaacagctgtctttcttttgcagattagcgatgatgaaccaggttatgacctagatttgttttgtatacctaataattgcatgtacatggaatccagagaaggacattaggtgtcctactctgttgctctcttattcccttgaatcannnnnnnnnnnnnnnnnnnnnnnnnnnnnnnnnnnnnnnnnnnnnnnnnnnnnnnnnnnnnnnnnnnnnnnnnnnnnnnnnnnnnnnnnnnnnnnnnnnnnnnnnnnnnnnnnnnn…	atttgttttgtatacctaat	cattatgccgaggatttggaaaaagtgtttattcctcatggactgattatggacaggttagtaagacctcgattgaagttatttttagagggtgtgtgtgtggtgtgtgtgtgtgtgtgtgtgtgtgtgtgtgtgtgtgtgtgtgtgtgtgtgtaagagagagaggagaggcatgtgtgatatatatgtgaagtgt	attgcatgtacatggaatcc	a	N/A	-1	196	1	0	DELINS	gatttgttttgtatacctaat|----------------------------------------------------------------------------------------------------------------------------------------------------------------------------------------------------A|	N/A	N/A	N/A	N/A	N/A
Blunt	Lig4-/-	nnnnnnnnnnnnnnnnnnnnnnnnnnnnnnnnncggtaacatttaactgctctacataccctcttgtagctaaattcctctgttaaactaagacttattatctaaacgtaattaaatgttgatatcttataatgctccactttgaaacagctgtctttcttttgcagattagcgatgatgaaccaggttatgacctagatttgttttgtatacctaaaaaaaaaagtgtttattcctcatggactgattatggacaggttagtaannnnnnnnnnnnnnnnnnnnnnnnnnnnnnnnnnnnnnnnnnnnnnnnnnnnnnnnnnnnnnnnnnnnnnnnnnnnnnnnnnnnnnnnnnnnnnnnnnnnnnnnnnnnnnnnnnnnnnnnnnnnnnnnnnnnnn…	gatttgttttgtatacctaa	tcattatgccgaggatttgg	aaaaagtgtttattcctcat	aaa	N/A	-1	20	3	1	DELINS	gatttgttttgtatacctaa|--------------------AAA|aaaaagtgtttattcctcatggactgattatggacaggttagtaagacctcgattgaagt	N/A	N/A	N/A	N/A	N/A
Blunt	Lig4-/-	nnnnnnnnnnnnnnnnnnnnntctattacaaaacggtaacatttaactgctctacataccctcttgtagctaaattcctctgttaaactaagacttattatctaaacgtaattaaatgttgatatcttataatgctccactttgaaacagctgtctttcttttgcagattagcgatgatgaaccaggttatgacctagatttgttttgtatacctaatcattaatccgaggatttggaaaaagtgtttattcctcatggactgattatggacaggttagtaagacctcgattgaagttatttttagagggtgtgtgtgtggtgtgtgtgtgtgtgtgtgtgtgtgtgtgtgtgtgtgtgagagagagaggagagnnnnnnnnnnnnnnnnnnnnnnnnn…	ttttgtatacctaatcatta	tg	ccgaggatttggaaaaagtg	at	N/A	-1	2	2	0	DELINS	gatttgttttgtatacctaatcatta|--AT|ccgaggatttggaaaaagtgtttattcctcatggactgattatggacaggttagtaagacctcgattgaagt	N/A	N/A	N/A	N/A	N/A
Blunt	Lig4-/-	nnnnnnnnnnnnnnnnnnnnnnnnnnncggtaacatttaactgctctacataccctcttgtagctaaattcctctgttaaactaagacttattatctaaacgtaattaaatgttgatatcttataatgctccactttgaaacagctgtctttcttttgcagattagcgatgatgaaccaggttatgacctagatttgttttgtatacctaatcattatgccgaggatttggaaaaagtgtttattcctcatggactgattatggacaggttagtaagacctcgattgaagttatttttagagggtgtgtgtgtggtgtgtgtgtgtgtgtgtgtgtgtgtgtgtgtgtgtgtgagagagagannnnnnnnnnnnnnnnnnnnnnnnnnnnnnnnnnnnn…	ttgtatacctaatcattatg	N/A	ccgaggatttggaaaaagtg	N/A	N/A	-1	0	0	0	WT	gatttgttttgtatacctaatcattatg||ccgaggatttggaaaaagtgtttattcctcatggactgattatggacaggttagtaagacctcgattgaagt	N/A	N/A	N/A	N/A	N/A
Blunt	Lig4-/-	nnnnnnnnnnnnnnnnnnnnnnnnnnnnnnnnnnnncggtaacatttaactgctctacataccctcttgtagctaaattcctctgttaaactaagacttattatctaaacgtaattaaatgttgatatcttataatgctccactttgaaacagctgtctttcttttgcagattagcgatgatgaaccaggttatgacctagatttgttttgtatacctagaggatttggaaaaagtgtttattcctcatggactgattatggacaggttagtaagacctcgattgaagttatttttagagggtgtgtgtgtggtgtgtgtgtgtgtgtgtgtgtgtgtgtgtgtgtgtgtgagagagagannnnnnnnnnnnnnnnnnnnnnnnnnnnnnnnnnnnnnn…	agatttgttttgtataccta	atcattatgcc	gaggatttggaaaaagtgtt	N/A	N/A	0	11	0	1	DELETION	gatttgttttgtataccta|-----------|gaggatttggaaaaagtgtttattcctcatggactgattatggacaggttagtaagacctcgattgaagt	N/A	N/A	N/A	N/A	N/A
Blunt	Lig4-/-	nnnnnnnnnnnnnnntataatctattacaaaacggtaacatttaactgctctacataccctcttgtagctaaattcctctgttaaactaagacttattatctaaacgtaattaaatgttgatatcttataatgctccactttgaaacagctgtctttcttttgcagattagcgatgatgaaccaggttatgacctagatttgttttgtatggacaggttagtaagacctcgattgaagttatttttagagggtgtgtgtgtggtgtgtgtgtgtgtgtgtgtgtgtgtgtgtgtgtgtgtgagagagannnnnnnnnnnnnnnnnnnnnnnnnnnnnnnnnnnnnnnnnnnnnnnnnnnnnnnnnnnnnnnnnnnnnnnnnnnnnnnnnnnnnnnnnnn…	gacctagatttgttttgtat	acctaatcattatgccgaggatttggaaaaagtgtttattcctcatggactgattat	ggacaggttagtaagacctc	N/A	tat	3	57	0	0	DELETION	gatttgttttgtat|---------------------------------------------------------|ggacaggttagtaagacctcgattgaagt	N/A	N/A	N/A	N/A	N/A
Blunt	Lig4-/-	nnnnnnnnnnnnnnnnnnnnnnnnnnncggtaacatttaactgctctacataccctcttgtagctaaattcctctgttaaactaagacttattatctaaacgtaattaaatgttgatatcttataatgctccactttgaaacagctgtctttcttttgcagattagcgatgatgaaccaggttatgacctagatttgttttgtatacctaatttggaaaaagtgtttattcctcatggactgattatggacaggttagtaagacctcgattgaagttatttttagagggtgtgtgtgtggtgtgtgtgtgtgtgtgtgtgtgtgtgtgtgtgtgtgtgagagagagagnnnnnnnnnnnnnnnnnnnnnnnnnnnnnnnnnnnnnnnnnnnnnnnnnnn…	atttgttttgtatacctaat	cattatgccgaggat	ttggaaaaagtgtttattcc	N/A	at	2	15	0	0	DELETION	gatttgttttgtatacctaat|---------------|ttggaaaaagtgtttattcctcatggactgattatggacaggttagtaagacctcgattgaagt	N/A	N/A	N/A	N/A	N/A
Blunt	Lig4-/-	nnnnnnnnnnnnnnnnnnnnnnnnnnnnnnnnnnncggtaacatttaactgctctacataccctcttgtagctaaattcctctgttaaactaagacttattatctaaacgtaattaaatgttgatatcttataatgctccactttgaaacagctgtctttcttttgcagattagcgatgatgaaccaggttatgacctagatttgttttgtatacctaatcatccgaggatttggaaaaagtgtttattcctcatggactgattatggacaggttagtaagacctcgattgaagttatttttagagggtgtgtgtgtggtgtgtgtgtgtgtgtgtgtgtgtgtgtgtgtgtgtgtgagagagagaggagagnnnnnnnnnnnnnnnnnnnnnnnnnnn…	tgttttgtatacctaatcat	tatg	ccgaggatttggaaaaagtg	N/A	N/A	0	4	0	2	DELETION	gatttgttttgtatacctaatcat|----|ccgaggatttggaaaaagtgtttattcctcatggactgattatggacaggttagtaagacctcgattgaagt	N/A	N/A	N/A	N/A	N/A
Blunt	Lig4-/-	nnnnnnnnnnnnnnnnnnnnnntctattacaaaacggtaacatttaactgctctacataccctcttgtagctaaattcctctgttaaactaagacttattatctaaacgtaattaaatgttgatatcttataatgctccactttgaaacagctgtctttcttttgcagattagcgatgatgaaccaggttatgacctagatttgttttgtatacctattatgccgaggatttggaaaaagtgtttattcctcatggactgattatggacaggttagtaagacctcgattgaagttatttttagagggtgtgtgtgtggtgtgtgtgtgtgtgtgtgtgtgtgtgtgtgtgtgtgtgannnnnnnnnnnnnnnnnnnnnnnnnnnnnnnnnnnnnnnnnn…	agatttgttttgtataccta	atca	ttatgccgaggatttggaaa	N/A	a	1	4	0	2	DELETION	gatttgttttgtataccta|----|ttatgccgaggatttggaaaaagtgtttattcctcatggactgattatggacaggttagtaagacctcgattgaagt	N/A	N/A	N/A	N/A	N/A
Blunt	Lig4-/-	nnnnnnnnnnnnnnnnnnnnnnnnncggtaacatttaactgctctacataccctcttgtagctaaattcctctgttaaactaagacttattatctaaacgtaattaaatgttgatatcttataatgctccactttgaaacagctgtctttcttttgcagattagcgatgatgaaccaggttatgacctagatttgttttgtatacctaatttggaaaaagtgtttattcctcatggactgattatggacaggttagtaagacctcgattgaagttatttttagagggtgtgtgtgtggtgtgtgtgtgtgtgtgtgtgtgtgtgtgtgtgtgtgtgagagagagannnnnnnnnnnnnnnnnnnnnnnnnnnnnnnnnnnnnnnnnnnnnnnnnnnnnn…	atttgttttgtatacctaat	cattatgccgaggat	ttggaaaaagtgtttattcc	N/A	at	2	15	0	0	DELETION	gatttgttttgtatacctaat|---------------|ttggaaaaagtgtttattcctcatggactgattatggacaggttagtaagacctcgattgaagt	N/A	N/A	N/A	N/A	N/A
Blunt	Lig4-/-	nnnnnnnnnnnnnnnnnnnnnnnnnnnnncggtaacatttaactgctctacataccctcttgtagctaaattcctctgttaaactaagacttattatctaaacgtaattaaatgttgatatcttataatgctccactttgaaacagctgtctttcttttgcagattagcgatgatgaaccaggttatgacctagatttgttttgtatacctaatcatggaaaaagtgtttattcctcatggactgattatggacaggttagtaagacctcgattgaagttatttttagagggtgtgtgtgtggtgtgtgtgtgtgtgtgtgtgtgtgtgtgtgtgtgtgtgagagagagagnnnnnnnnnnnnnnnnnnnnnnnnnnnnnnnnnnnnnnnnnnnnnnnn…	tgttttgtatacctaatcat	tatgccgaggattt	ggaaaaagtgtttattcctc	N/A	t	1	14	0	1	DELETION	gatttgttttgtatacctaatcat|--------------|ggaaaaagtgtttattcctcatggactgattatggacaggttagtaagacctcgattgaagt	N/A	N/A	N/A	N/A	N/A
Blunt	Lig4-/-	nnnnnnnnnnnnnnnnnnnnnnnnnnnnnnnnnncggtaacatttaactgctctacataccctcttgtagctaaattcctctgttaaactaagacttattatctaaacgtaattaaatgttgatatcttataatgctccactttgaaacagctgtctttcttttgcagattagcgatgatgaaccaggttcaggatttggaaaaagtgtttattcctcatggactgattatggacaggttagtaagacctcgattgaagttatttttagagggtgtgtgtgtggtgtgtgtgtgtgtgtgtgtgtgtgtgtgtgtgtgtgtgagagagagannnnnnnnnnnnnnnnnnnnnnnnnnnnnnnnnnnnnnnnnnnnnnnnnnnnnnnnnnnnnnnnnnnn…	tagcgatgatgaaccaggtt	atgacctagatttgttttgtatacctaatcattatgccg	aggatttggaaaaagtgttt	c	N/A	-1	39	1	1	DELINS	|-------------------------------C|aggatttggaaaaagtgtttattcctcatggactgattatggacaggttagtaagacctcgattgaagt	N/A	N/A	N/A	N/A	N/A
Blunt	Lig4-/-	nnnnnnnnnnnnnnnnnnnnnnnnnnnnnnnnncggtaacatttaactgctctacataccctcttgtagctaaattcctctgttaaactaagacttattatctaaacgtaattaaatgttgatatcttataatgctccactttgaaacagctgtctctcttttgcagattagcgatgatgaaccaggttatgacctagatttgttttgtatacctaatcttatggacaggttagtaagacctcgattgaagttatttttagagggtgtgtgtgtggtgtgtgtgtgtgtgtgtgtgtgtgtgtgtgtgtgtgagagagagannnnnnnnnnnnnnnnnnnnnnnnnnnnnnnnnnnnnnnnnnnnnnnnnnnnnnnnnnnnnnnnnnnnnnnnnnnnnn…	tttgttttgtatacctaatc	attatgccgaggatttggaaaaagtgtttattcctcatggactga	ttatggacaggttagtaaga	N/A	N/A	0	45	0	0	DELETION	gatttgttttgtatacctaatc|---------------------------------------------|ttatggacaggttagtaagacctcgattgaagt	N/A	N/A	N/A	N/A	N/A
Blunt	Lig4-/-	nnnnnnnnnnnnnnnnnnnnnnnnncggtaacatttaactgctctacataccctcttgtagctaaattcctctgttaaactaagacttattatctaaacgtaattaaatgttgatatcttataatgctccactttgaaacagctgtctttcttttgcagattagcgatgatgaaccaggttatgacctagatttgttttgtatacctaatcgaggatttggaaaaagtgtttattcctcatggactgattatggacaggttagtaagacctcgattgaagttatttttagagggtgtgtgtgtggtgtgtgtgtgtgtgtgtgtgtgtgtgtgtgtgtgtgtgagagagagaggagagnnnnnnnnnnnnnnnnnnnnnnnnnnnnnnnnnnnnnnnnn…	tttgttttgtatacctaatc	attatgcc	gaggatttggaaaaagtgtt	N/A	c	1	8	0	1	DELETION	gatttgttttgtatacctaatc|--------|gaggatttggaaaaagtgtttattcctcatggactgattatggacaggttagtaagacctcgattgaagt	N/A	N/A	N/A	N/A	N/A
Blunt	Lig4-/-	nnnnnnnnnnnnnnnntataatctattacaaaacggtaacatttaactgctctacataccctcttgtagctaaattcctctgttaaactaagacttattatctaaacgtaattaaatgttgatatcttataatgctccactttgaaacagctgtctttcttttgcagattagcgatgatgaaccaggttatgacctagatttgttttgtatacctaatcattatgatttggaaaaagtgtttattcctcatggactgattatggacaggttagtaagacctcgattgaagttatttttagagggtgtgtgtgtggtgtgtgtgtgtgtgtgtgtgtgtgtgtgtgtgtgtgtgagagagagannnnnnnnnnnnnnnnnnnnnnnnnnnnnnnnnnnnn…	ttgtatacctaatcattatg	ccgagg	atttggaaaaagtgtttatt	N/A	g	1	6	0	0	DELETION	gatttgttttgtatacctaatcattatg|------|atttggaaaaagtgtttattcctcatggactgattatggacaggttagtaagacctcgattgaagt	N/A	N/A	N/A	N/A	N/A
Blunt	Lig4-/-	nnnnnnnnnnnnnnnnnnnnnnnnnnnnnnnnnncggtaacatttaactgctctacataccctcttgtagctaaattcctctgttaaactaagacttattatctaaacgtaattaaatgttgatatcttataatgctccactttgaaacagctgtctttcttttgcagattagcgatgatgaaccaggttatgacctagatttgttttgtatacctaatcattatgccgaggatttggaaaaagtgtttattcctcatggactgattatggacaggttagtaagacctcgattgaagttatttttagagggtgtgtgtgtggtgtgtgtgtgtgtgtgtgtgtgtgtgtgtgtgtgtgtgagagagagannnnnnnnnnnnnnnnnnnnnnnnnnnnnn…	ttgtatacctaatcattatg	N/A	ccgaggatttggaaaaagtg	N/A	N/A	-1	0	0	0	WT	gatttgttttgtatacctaatcattatg||ccgaggatttggaaaaagtgtttattcctcatggactgattatggacaggttagtaagacctcgattgaagt	N/A	N/A	N/A	N/A	N/A
Blunt	Lig4-/-	nnnnnnnnnnnnnnnnnnnnnnnnnncggtaacatttaactgctctacataccctcttgtagctaaattcctctgttaaactaagacttattatctaaacgtaattaaatgttgatatcttataatgctccactttgaaacagctgtctttcttttgcagattagcgatgatgaaccaggttatgacctagatttgttttgtatacctaatcataaatccgaggatttggaaaaagtgtttattcctcatggactgattatggacaggttagtaagacctcgattgaagttatttttagagggtgtgtgtgtggtgtgtgtgtgtgtgtgtgtgtgtgtgtgtgtgtgtgtgnnnnnnnnnnnnnnnnnnnnnnnnnnnnnnnnnnnnnnnnnnnnnnn…	tgttttgtatacctaatcat	tatg	ccgaggatttggaaaaagtg	aaat	N/A	-1	4	4	0	DELINS	gatttgttttgtatacctaatcat|----AAAT|ccgaggatttggaaaaagtgtttattcctcatggactgattatggacaggttagtaagacctcgattgaagt	N/A	N/A	N/A	N/A	N/A
Blunt	Lig4-/-	nnnnnnnnnnnnnnnnnnnnnnnnnnncggtaacatttaactgctctacataccctcttgtagctaaattcctctgttaaactaagacttattatctaaacgtaattaaatgttgatatcttataatgctccactttgaaacagctgtctttcttttgcagattagcgatgatgaaccaggttatgacctagatttgttttgtatacctaatcattatgccgaggatttggaaaaagtgtttattcctcatggactgattatggacaggttagtaagacctcgattgaagttatttttagagggtgtgtgtgtggtgtgtgtgtgtgtgtgtgtgtgtgtgtgtgtgtgtgtgagagagagannnnnnnnnnnnnnnnnnnnnnnnnnnnnnnnnnnnn…	ttgtatacctaatcattatg	N/A	ccgaggatttggaaaaagtg	N/A	N/A	-1	0	0	0	WT	gatttgttttgtatacctaatcattatg||ccgaggatttggaaaaagtgtttattcctcatggactgattatggacaggttagtaagacctcgattgaagt	N/A	N/A	N/A	N/A	N/A
Blunt	Lig4-/-	nnnnnnnnnnnnnnnnnnnnnnnnnnnnnnnnnnnncggtaacatttaactgctctacataccctcttgtagctaaattcctctgttaaactaagacttattatctaaacgtaattaaatgttgatatcttataatgctccactttgaaacagctgtctttcttttgcagattagcgatgatgaaccaggttatgacctagatttgttttgtatacctaatcatttggaaaaagtgtttattcctcatggactgattatggacaggttagtaagacctcgattgaagttatttttagagggtgtgtgtgtggtgtgtgtgtgtgtgtgtgtgtgtgtgtgtgtgtgtgtgagagagagannnnnnnnnnnnnnnnnnnnnnnnnnnnnnnnnnnnnnnn…	gttttgtatacctaatcatt	atgccgaggatt	tggaaaaagtgtttattcct	N/A	att	3	12	0	0	DELETION	gatttgttttgtatacctaatcatt|------------|tggaaaaagtgtttattcctcatggactgattatggacaggttagtaagacctcgattgaagt	N/A	N/A	N/A	N/A	N/A
Blunt	Lig4-/-	nnnnnnnnnnnnnnnnnnnnnnnnnnnnnnnnnnncggtaacatttaactgctctacataccctcttgtagctaaattcctctgttaaactaagacttattatctaaacgtaattaaatgttgatatcttataatgctccactttgaaacagctgtctttcttttgcagattagcgatgatgaaccaggttatgacctagatttgttttgtatacctaatccgaggatttggaaaaagtgtttattcctcatggactgattatggacaggttagtaagacctcgattgaagttatttttagagggtgtgtgtgtggtgtgtgtgtgtgtgtgtgtgtgtgtgtgtgtgtgtgtgagagagagannnnnnnnnnnnnnnnnnnnnnnnnnnnnnnnnnnn…	tttgttttgtatacctaatc	attatgc	cgaggatttggaaaaagtgt	N/A	c	1	7	0	2	DELETION	gatttgttttgtatacctaatc|-------|cgaggatttggaaaaagtgtttattcctcatggactgattatggacaggttagtaagacctcgattgaagt	N/A	N/A	N/A	N/A	N/A
Blunt	Lig4-/-	nnnnnnnnnnnnnnnnnnnnnnnnnnnnnnnnnncggtaacatttaactgctctacataccctcttgtagctaaattcctctgttaaactaagacttattatctaaacgtaattaaatgttgatatcttataatgctccactttgaaacagctgtctttcttttgcagattagcgatgatgaaccaggttatgacctagatttgttttgtatacctaatcaaagtaaaacatgacacaaaatttcctttgaagcacaaagagaaaaagaaaaatattaaagaggatttggaaaaagtgtttattcctcatggactgattatggacaggttagtaagacctcgattgaagttatttttagagggtgtgtgtgtggtgtgtgtgtgtgtgtgtgtgtgtgt…	ttgttttgtatacctaatca	ttatgcc	gaggatttggaaaaagtgtt	aagtaaaacatgacacaaaatttcctttgaagcacaaagagaaaaagaaaaatattaaa	N/A	-1	7	59	1	DELINS	gatttgttttgtatacctaatca|-------AAGTAAAACATGACACAAAATTTCCTTTGAAGCACAAAGAGAAAAAGAAAAATATTAAA|gaggatttggaaaaagtgtttattcctcatggactgattatggacaggttagtaagacctcgattgaagt	59	aagtaaaacatgacacaaaatttcctttgaagcacaaagagaaaaagaaaaatattaaa	AAGTAAAACATGACACAAAATTTCCTTTGAAGCACAAAGAGAAAAAGAAAAATATTAAA	<mmHPRT_sequence_Fastarc0>	SOLVED
Blunt	Lig4-/-	nnnnnnnnnnnnnnnnnnnnntctattacaaaacggtaacatttaactgctctacataccctcttgtagctaaattcctctgttaaactaagacttattatctaaacgtaattaaatgttgatatcttataatgctccactttgaaacagctgtctttcttttgcagattagcgatgatgaaccaggttatgacctagatttgttttgtatacctaatcattatgtgaagtgtattgcatgtacatggaatccagagaaggacattaggtgtcctactctgttgctctcttattcccttgaatcnnnnnnnnnnnnnnnnnnnnnnnnnnnnnnnnnnnnnnnnnnnnnnnnnnnnnnnnnnnnnnnnnnnnnnnnnnnnnnnnnnnnnnnnnnnnnnn…	ttgtatacctaatcattatg	ccgaggatttggaaaaagtgtttattcctcatggactgattatggacaggttagtaagacctcgattgaagttatttttagagggtgtgtgtgtggtgtgtgtgtgtgtgtgtgtgtgtgtgtgtgtgtgtgtgtgtgtgtgtgtgtaagagagagaggagaggcatgtgtgatatatatg	tgaagtgtattgcatgtaca	N/A	tatg	4	181	0	2	DELETION	gatttgttttgtatacctaatcattatg|-------------------------------------------------------------------------------------------------------------------------------------------------------------------------------------|	N/A	N/A	N/A	N/A	N/A
Blunt	Lig4-/-	nnnnnnnnnnnnnnntctattacaaaacggtaacatttaactgctctacataccctcttgtagctaaattcctctgttaaactaagacttattatctaaacgtaattaaatgttgatatcttataatgctccactttgaaacagctgtctttcttttgcagattagcgatgatgaaccaggttatgacctagatttgttttgtataccgaatcagtgtctcttgctgannnnnnnnnnnnnnnnnnnnnnnnnnnnnnnnnnnnnnnnnnnnnnnnnnnnnnnnnnnnnnnnnnnnnnnnnnnnnnnnnnnnnnnnnnnnnnnnnnnnnnnnnnnnnnnnnnnnnnnnnnnnnnnnnnnnnnnnnnnnnnnnnnnnnnnnnnnnnnnnnnnnnnnnnnn…	ctagatttgttttgtatacc	taatcattatgccgaggatttggaaaaagtgtttattcctcatggactgattatggacaggttagtaagacctcgattgaagttatttttagagggtgtgtgtgtggtgtgtgtgtgtgtgtgtgtgtgtgtgtgtgtgtgtgtgtgtgtgtgtgtgtaagagagagaggagaggcatgtgtgatatatatgtgaagtgtattgcatgtacatggaatccagagaaggacattaggtgtcctactctgttgctctcttattccctt	gaatcagtgtctcttgctga	N/A	N/A	0	266	0	1	DELETION	gatttgttttgtatacc|--------------------------------------------------------------------------------------------------------------------------------------------------------------------------------------------------------------------------------------------------------------------------|	N/A	N/A	N/A	N/A	N/A
Blunt	Lig4-/-	nnnnnnnnnnnnnnnnnnnnnnnnnnnnnnnnnnnnnnnnnnnnnnnnnnnnnnnnnnnnnnnnnnnnnnnnnnnnnnnnnnnnnnnnnnnnnnnnnnnnnnnnnnnnnnnnnnnnnnnnnnnnnnnnttataatgctccactttgaaacagctgtctttcttttgcagattagcgatgatgaaccaggttatgacctagatttgatttgtttggaaaaagtgtttattcctcatggactgattatggacaggttagtaagacctcgattgaagttatttttagagggtgtgtgtgtggtgtgtgtgtgtgtgtgtgtgtgtgtgtgtgtgtgtgnnnnnnnnnnnnnnnnnnnnnnnnnnnnnnnnnnnnnnnnnnnnnnnnnnnnnnnnnnnnnnnn…	caggttatgacctagatttg	ttttgtatacctaatcattatgccgagga	tttggaaaaagtgtttattc	atttg	N/A	-1	29	5	0	DELINS	gatttg|-----------------------------ATTTG|tttggaaaaagtgtttattcctcatggactgattatggacaggttagtaagacctcgattgaagt	5	atttg	ATTTG	<0L>	SOLVED
Blunt	Lig4-/-	nnnnnnnnnnnnnnnnnnnnnnnnnnnnnnnnnnncggtaacatttaactgctctacataccctcttgtagctaaattcctctgttaaactaagacttattatctaaacgtaattaaatgttgatatcttataatgctccactttgaaacagctgtctttcttttgcagattagcgatgatgaaccaggttatgacctagatttgttttgtatacctaatttggatttggaaaaagtgtttattcctcatggactgattatggacaggttagtaagacctcgattgaagttatttttagagggtgtgtgtgtggtgtgtgtgtgtgtgtgtgtgtgtgtgtgtgtgtgtgtgagagagagannnnnnnnnnnnnnnnnnnnnnnnnnnnnnnnnnnnnn…	atttgttttgtatacctaat	cattatgccga	ggatttggaaaaagtgttta	tt	N/A	-1	11	2	0	DELINS	gatttgttttgtatacctaat|-----------TT|ggatttggaaaaagtgtttattcctcatggactgattatggacaggttagtaagacctcgattgaagt	N/A	N/A	N/A	N/A	N/A
Blunt	Lig4-/-	nnnnnnnnnnnnnnnnnnnnnnnnnnnnnnnncggtaacatttaactgctctacataccctcttgtagctaaattcctctgttaaactaagacttattatctaaacgtaattaaatgttgatatcttataatgctccactttgaaacagctgtctttcttttgcagattagcgatgatgaaccaggttatgacctagatttgatttgtttggaaaaagtgtttattcctcatggactgattatggacaggtnnnnnnnnnnnnnnnnnnnnnnnnnnnnnnnnnnnnnnnnnnnnnnnnnnnnnnnnnnnnnnnnnnnnnnnnnnnnnnnnnnnnnnnnnnnnnnnnnnnnnnnnnnnnnnnnnnnnnnnnnnnnnnnnnnnnnnnnnnnnnnnnnnnn…	caggttatgacctagatttg	ttttgtatacctaatcattatgccgagga	tttggaaaaagtgtttattc	atttg	N/A	-1	29	5	0	DELINS	gatttg|-----------------------------ATTTG|tttggaaaaagtgtttattcctcatggactgattatggacaggttagtaagacctcgattgaagt	5	atttg	ATTTG	<0L>	SOLVED
Blunt	Lig4-/-	nnnnnnnnnnnnnnnnnnnnnnnnnnnnnnnnnnncggtaacatttaactgctctacataccctcttgtagctaaattcctctgttaaactaagacttattatctaaacgtaattaaatgttgatatcttataatgattaggtatacaaaacaaatctaggtcataacctggttcatcatcgctaatctgcaaaagaaagacagctgtttcaaagtggagcattaataaaaaaaaaagtgtttattcctcatggactgattatggacaggttagtaannnnnnnnnnnnnnnnnnnnnnnnnnnnnnnnnnnnnnnnnnnnnnnnnnnnnnnnnnnnnnnnnnnnnnnnnnnnnnnnnnnnnnnnnnnnnnnnnnnnnnnnnnnnnnnnnnnnnnnnnn…	aatgttgatatcttataatg	ctccactttgaaacagctgtctttcttttgcagattagcgatgatgaaccaggttatgacctagatttgttttgtatacctaatcattatgccgaggatttgg	aaaaagtgtttattcctcat	attaggtatacaaaacaaatctaggtcataacctggttcatcatcgctaatctgcaaaagaaagacagctgtttcaaagtggagcattaataaaaa	N/A	-1	103	96	2	DELINS	|----------------------------------------ATTAGGTATACAAAACAAATCTAGGTCATAACCTGGTTCATCATCGCTAATCTGCAAAAGAAAGACAGCTGTTTCAAAGTGGAGCATTAATAAAAA|aaaaagtgtttattcctcatggactgattatggacaggttagtaagacctcgattgaagt	89	taatgctccactttgaaacagctgtctttcttttgcagattagcgatgatgaaccaggttatgacctagatttgttttgtatacctaat	ATTAGGTATACAAAACAAATCTAGGTCATAACCTGGTTCATCATCGCTAATCTGCAAAAGAAAGACAGCTGTTTCAAAGTGGAGCATTAaTAAAAA	<0Lrc>a<rcR1>	ALMOST SOLVED
Blunt	Lig4-/-	nnnnnnnnnnnnnnnnnnnntctattacaaaacggtaacatttaactgctctacataccctcttgtagctaaattcctctgttaaactaagacttattatctaaacgtaattaaatgttgatatcttataatgctccactttgaaacagctgtctttcttttgcagattagcgatgatgaaccaggttatgacctagatttgttttgtatacctaatcattatgatttggtacattatgatacattatgaggatttggaaaaagtgtttattcctcatggactgattatggacaggttagtaagacctcgattgaagttatttttagagggtgtgtgtgtggtgtgtgtgtgtgtgtgtgtgtgtgtgtgtgtgtgtgtgagagagagagaagagnnnn…	ttgtatacctaatcattatg	cc	gaggatttggaaaaagtgtt	atttggtacattatgatacattat	N/A	-1	2	24	1	DELINS	gatttgttttgtatacctaatcattatg|--ATTTGGTACATTATGATACATTAT|gaggatttggaaaaagtgtttattcctcatggactgattatggacaggttagtaagacctcgattgaagt	7	cattatg	ATTTGGtaCATTATGataCATTAT	<R2>ta<0L>ata<1L>	PARTIALLY SOLVED
Blunt	Lig4-/-	nnnnnnnnnnnnnnnnnnnnnnnnnnnnnnnnnncggtaacatttaactgctctacataccctcttgtagctaaattcctctgttaaactaagacttattatctaaacgtaattaaatgttgatatcttataatgctccactttgaaacagctgtctttcttttgcagattagcgatgatgaaccaggttatgacctagatttggaaaaagtgtttattcctcatggactgattatggacaggttagtaagacctcgattgaagttatttttagagggtgtgtgtgtggtgtgtgtgtgtgtgtgtgtgtgtgtgtgtgtgtgtgtgagagagagagnnnnnnnnnnnnnnnnnnnnnnnnnnnnnnnnnnnnnnnnnnnnnnnnnnnnnnnnnnnnnn…	caggttatgacctagatttg	ttttgtatacctaatcattatgccgaggatttg	gaaaaagtgtttattcctca	N/A	gatttg	6	33	0	0	DELETION	gatttg|---------------------------------|gaaaaagtgtttattcctcatggactgattatggacaggttagtaagacctcgattgaagt	N/A	N/A	N/A	N/A	N/A
Blunt	Lig4-/-	nnnnnnnnnnnnnnnnnnnnnnnnnnnnnnnaaacggtaacatttaactgctctacataccctcttgtagctaaattcctctgttaaactaagacttattatctaaacgtaattaaatgttgatatcttataatgctccactttgaaacagctgtctttcttttgcagattagcgatgatgaaccaggttatgacctagatttgttttgtatttggaaaaagtgtttattcctcatggactgattatggacaggttagtaagacctcgattgaagttatttttagagggtgtgtgtgtggtgtgtgtgtgtgtgtgtgtgtgtgtgtgtgtgtgtgtgagagagagaggagannnnnnnnnnnnnnnnnnnnnnnnnnnnnnnnnnnnnnnnnnnnnnn…	gacctagatttgttttgtat	acctaatcattatgccgaggat	ttggaaaaagtgtttattcc	N/A	at	2	22	0	2	DELETION	gatttgttttgtat|----------------------|ttggaaaaagtgtttattcctcatggactgattatggacaggttagtaagacctcgattgaagt	N/A	N/A	N/A	N/A	N/A
Blunt	Lig4-/-	nnnnnnnnnnnnnnnnnnnnnnnnnnncggtaacatttaactgctctacataccctcttgtagctaaattcctctgttaaactaagacttattatctaaacgtaattaaatgttgatatcttataatgctccactttgaaacagctgtctttcttttgcagattagcgatgatgaaccaggttatgacctagatttgttttgtatacctaggatttggaaaaagtgtttattcctcatggactgattatggacaggttagtaagacctcgattgaagttatttttagagggtgtgtgtgtggtgtgtgtgtgtgtgtgtgtgtgtgtgtgtgtgtgtgtgnnnnnnnnnnnnnnnnnnnnnnnnnnnnnnnnnnnnnnnnnnnnnnnnnnnnnnnnnnn…	agatttgttttgtataccta	atcattatgccga	ggatttggaaaaagtgttta	N/A	a	1	13	0	2	DELETION	gatttgttttgtataccta|-------------|ggatttggaaaaagtgtttattcctcatggactgattatggacaggttagtaagacctcgattgaagt	N/A	N/A	N/A	N/A	N/A
Blunt	Lig4-/-	nnnnnnnnnnnnnnnnnnnnntaatctattacgaaacggtaacatttaactgctctacataccctcttgtagctaaattcctctgttaaactaagacttattatctaaacgtaattaaatgttgatatcttataatgctccactttgaaacagctgtctttcttttgcagattagcgatgatgaaccaggttatgacctagatttgatttgtttggaaaaagtgtttattcctcatggactgattatggacaggttagtaagacctcgattgaagttatttttagagggtgtgtgtgtggtgtgtgtgtgtgtgtgtgtgtgtgtgtgtgtgtgtgtgagagagagaggagagnnnnnnnnnnnnnnnnnnnnnnnnnnnnnnnnnnnnnnnnnnnnnn…	caggttatgacctagatttg	ttttgtatacctaatcattatgccgagga	tttggaaaaagtgtttattc	atttg	N/A	-1	29	5	0	DELINS	gatttg|-----------------------------ATTTG|tttggaaaaagtgtttattcctcatggactgattatggacaggttagtaagacctcgattgaagt	5	atttg	ATTTG	<0L>	SOLVED
Blunt	Lig4-/-	nnnnnnnnnnnnnnnnnnnnnnnnnnnncggtaacatttaactgctctacataccctcttgtagctaaattcctctgttaaactaagacttattatctaaacgtaattaaatgttgatatcttataatgctccactttgaaacagctgtctttcttttgcagattagcgatgatgaaccaggttatgacctagatttgttttgtatacctaatcaggattatcctcgaggatttggaaaaagtgtttattcctcatggactgattatggacaggttagtaagacctcgattgaagttatttttagagggtgtgtgtgtggtgtgtgtgtgtgtgtgtgtgtgtgtgtgtgtgtgtgtgagagagagannnnnnnnnnnnnnnnnnnnnnnnnnnnnnnn…	ttgttttgtatacctaatca	ttatgc	cgaggatttggaaaaagtgt	ggattatcct	N/A	-1	6	10	1	DELINS	gatttgttttgtatacctaatca|------GGATTATCCT|cgaggatttggaaaaagtgtttattcctcatggactgattatggacaggttagtaagacctcgattgaagt	6	gattat	gGATTATcct	g<R0>cct	ALMOST SOLVED
Blunt	Lig4-/-	nnnnnnnnnnnnnnnnnntaatctattacaaaacggtaacatttaactgctctacataccctcttgtagctaaattcctctgttaaactaagacttattatctaaacgtaattaaatgttgatatcttataatgctccactttgaaacagctgtctttcttttgcagattagcgatgatgaaccaggttatgacctagatttgttttgtatacctaatcattataatgatttggaaaaagtgtttattcctcatggactgattatggacaggttagtaagacctcgattgaagttatttttagagggtgtgtgtgtggtgtgtgtgtgtgtgtgtgtgtgtgtgtgtgtgtgtgtgagagagagannnnnnnnnnnnnnnnnnnnnnnnnnnnnnnnnn…	tttgtatacctaatcattat	gccgag	gatttggaaaaagtgtttat	aat	N/A	-1	6	3	0	DELINS	gatttgttttgtatacctaatcattat|------AAT|gatttggaaaaagtgtttattcctcatggactgattatggacaggttagtaagacctcgattgaagt	N/A	N/A	N/A	N/A	N/A
Blunt	Lig4-/-	nnnnnnnnnnnnnnnnnnnnnntctattacaaaacggtaacatttaactgctctacataccctcttgtagctaaattcctctgttaaactaagacttattatctaaacgtaattaaatgttgatatcttataatgctccactttgaaacagctgtctttcttttgcagattagcgatgatgaaccaggttatgacctagatttgttttgtatacctaaaaggatttggaaaaagtgtttattcctcatggactgattatggacaggttagtaagacctcgattgaagttatttttagagggtgtgtgtgtggtgtgtgtgtgtgtgtgtgtgtgtgtgtgtgtgtgtgtgagagagagannnnnnnnnnnnnnnnnnnnnnnnnnnnnnnnnnnnnnnn…	gatttgttttgtatacctaa	tcattatgccg	aggatttggaaaaagtgttt	a	N/A	-1	11	1	2	DELINS	gatttgttttgtatacctaa|-----------A|aggatttggaaaaagtgtttattcctcatggactgattatggacaggttagtaagacctcgattgaagt	N/A	N/A	N/A	N/A	N/A
Blunt	Lig4-/-	nnnnnnnnnnnnnnnnnnnnnnnnnncggtaacatttaactgctctacataccctctcgtagctaaattcctctgttaaactaagacttattatctaaacgtaattaaatgttgatatcttataatgctccactttgaaacagctgtctttcttttgcagattagcgatgatgaaccaggttatgacctagatttgatttgtttggaaaaagtgtttattcctcatggactgattatggacaggttagtaagacctcgattgaagttatttttggagggtgtgtgtgtggtgtgtgtgtgtgtgtgtgtgtgtgtgtgtgtgtgtgtgagagagagannnnnnnnnnnnnnnnnnnnnnnnnnnnnnnnnnnnnnnnnnnnnnnnnnnnnnnnnnnnnn…	caggttatgacctagatttg	ttttgtatacctaatcattatgccgagga	tttggaaaaagtgtttattc	atttg	N/A	-1	29	5	0	DELINS	gatttg|-----------------------------ATTTG|tttggaaaaagtgtttattcctcatggactgattatggacaggttagtaagacctcgattgaagt	5	atttg	ATTTG	<0L>	SOLVED
Blunt	Lig4-/-	nnnnnnnnnnnnnnnnnnnnnnnnnnnnnnnncggtaacatttaactgctctacataccctcttgtagctaaattcctctgttaaactaagacttattatctaaacgtaattaaatgttgatatcttataatgctccactttgaaacagctgtctttcttttgcagattagcgatgatgaaccaggttatgacctaattccaggatgtcagaattgtgatggattccctggaactggagttacagaccattgtgaaccactgtgtatgggtgctgggaactgatatatttatgtgggtatatatatatatacccacatatgtgggtatatatatatatatacccacatatgtatatatatatatacccacatatgtatatatatgtgaagtgtattgnn…	atgaaccaggttatgaccta	gatttgttttgtatacctaatcattatgccgaggatttggaaaaagtgtttattcctcatggactgattatggacaggttagtaagacctcgattgaagttatttttagagggtgtgtgtgtggtgtgtgtgtgtgtgtgtgtgtgtgtgtgtgtgtgtgtgtgtgtgtgtgtgtaagagagagaggagaggcatgtgtg	atatatatgtgaagtgtatt	attccaggatgtcagaattgtgatggattccctggaactggagttacagaccattgtgaaccactgtgtatgggtgctgggaactgatatatttatgtgggtatatatatatatacccacatatgtgggtatatatatatatatacccacatatgtatatatatatatacccacatatgt	N/A	-1	200	180	1	DELINS	|--------------------------------------------------------------------------------------------------------------------------------------------------------------------------------------------------------ATTCCAGGATGTCAGAATTGTGATGGATTCCCTGGAACTGGAGTTACAGACCATTGTGAACCACTGTGTATGGGTGCTGGGAACTGATATATTTATGTGGGTATATATATATATACCCACATATGTGGGTATATATATATATATACCCACATATGTATATATATATATACCCACATATGT|	87	attccaggatgtcagaattgtgatggattccctggaactggagttacagaccattgtgaaccactgtgtatgggtgctgggaactga	ATTCCAGGATGTCAGAATTGTGATGGATTCCCTGGAACTGGAGTTACAGACCATTGTGAACCACTGTGTATGGGTGCTGGGAACTGATATATTTATGtGGGTATATATATATATAccCACATATgtGGGTATATATATATATATAccCACATATgTATATATATATATACCCACATATgt	<mmHPRT_sequence_Fasta0><rcR7><8L>t<mmHPRT_sequence_Fasta2>cc<rcR4>gt<mmHPRT_sequence_Fasta1>cc<rcR5>g<mmHPRT_sequence_Fastarc3><rcR6>gt	PARTIALLY SOLVED
Blunt	Lig4-/-	nnnnnnnnnnnnnnnnnnnnnnnnnnnnnnnnnncggtaacatttaactgctctacataccctcttgtagctaaattcctctgttaaactaagacttattatctaaacgtaattaaatgttgatatcttataatgctccactttgaaacagctgtctttcttttgcagattagcgatgatgaaccaggttatgacctagatttgttttgtgtttattcctcatggactgattatggacaggttagtaagacctcgattgaagttatttttagagggtgtgtgtgtggtgtgtgtgtgtgtgtgtgtgtgtgtgtgtgtgtgtgtgagagagagagnnnnnnnnnnnnnnnnnnnnnnnnnnnnnnnnnnnnnnnnnnnnnnnnnnnnnnnnnnnnnnnn…	atgacctagatttgttttgt	atacctaatcattatgccgaggatttggaaaaagt	gtttattcctcatggactga	N/A	gt	2	35	0	1	DELETION	gatttgttttgt|-----------------------------------|gtttattcctcatggactgattatggacaggttagtaagacctcgattgaagt	N/A	N/A	N/A	N/A	N/A
Blunt	Lig4-/-	nnnnnnnnnnnnnnnnnnnnnnnnnnnnnnnaaacggtaacatttaactgctctacataccctcttgtagctaaattcctctgttaaactaagacttattatctaaacgtaattaaatgttgatatcttataatgctccactttgaaacagctgtctttcttttgcagattagcgatgatgaaccaggttatgacctagatttgttttgtatacctaatcgaggatttggaaaaagtgtttattcctcatggactgattatggacaggttagtaagacctcgattgaagttatttttagagggtgtgtgtgtggtgtgtgtgtgtgtgtgtgtgtgtgtgtgtgtgtgtgtgannnnnnnnnnnnnnnnnnnnnnnnnnnnnnnnnnnnnnnnnnnnnn…	tttgttttgtatacctaatc	attatgcc	gaggatttggaaaaagtgtt	N/A	c	1	8	0	1	DELETION	gatttgttttgtatacctaatc|--------|gaggatttggaaaaagtgtttattcctcatggactgattatggacaggttagtaagacctcgattgaagt	N/A	N/A	N/A	N/A	N/A
Blunt	Lig4-/-	nnnnnnnnnnnnnnnnnnnnnnnnnnnncggtaacatttaactgctctacataccctcttgtagctaaattcctctgttaaactaagacttattatctaaacgtaattaaatgttgatatcttataatgctccactttgaaacagctgtctttcttttgcagattagcgatgatgaaccaggttatgacctagatttgttttgtataccgaggatttggaaaaagtgtttattcctcatggactgattatggacaggttagtaagacctcgattgaagttatttttagagggtgtgtgtgtggtgtgtgtgtgtgtgtgtgtgtgtgtgtgtgtgtgtgtgagagagagaggagagnnnnnnnnnnnnnnnnnnnnnnnnnnnnnnnnnnnnnnnnnnn…	ctagatttgttttgtatacc	taatcattatgcc	gaggatttggaaaaagtgtt	N/A	cc	2	13	0	2	DELETION	gatttgttttgtatacc|-------------|gaggatttggaaaaagtgtttattcctcatggactgattatggacaggttagtaagacctcgattgaagt	N/A	N/A	N/A	N/A	N/A
Blunt	Lig4-/-	nnnnnnnnnnnnnnnnnnnnnnnnnnnnnnnnnnncggtaacatttaactgctctacataccctcttgtagctaaattcctctgttaaactaagacttattatctaaacgtaattaaatgttgatatcttataatgctccactttgaaacagctgtctttcttttgcagattagcgatgatttggaaaaagtgtttattcctcatggactgattatggacaggttagtaagacctcgattgaagttatttttagagggtgtgtgtgtggtgtgtgtgtgtgtgtgtgtgtgtgtgtgtgtgtgtgtgagagagagaggnnnnnnnnnnnnnnnnnnnnnnnnnnnnnnnnnnnnnnnnnnnnnnnnnnnnnnnnnnnnnnnnnnnnnnnnnnnnnnnnn…	ttttgcagattagcgatgat	gaaccaggttatgacctagatttgttttgtatacctaatcattatgccgaggat	ttggaaaaagtgtttattcc	N/A	gat	3	54	0	0	DELETION	|------------------------------------|ttggaaaaagtgtttattcctcatggactgattatggacaggttagtaagacctcgattgaagt	N/A	N/A	N/A	N/A	N/A
Blunt	Lig4-/-	nnnnnnnnnnnnnnnnnnnnnnnnnnnnnnnnnnnnnnnnnnnnnnnnnnnnnnnnnnnnnnnnnnnnnnnnnnnnnnnnnnnnnaaactaagacttattatctaaacgtaattaaatgttgatatcttataatgctccactttgaaacagctgtctttcttttgcagattagcgatgatgaaccaggttatgacctagatttgttttgtatacctaatcattatgatttggaaaaagtgtttattcctcatggactgattatggacaggnnnnnnnnnnnnnnnnnnnnnnnnnnnnnnnnnnnnnnnnnnnnnnnnnnnnnnnnnnnnnnnnnnnnnnnnnnnnnnnnnnnnnnnnnnnnnnnnnnnnnnnnnnnnnnnnnnnnnnnnnnnnnnnnn…	ttgtatacctaatcattatg	ccgagg	atttggaaaaagtgtttatt	N/A	g	1	6	0	0	DELETION	gatttgttttgtatacctaatcattatg|------|atttggaaaaagtgtttattcctcatggactgattatggacaggttagtaagacctcgattgaagt	N/A	N/A	N/A	N/A	N/A
Blunt	Lig4-/-	nnnnnnnnnnnnnnnnnnnnnnnnnnnnnnnnnncggtaacatttaactgctctacataccctcttgtagctaaattcctctgttaaactaagacttattatctaaacgaggatttggaaaaagtgtttattcctcatggactgattatggacaggttagtaagacctcgattgaagttatttttagagggtgtgtgtgtggtgtgtgtgtgtgtgtgtgtgtgtgtgtgtgtgtgtnnnnnnnnnnnnnnnnnnnnnnnnnnnnnnnnnnnnnnnnnnnnnnnnnnnnnnnnnnnnnnnnnnnnnnnnnnnnnnnnnnnnnnnnnnnnnnnnnnnnnnnnnnnnnnnnnnnnnnnnnnnnnnnnnnnnnnnnnnnnnnnnnnnnnnnnnnnnnnnnnn…	taagacttattatctaaacg	taattaaatgttgatatcttataatgctccactttgaaacagctgtctttcttttgcagattagcgatgatgaaccaggttatgacctagatttgttttgtatacctaatcattatgccg	aggatttggaaaaagtgttt	N/A	cg	2	120	0	0	DELETION	|-------------------------------|aggatttggaaaaagtgtttattcctcatggactgattatggacaggttagtaagacctcgattgaagt	N/A	N/A	N/A	N/A	N/A
Blunt	wild-type	nnnnnnnnnnnnnnnnnnnnnnnnnnnnnnnnnnnnnnnnnnnntagtctccacttctgcaaaatattgctttatgaagtaagaattcccttcatagagacaaggaatgtgtcctgtaaaagtttaatgtgtaagaagtatttgttataaaagataaatattcagaatcttctttttaattcctgattttatttctataggactgaaagactagatgggaggccatcacattgtggccctctgtgtgctcaaggggggctataagttctttgctgacctgctggattacattaaagcactgaatagaaatagtgatagatccattcctatgactgtagattttatcagactgaagagctactgtgtaagtataattaacttataattaaaaaaataggg…	ttctataggactgaaagact	tgctcgagatgtcatgaagg	agatgggaggccatcacatt	N/A	N/A	0	20	0	1	DELETION	gactgaaagact|--------------------|agatgggaggccatcacattgtggccctctgtgtgctcaaggggggctataagttctttgctgacctg	N/A	N/A	N/A	N/A	N/A
Blunt	wild-type	nnnnnnnnnnnnnnnnnnnnnnnnnnnnnnnnnnnnnnnnntagtctccacttctgcaaaatattgctttatgaagtaagaattcccttcatagagacaaggaatgtgtcctgtaaaagtttaatgtgtaagaagtatttgttataaaagataaatattcagaatcttctttttaattcctgattttatttctataggactgaaagacttgctcgagtgaaggagatgggaggccatcacattgtggccctctgtgtgctcaaggggggctataagttctttgctgacctgctggattacattaaagcactgaatagaaatagtgatagatccattcctatgactgtagattttatcagactgaagagctactgtgtaagtataattaacttataatta…	gactgaaagacttgctcgag	atgtca	tgaaggagatgggaggccat	N/A	N/A	0	6	0	0	DELETION	gactgaaagacttgctcgag|------|tgaaggagatgggaggccatcacattgtggccctctgtgtgctcaaggggggctataagttctttgctgacctg	N/A	N/A	N/A	N/A	N/A
Blunt	wild-type	nnnnnnnnnnnnnnnnnnnntcttacctttggtatatgaaaaatagtctccacttctgcaaaatattgctttatgaagtaagaattcccttcatagagacaaggaatgtgtcctgtaaaagtttaatgtgtaagaagtatttgttataaaagataaatattcagaatcttctttttaattcctgattttatttctataggactgaaagacttgctcgagatgtcaatgaaggagatgggaggccatcacattgtggccctctgtgtgctcaaggggggctataagttctttgctgacctgctggattacattaaagcactgaatagaaatagtgatagatccattcctatgactgtagattttatcagactgaagagctactgtgtaagtataattaac…	aagacttgctcgagatgtca	N/A	tgaaggagatgggaggccat	a	N/A	-1	0	1	1	INSERTION	gactgaaagacttgctcgagatgtca|A|tgaaggagatgggaggccatcacattgtggccctctgtgtgctcaaggggggctataagttctttgctgacctg	N/A	N/A	N/A	N/A	N/A
Blunt	wild-type	nnnnnnnnnnnnnnnnnnnnnnnnnnnnnnnnnnnnnntagtctccacttctgcaaaatattgctttatgaagtaagaattcccttcatagagacaaggaatgtgtcctgtaaaagtttaatgtgtaagaagtatttgttataaaagataaatattcagaatcttctttttaattcctgattttatttctataggactgaaagacttgctcgagatgggaggccatcacattgtggccctctgtgtgctcaaggggggctataagttctttgctgacctgctggattacattaaagcactgaatagaaatagtgatagatccattcctatgactgtagattttatcagactgaagagctactgtgtaagtataattaacttataattaaaaaaataggg…	tgaaagacttgctcgagatg	tcatgaaggagatg	ggaggccatcacattgtggc	N/A	gagatg	6	14	0	1	DELETION	gactgaaagacttgctcgagatg|--------------|ggaggccatcacattgtggccctctgtgtgctcaaggggggctataagttctttgctgacctg	N/A	N/A	N/A	N/A	N/A
Blunt	wild-type	nnnnnnnnnnnnnnnnntcttacctttggtatatgaaaaatagtctccacttctgcaaaatattgctttatgaagtaagaattcccttcatagagacaaggaatgtgtcctgtaaaagtttaatgtgtaagaagtatttgttataaaagataaatattcagaatcttctttttaattcctgattttatttctataggactgaaagagaaggagatgggaggccatcacattgtggccctctgtgtgctcaaggggggctataagttctttgctgacctgctggattacattaaagcactgaatagaaatagtgatagatccattcctatgactgtagattttatcagactgaagagctactgtgtaagtataattaacttataattaaaaaaatagggc…	atttctataggactgaaaga	cttgctcgagatgtcat	gaaggagatgggaggccatc	N/A	N/A	0	17	0	1	DELETION	gactgaaaga|-----------------|gaaggagatgggaggccatcacattgtggccctctgtgtgctcaaggggggctataagttctttgctgacctg	N/A	N/A	N/A	N/A	N/A
Blunt	wild-type	nnnnnnnnnnnnnnnnnncttacctttggtatatgaaaaatagtctccacttctgcaaaatattgctttatgaagtaagaattcccttcatagagacaaggaatgtgtcctgtaaaagtttaatgtgtaagaagtatttgttataaaagataaatattcagaatcttctttttaattcctgattttatttctataggactgaaagacttgctcgagaatgaaggagatgggaggccatcacattgtggccctctgtgtgctcaaggggggctataagttctttgctgacctgctggattacattaaagcactgaatagaaatagtgatagatccattcctatgactgtagattttatcagactgaagagctactgtgtaagtataattaacttataatt…	actgaaagacttgctcgaga	tgtc	atgaaggagatgggaggcca	N/A	N/A	0	4	0	2	DELETION	gactgaaagacttgctcgaga|----|atgaaggagatgggaggccatcacattgtggccctctgtgtgctcaaggggggctataagttctttgctgacctg	N/A	N/A	N/A	N/A	N/A
Blunt	wild-type	nnnnnnnnnnnnnnnnnnnnnnnnnnnnnnnnatgaaaaatagtctccacttctgcaaaatattgctttatgaagtaagaattcccttcatagagacaaggaatgtgtcctgtaaaagtttaatgtgtaagaagtatttgttataaaagataaatattcagaatcttctttttaattcctgattttatttctataggactgaaagacttgctcgagatgaaggagatgggaggccatcacattgtggccctctgtgtgctcaaggggggctataagttctttgctgacctgctggattacattaaagcactgaatagaaatagtgatagatccattcctatgactgtagattttatcagactgaagagctactgtgtaagtataattaacttataatta…	tgaaagacttgctcgagatg	tcatg	aaggagatgggaggccatca	N/A	atg	3	5	0	1	DELETION	gactgaaagacttgctcgagatg|-----|aaggagatgggaggccatcacattgtggccctctgtgtgctcaaggggggctataagttctttgctgacctg	N/A	N/A	N/A	N/A	N/A
Blunt	wild-type	nnnnnnnnnnnnnnnnnnnnnnnnnnnnnnnnnnnnnnnnnnnnnnnnnnnnnnnnnnnnnnnnnnnnnnnnnnnnnnnnnnnnttcccttcatagagacaaggaatgtgtcctgtaaaagtttaatgtgtaagaagtatttgttataaaagataaatattcagaatcttctttttaattcctgattttatttctataggactgaaagacttgctcgagatgggaggccatcacattgtggccctctgtgtgctcaaggggggctataagttctttgctgacctgctggattacattaaagcactgaatagaaatagtgatagatccattcctatgactgtagattttatcagactgaagagctactgtgtaagtataattaacttataattaaaaaaa…	tgaaagacttgctcgagatg	tcatgaaggagatg	ggaggccatcacattgtggc	N/A	gagatg	6	14	0	1	DELETION	gactgaaagacttgctcgagatg|--------------|ggaggccatcacattgtggccctctgtgtgctcaaggggggctataagttctttgctgacctg	N/A	N/A	N/A	N/A	N/A
Blunt	wild-type	nnnnnnnnnnnnnnnnnnnnnnnacctttggtatatgaaaaatagtctccacttctgcaaaatattgctttatgaagtaagaattcccttcatagagacaaggaatgtgtcctgtaaaagtttaatgtgtaagaagtatttgttataaaagataaatattcagaatcttctttttaattcctgattttatttctataggactgaaagacttgctcgaggagatgggaggccatcacattgtggccctctgtgtgctcaaggggggctataagttctttgctgacctgctggattacattaaagcactgaatagaaatagtgatagatccattcctatgactgtagattttatcagactgaagagctactgtgtaagtataattaacttataattaaaaa…	gactgaaagacttgctcgag	atgtcatgaag	gagatgggaggccatcacat	N/A	ag	2	11	0	1	DELETION	gactgaaagacttgctcgag|-----------|gagatgggaggccatcacattgtggccctctgtgtgctcaaggggggctataagttctttgctgacctg	N/A	N/A	N/A	N/A	N/A
Blunt	wild-type	nnnnnnnnnnnnnnnnnnntcttacctttggtatatgaaaaatagtctccacttctgcaaaatattgctttatgaagtaagaattcccttcatagagacaaggaatgtgtcctgtaaaagtttaatgtgtaagaagtatttgttataaaagataaatattcagaatcttctttttaattcctgattttatttctataggactgaaagacttgctcgagatgggaggccatcacattgtggccctctgtgtgctcaaggggggctataagttctttgctgacctgctggattacattaaagcactgaatagaaatagtgatagatccattcctatgactgtagattttatcagactgaagagctactgtgtaagtataattaacttataattaaaaaaat…	tgaaagacttgctcgagatg	tcatgaaggagatg	ggaggccatcacattgtggc	N/A	gagatg	6	14	0	1	DELETION	gactgaaagacttgctcgagatg|--------------|ggaggccatcacattgtggccctctgtgtgctcaaggggggctataagttctttgctgacctg	N/A	N/A	N/A	N/A	N/A
Blunt	wild-type	nnnnnnnnnnnnnnnnnnnnnnnnnnnnnnnnnnnnnnnntagtctccacttctgcaaaatattgctttatgaagtaagaattcccttcatagagacaaggaatgtgtcctgtaaaagtttaatgtgtaagaagtatttgttataaaagataaatattcagaatcttctttttaattcctgattttatttctataggactgaaagacttgctcgagatgggaggccatcacattgtggccctctgtgtgctcaaggggggctataagttctttgctgacctgctggattacattaaagcactgaatagaaatagtgatagatccattcctatgactgtagattttatcagactgaagagctactgtgtaagtataattaacttataattaaaaaaatag…	tgaaagacttgctcgagatg	tcatgaaggagatg	ggaggccatcacattgtggc	N/A	gagatg	6	14	0	1	DELETION	gactgaaagacttgctcgagatg|--------------|ggaggccatcacattgtggccctctgtgtgctcaaggggggctataagttctttgctgacctg	N/A	N/A	N/A	N/A	N/A
Blunt	wild-type	nnnnnnnnnnnnnnnnnnnnnnnnnacctttggtatatgaaaaatagtctccacttctgcaaaatattgctttatgaagtaagaattcccttcatagagacaaggaatgtgtcctgtaaaagtttaatgtgtaagaagtatttgttataaaagataaatattcagaatcttctttttaattcctgattttatttctataggactgaaagacttgctcgagatgggaggccatcacattgtggccctctgtgtgctcaaggggggctataagttctttgctgacctgctggattacattaaagcactgaatagaaatagtgatagatccattcctatgactgtagattttatcagactgaagagctactgtgtaagtataattaacttataattaaaaaa…	tgaaagacttgctcgagatg	tcatgaaggagatg	ggaggccatcacattgtggc	N/A	gagatg	6	14	0	1	DELETION	gactgaaagacttgctcgagatg|--------------|ggaggccatcacattgtggccctctgtgtgctcaaggggggctataagttctttgctgacctg	N/A	N/A	N/A	N/A	N/A
Blunt	wild-type	nnnnnnnnnnnnnnnnnnnnncttacctttggtatatgaaaaatagtctccacttctgcaaaatattgctttatgaagtaagaattcccttcatagagacaaggaatgtgtcctgtaaaagtttaatgtgtaagaagtatttgttataaaagataaatattcagaatcttctttttaattcctgattttatttctataggactgaaagacttgctcgagatgggaggccatcacattgtggccctctgtgtgctcaaggggggctataagttctttgctgacctgctggattacattaaagcactgaatagaaatagtgatagatccattcctatgactgtagattttatcagactgaagagctactgtgtaagtataattaacttataattaaaaaaa…	tgaaagacttgctcgagatg	tcatgaaggagatg	ggaggccatcacattgtggc	N/A	gagatg	6	14	0	1	DELETION	gactgaaagacttgctcgagatg|--------------|ggaggccatcacattgtggccctctgtgtgctcaaggggggctataagttctttgctgacctg	N/A	N/A	N/A	N/A	N/A
Blunt	wild-type	nnnnnnnnnnnnnnnnnnnnntcttacctttggtatatgaaaaatagtctccacttctgcaaaatattgctttatgaagtaagaattcccttcatagagacaaggaatgtgtcctgtaaaagtttaatgtgtaagaagtatttgttataaaagataaatattcagaatcttctttttaattcctgattttatttctataggactgaaagacttgctagacttgtgtaagtataattaacttataattaaaaaaatagggccattctagttttatctatattttttttaaacttgtgcaaactatgctacataatcaacttacttgattatgtaatatatatagtaatagttggaattactattattacatatttatttttctgtgctggggtagaaccc…	ataggactgaaagacttgct	cgagatgtcatgaaggagatgggaggccatcacattgtggccctctgtgtgctcaaggggggctataagttctttgctgacctgctggattacattaaagcactgaatagaaatagtgatagatccattcctatgactgtagattttatcagactgaagagctac	tgtgtaagtataattaactt	agact	N/A	-1	165	5	2	DELINS	gactgaaagacttgct|---------------------------------------------------------------------------------------------------------------------------------------------------------------------AGACT|	5	agact	AGACT	<0L>	SOLVED
Blunt	wild-type	nnnnnnnnnnnnnnnnnnnnnnnnnnnnnnnnnnnnnnnnnnnnnnnnnnnnnnnnnnnnnnnnnnnnnnnnnnnnnnnnnnnncccttcatagagacaaggaatgtgtcctgtaaaagtttaatgtgtaagaagtatttgttataaaagataaatattcagaatcttctttttaattcctgattttatttctataggactgaaagacttgctcgagatgtcaatgaaggagatgggaggccatcacattgtggccctctgtgtgctcaaggggggctataagttctttgctgacctgctggattacattaaagcactgaatagaaatagtgatagatccnnnnnnnnnnnnnnnnnnnnnnnnnnnnnnnnnnnnnnnnnnnnnnnnnnnnnnnnnnn…	aagacttgctcgagatgtca	N/A	tgaaggagatgggaggccat	a	N/A	-1	0	1	1	INSERTION	gactgaaagacttgctcgagatgtca|A|tgaaggagatgggaggccatcacattgtggccctctgtgtgctcaaggggggctataagttctttgctgacctg	N/A	N/A	N/A	N/A	N/A
Blunt	wild-type	nnnnnnnnnnnnnnnnnnnnnnnnnnnnnnnnnnnnnnnnntagtctccacttctgcaaaatattgctttatgaagtaagaattcccttcatagagacaaggaatgtgtcctgtaaaagtttaatgtgtaagaagtatttgttataaaagataaatattcagaatcttctttttaattcctgattttatttctataggactgaaagacttgctcgagatgggaggccatcacattgtggccctctgtgtgctcaaggggggctataagttctttgctgacctgctggattacattaaagcactgaatagaaatagtgatagatccattcctatgactgtagattttatcagactgaagagctactgtgtaagtataattaacttataattaaaaaaata…	tgaaagacttgctcgagatg	tcatgaaggagatg	ggaggccatcacattgtggc	N/A	gagatg	6	14	0	1	DELETION	gactgaaagacttgctcgagatg|--------------|ggaggccatcacattgtggccctctgtgtgctcaaggggggctataagttctttgctgacctg	N/A	N/A	N/A	N/A	N/A
Blunt	wild-type	nnnnnnnnnnnnnnnnnnnnnntcttacctttggtatatgaaaaatagtctccacttctgcaaaatattgctttatgaagtaagaattcccttcatagagacaaggaatgtgtcctgtaaaagtttaatgtgtaagaagtatttgttataaaagataaatattcagaatcttctttttaattcctgattttatttctataggactgaaagacttgctcgagatgtcagaaggagatgggaggccatcacattgtggccctctgtgtgctcaaggggggctataagttctttgctgacctgctggattacattaaagcactgaatagaaatagtgatagatccattcctatgactgtagattttatcagactgaagagctactgtgtaagtataattaac…	aagacttgctcgagatgtca	t	gaaggagatgggaggccatc	N/A	N/A	0	1	0	2	DELETION	gactgaaagacttgctcgagatgtca|-|gaaggagatgggaggccatcacattgtggccctctgtgtgctcaaggggggctataagttctttgctgacctg	N/A	N/A	N/A	N/A	N/A
Blunt	wild-type	nnnnnnnnnnnnnnnnnnnnnnnnnnnnnnnnnnnnnnnnnnnnnnnnnnnnnnnnnnnnnnnnnnnnnnnnnnnnnnnnnnnnnnnnnnnnnnnnnnnnnnnnnnnnnnnnntgtgtaagaagtatttgttataaaagataaatattcagaatcttctttttaattcctgattttatttctataggactgaaagacttgctcgagatgtcggagatgggaggccatcacattgtggccctctgtgtgctcaaggggggctataagttctttgctgacctgctggattacattaaagcactgaatagaaatagtgatagatccnnnnnnnnnnnnnnnnnnnnnnnnnnnnnnnnnnnnnnnnnnnnnnnnnnnnnnnnnnnnnnnnnnnnnnnnnnnn…	aaagacttgctcgagatgtc	atgaa	ggagatgggaggccatcaca	N/A	N/A	0	5	0	1	DELETION	gactgaaagacttgctcgagatgtc|-----|ggagatgggaggccatcacattgtggccctctgtgtgctcaaggggggctataagttctttgctgacctg	N/A	N/A	N/A	N/A	N/A
Blunt	wild-type	nnnnnnnnnnnnnnnnnnnnnnnnnnnnnnnnnnnnnnnnnnnnnnnnnnnnnnnnnnnnnnnnnnnnnnnnnnnnnnnnnnnnnnnnnnnnnnnnnnnnnnaatgtgtcctgtaaaagtttaatgtgtaagaagtatttgttataaaagataaatattcagaatcttctttttaattcctgatgaaggagatgggaggccatcacattgtggccctctgtgtgctcaaggggggctataagttctttgctgacctgctggattacattaaagcactgaatagaaatagtgatagatccattcctatgactgtagattttatcagactgaagagctactgtgtaagtataattaacttataattaaaaaaatagggccattctagttttatctatattt…	tcttctttttaattcctgat	tttatttctataggactgaaagacttgctcgagatgtcat	gaaggagatgggaggccatc	N/A	at	2	40	0	2	DELETION	|---------------------------|gaaggagatgggaggccatcacattgtggccctctgtgtgctcaaggggggctataagttctttgctgacctg	N/A	N/A	N/A	N/A	N/A
Blunt	wild-type	nnnnnnnnnnnnnnnnnnntcttacctttggtatatgaaaaatagtctccacttctgcaaaatattgctttatgaagtaagaattcccttcatagagacaaggaatgtgtcctgtaaaagtttaatgtgtaagaagtatttgttataaaagataaatattcagaatcttctttttaattcctgattttatttctataggactgaaagacttgctcgagaaggagatgggaggccatcacattgtggccctctgtgtgctcaaggggggctataagttctttgctgacctgctggattacattaaagcactgaatagaaatagtgatagatccattcctatgactgtagattttatcagactgaagagctactgtgtaagtataattaacttataattaa…	actgaaagacttgctcgaga	tgtcatga	aggagatgggaggccatcac	N/A	ga	2	8	0	1	DELETION	gactgaaagacttgctcgaga|--------|aggagatgggaggccatcacattgtggccctctgtgtgctcaaggggggctataagttctttgctgacctg	N/A	N/A	N/A	N/A	N/A
Blunt	wild-type	nnnnnnnnnnnnnnnnnnnnnnnnnnnnnnnnnnnnnnnnnnnnntagtctccacttctgcaaaatattgctttatgaagtaagaattcccttcatagagacaaggaatgtgtcctgtaaaagtttaatgtgtaagaagtatttgttataaaagataaatattcagaatcttctttttaattcctgattttatttctataggactgaaagacttgctcgagatgggaggccatcacattgtggccctctgtgtgctcaaggggggctataagttctttgctgacctgctggattacattaaagcactgaatagaaatagtgatagatccattcctatgactgtagattttatcagactgaagagctactgtgtaagtataattaacttataattaaaaa…	tgaaagacttgctcgagatg	tcatgaaggagatg	ggaggccatcacattgtggc	N/A	gagatg	6	14	0	1	DELETION	gactgaaagacttgctcgagatg|--------------|ggaggccatcacattgtggccctctgtgtgctcaaggggggctataagttctttgctgacctg	N/A	N/A	N/A	N/A	N/A
Blunt	wild-type	nnnnnnnnnnnnnnnnnnnnnnnnnnnnnnnnnnnnnnnnnnnnnnnnnnnnnnnnnnnnnnnnnnnnnnnnnnnnnnnnnnnnnnntcccttcatagagacaaggaatgtgtcctgtaaaagtttaatgtgtaagaagtatttgttataaaagataaatattcagaatcttctttttaattcctgattttatttctataggactgaaagacttgctcgagatgtcaatgaaggagatgggaggccatcacattgtggccctctgtgtgctcaaggggggctataagttctttgctgacctgctggattacattaaagcactgaatagaaatagtgatagatccattcctatgactgtagattttatcannnnnnnnnnnnnnnnnnnnnnnnnnnnnn…	aagacttgctcgagatgtca	N/A	tgaaggagatgggaggccat	a	N/A	-1	0	1	1	INSERTION	gactgaaagacttgctcgagatgtca|A|tgaaggagatgggaggccatcacattgtggccctctgtgtgctcaaggggggctataagttctttgctgacctg	N/A	N/A	N/A	N/A	N/A
Blunt	wild-type	nnnnnnnnnnnnnnnnnnnnnnnnnnnnnnnnnnnnnnnntagtctccacttctgcaaaatattgctttatgaagtaagaattcccttcatagagacaaggaatgtgtcctgtaaaagtttaatgtgtaagaagtatttgttataaaagataaatattcagaatcttctttttaattcctgattttatttctataggactgaaagacttgctcgagtgaaggagatgggaggccatcacattgtggccctctgtgtgctcaaggggggctataagttctttgctgacctgctggattacattaaagcactgaatagaaatagtgatagatccattcctatgactgtagattttatcagactgaagagctactgtgtaagtataattaacttataattaa…	gactgaaagacttgctcgag	atgtca	tgaaggagatgggaggccat	N/A	N/A	0	6	0	0	DELETION	gactgaaagacttgctcgag|------|tgaaggagatgggaggccatcacattgtggccctctgtgtgctcaaggggggctataagttctttgctgacctg	N/A	N/A	N/A	N/A	N/A
Blunt	wild-type	nnnnnnnnnnnnnnnnnnnnnacctttggtatatgaaaaatagtctccacttctgcaaaatattgctttatgaagtaagaattcccttcatagagacaaggaatgtgtcctgtaaaagtttaatgtgtaagaagtatttgttataaaagataaatattcagaatcttctttttaattcctgattttatttctataggactgaaagacttgctcgagatgggaggccatcacattgtggccctctgtgtgctcaaggggggctataagttctttgctgacctgctggattacattaaagcactgaatagaaatagtgatagatccattcctatgactgtagattttatcagactgaagagctactgtgtaagtataattaacttataattaaaaaaatag…	tgaaagacttgctcgagatg	tcatgaaggagatg	ggaggccatcacattgtggc	N/A	gagatg	6	14	0	1	DELETION	gactgaaagacttgctcgagatg|--------------|ggaggccatcacattgtggccctctgtgtgctcaaggggggctataagttctttgctgacctg	N/A	N/A	N/A	N/A	N/A
Blunt	wild-type	nnnnnnnnnnnnnnnnncttacctttggtatatgaaaaatagtctccacttctgcaaaatattgctttatgaagtaagaattcccttcatagagacaaggaatgtgtcctgtaaaagtttaatgtgtaagaagtatttgttataaaagataaatattcagaatcttctttttaattcctgattttatttctataggactgaaagacttgctcgagggagatgggaggccatcacattgtggccctctgtgtgctcaaggggggctataagttctttgctgacctgctggattacattaaagcactgaatagaaatagtgatagatccattcctatgactgtagattttatcagactgaagagctactgtgtaagtataattaacttataattaaaaaaa…	gactgaaagacttgctcgag	atgtcatgaa	ggagatgggaggccatcaca	N/A	N/A	0	10	0	2	DELETION	gactgaaagacttgctcgag|----------|ggagatgggaggccatcacattgtggccctctgtgtgctcaaggggggctataagttctttgctgacctg	N/A	N/A	N/A	N/A	N/A
Blunt	wild-type	nnnnnnnnnnnnnnnnnnnnnnnnnnnnnnnnnnnnnnnnnnntagtctccacttctgcaaaatattgctttatgaagtaagaattcccttcatagagacaaggaatgtgtcctgtaaaagtttaatgtgtaagaagtatttgttataaaagataaatattcagaatcttctttttaattcctgattttatttctataggactgaaagacttgctcgagatgttgaaggagatgggaggccatcacattgtggccctctgtgtgctcaaggggggctataagttctttgctgacctgctggattacattaaagcactgaatagaaatagtgatagatccattcctatgactgtagattttatcagactgaagagctactgtgtaagtataattaactta…	gaaagacttgctcgagatgt	ca	tgaaggagatgggaggccat	N/A	N/A	0	2	0	1	DELETION	gactgaaagacttgctcgagatgt|--|tgaaggagatgggaggccatcacattgtggccctctgtgtgctcaaggggggctataagttctttgctgacctg	N/A	N/A	N/A	N/A	N/A
Blunt	wild-type	nnnnnnnnnnnnnnnnnnnnnnnnnnnnnnnnnnnnnnnnntagtctccacttctgcaaaatattgctttatgaagtaagaattcccttcatagagacaaggaatgtgtcctgtaaaagtttaatgtgtaagaagtatttgttataaaagataaatattcagaatcttctttttaattcctgattttatttctataggactgaaagacttgctcgagatgggaggccatcacattgtggccctctgtgtgctcaaggggggctataagttctttgctgacctgctggattacattaaagcactgaatagaaatagtgatagatccattcctatgactgtagattttatcagactgaagagctactgtgtaagtataattaacttataattaaaaaaata…	tgaaagacttgctcgagatg	tcatgaaggagatg	ggaggccatcacattgtggc	N/A	gagatg	6	14	0	1	DELETION	gactgaaagacttgctcgagatg|--------------|ggaggccatcacattgtggccctctgtgtgctcaaggggggctataagttctttgctgacctg	N/A	N/A	N/A	N/A	N/A
Blunt	wild-type	nnnnnnnnnnnnnnnnnnnnnnnnnnnnnnnnnnnnnnnnnnnnnnnnnnnnnnnnnnnnnnnnnnnnnnnnnnnnnnnnnnnnnnnnnnnnnnnnnnnnnnnnnnnnnnnnnnnnnnnntgtgtaagaagtatttgttataaaagataaatattcagaatcttctttttaattcctgattttatttctataggactgaaagacttgctcgagatgatgggaggccatcacattgtggccctctgtgtgctcaaggggggctataagttctttgctgacctgctggattacattaaagcactgaatagaaatagtgatagatccattcctatgactgtagattttatcagactgaannnnnnnnnnnnnnnnnnnnnnnnnnnnnnnnnnnnnnnnnnn…	tgaaagacttgctcgagatg	tcatgaaggag	atgggaggccatcacattgt	N/A	g	1	11	0	1	DELETION	gactgaaagacttgctcgagatg|-----------|atgggaggccatcacattgtggccctctgtgtgctcaaggggggctataagttctttgctgacctg	N/A	N/A	N/A	N/A	N/A
Blunt	wild-type	nnnnnnnnnnnnnnnnnnnnnnnnnnnnnnnnnnnnnnnnnnnnnnnnnnnnnnnnnnnnnnnnnnnnnnnnnnnnnnnnnnnnnnnncccttcatagagacaaggaatgtgtcctgtaaaagtttaatgtgtaagaagtatttgttataaaagataaatattcagaatcttctttttaattcctgattttatttctataggactgaaagacttgctcgagaatgaaggagatgggaggccatcacattgtggccctctgtgtgctcaaggggggctataagttctttgctgacctgctggattacattaaagcactgaatagaaatagtgatagatccattcctatgactgtnnnnnnnnnnnnnnnnnnnnnnnnnnnnnnnnnnnnnnnnnnnnnn…	actgaaagacttgctcgaga	tgtc	atgaaggagatgggaggcca	N/A	N/A	0	4	0	2	DELETION	gactgaaagacttgctcgaga|----|atgaaggagatgggaggccatcacattgtggccctctgtgtgctcaaggggggctataagttctttgctgacctg	N/A	N/A	N/A	N/A	N/A
Blunt	wild-type	nnnnnnnnnnnnnnnnnnnnnnnnnnnnnnnnnnnnnnnnnnnnnnnnnnnnnnnnnnnnnnnnnnnnnnnnnnnngaattcccttcatagagacaaggaatgtgtcctgtaaaagtttaatgtgtaagaagtatttgttataaaagataaatattcagaatcttctttttaattcctgattttatttctataggactgaaagacttgctcgagatgtcaatgaaggagatgggaggccatcacattgtggccctctgtgtgctcaaggggggctataagttctttgctgacctgctggattacattaaagcactgaatagaaatagtgatagatccattcctatgactgtagattttatcagactgaagagctactgtgtaagtataattaacttata…	aagacttgctcgagatgtca	N/A	tgaaggagatgggaggccat	a	N/A	-1	0	1	1	INSERTION	gactgaaagacttgctcgagatgtca|A|tgaaggagatgggaggccatcacattgtggccctctgtgtgctcaaggggggctataagttctttgctgacctg	N/A	N/A	N/A	N/A	N/A
Blunt	wild-type	nnnnnnnnnnnnnnnntcttacctttggtatatgaaaaatagtctccacttctgcaaaatattgctttatgaagtaagaattcccttcatagagacaaggaatgtgtcctgtaaaagtttaatgtgtaagaagtatttgttataaaagataaatattcagaatcttctttttaattcctgattttatttctataggactgaaagacttgctctgtgtgctcaaggggggctataagttctttgctgacctgctggattacattaaagcactgaatagaaatagtgatagatccattcctatgactgtagattttatcagactgaagagctactgtgtaagtataattaacttataattaaaaaaatagggccattctagttttatctatatttttttta…	taggactgaaagacttgctc	gagatgtcatgaaggagatgggaggccatcacattgtggccctc	tgtgtgctcaaggggggcta	N/A	ctc	3	44	0	1	DELETION	gactgaaagacttgctc|--------------------------------------------|tgtgtgctcaaggggggctataagttctttgctgacctg	N/A	N/A	N/A	N/A	N/A
Blunt	wild-type	nnnnnnnnnnnnnnnnnncttacctttggtatatgaaaaatagtctccacttctgcaaaatattgctttatgaagtaagaattcccttcatagagacaaggaatgtgtcctgtaaaagtttaatgtgtaagaagtatttgttataaaagataaatattcagaatcttctttttaattcctgattttatttctataggactgaaagacttgctcgagatgtcaatgaaggagatgggaggccatcacattgtggccctctgtgtgctcaaggggggctataagttctttgctgacctgctggattacattaaagcactgaatagaaatagtgatagatccattcctatgactgtagattttatcagactgaagagctactgtgtaagtataattaactta…	aagacttgctcgagatgtca	N/A	tgaaggagatgggaggccat	a	N/A	-1	0	1	1	INSERTION	gactgaaagacttgctcgagatgtca|A|tgaaggagatgggaggccatcacattgtggccctctgtgtgctcaaggggggctataagttctttgctgacctg	N/A	N/A	N/A	N/A	N/A
Blunt	wild-type	nnnnnnnnnnnnnnnnnnnnnnnnnnnnnnnnnnnnnnnnnnnnnnnnnnnnnnnnnnnnnnnnnnnnnnnnnnnnnnnnnnnnnnnnnnnnnnnnnnnnnnnnnnnnnnnnnnnnnnnnnnnnnnnnnnnnnnnnnnnnnnnnnnnnnnnnnnnnnnnnnnnnnnnnnnnnnnnnnnaattcctgattttatttctataggactgaaagacttgctcgagatgtatgaaggagatgggaggccatcnnnnnnnnnnnnnnnnnnnnnnnnnnnnnnnnnnnnnnnnnnnnnnnnnnnnnnnnnnnnnnnnnnnnnnnnnnnnnnnnnnnnnnnnnnnnnnnnnnnnnnnnnnnnnnnnnnnnn	gaaagacttgctcgagatgt	c	atgaaggagatgggaggcca	N/A	N/A	0	1	0	2	DELETION	gactgaaagacttgctcgagatgt|-|atgaaggagatgggaggccatcacattgtggccctctgtgtgctcaaggggggctataagttctttgctgacctg	N/A	N/A	N/A	N/A	N/A
Blunt	wild-type	nnnnnnnnnnnnnnnnnnnnnnnnnnnnnnnnnnnnnnnnnnnnnnnnnnnnnnnnnnnnnnnnnnnnnnnnnnnnnnnnnttcccttcatagagacaaggaatgtgtcctgtaaaagtttaatgtgtaagaagtatttgttataaaagataaatattcagaatcttctttttaattcctgattttatttctataggactgaaagacttgctcgagatgtcaagctcgaaggagatgggaggccatcacattgtggccctctgtgtgctcaaggggggctataagttctttgctgacctgctggattacattaaagcactgaatagaaatagtgatagatccattcctatgactgtagattttatcagactgaagagctactgtgtaagtataattaac…	aagacttgctcgagatgtca	t	gaaggagatgggaggccatc	agctc	N/A	-1	1	5	1	DELINS	gactgaaagacttgctcgagatgtca|-AGCTC|gaaggagatgggaggccatcacattgtggccctctgtgtgctcaaggggggctataagttctttgctgacctg	-1	-1	agctc	agctc	NOT SOLVED
Blunt	wild-type	nnnnnnnnnnnnnnnnnnnnnnnnnnnnnnnnnnnnnnntagtctccacttctgcaaaatattgctttatgaagtaagaattcccttcatagagacaaggaatgtgtcctgtaaaagtttaatgtgtaagaagtatttgttataaaagataaatattcagaatcttctttttaattcctgattttatttctataggactgaaagacttgctcgagatgggaggccatcacattgtggccctctgtgtgctcaaggggggctataagttctttgctgacctgctggattacattaaagcactgaatagaaatagtgatagatccattcctatgactgtagattttatcagactgaagagctactgtgtaagtataattaacttataattaaaaaaatagg…	tgaaagacttgctcgagatg	tcatgaaggagatg	ggaggccatcacattgtggc	N/A	gagatg	6	14	0	1	DELETION	gactgaaagacttgctcgagatg|--------------|ggaggccatcacattgtggccctctgtgtgctcaaggggggctataagttctttgctgacctg	N/A	N/A	N/A	N/A	N/A
Blunt	wild-type	nnnnnnnnnnnnnnnnnnnntcttacctttggtatatgaaaaatagtctccacttctgcaaaatattgctttatgaagtaagaattcccttcatagagacaaggaatgtgtcctgtaaaagtttaatgtgtaagaagtatttgttataaaagataaatattcagaatcttctttttaattcctgattttatttctataggactgaaagacttgctcgagaaggagatgggaggccatcacattgtggccctctgtgtgctcaaggggggctataagttctttgctgacctgctggattacattaaagcactgaatagaaatagtgatagatccattcctatgactgtagattttatcagactgaagagctactgtgtaagtataattaacttataatta…	actgaaagacttgctcgaga	tgtcatga	aggagatgggaggccatcac	N/A	ga	2	8	0	1	DELETION	gactgaaagacttgctcgaga|--------|aggagatgggaggccatcacattgtggccctctgtgtgctcaaggggggctataagttctttgctgacctg	N/A	N/A	N/A	N/A	N/A
Blunt	wild-type	nnnnnnnnnnnnnnnnnnnnnnnnnnnnnnnnnnnnnnnnnnnnnnnnnnnnnnnnnnnnnnnnnnnnnnnnnnnnnnnnngaattcccttcatagagacaaggaatgtgtcctgtaaaagtttaatgtgtaagaagtatttgttataaaagataaatattcagaatcttctttttaattcctgattttatttctataggactgaaagacttgctcgagatgggaggccatcacattgtggccctctgtgtgctcaaggggggctataagttctttgctgacctgctggattacattaaagcactgaatagaaatagtgatagatccattcctatgactgtagattttatcagactgaagagctactgtgtaagtataattaacttataattaaaaaaa…	tgaaagacttgctcgagatg	tcatgaaggagatg	ggaggccatcacattgtggc	N/A	gagatg	6	14	0	1	DELETION	gactgaaagacttgctcgagatg|--------------|ggaggccatcacattgtggccctctgtgtgctcaaggggggctataagttctttgctgacctg	N/A	N/A	N/A	N/A	N/A
Blunt	wild-type	nnnnnnnnnnnnnnnnnnnnnnnnnnnnnnnnnnnnnnnnnnnnnnngtctccacttctgcaaaatattgctttatgaagtaagaattcccttcatagagacaaggaatgtgtcctgtaaaagtttaatgtgtaagaagaattactattattacatatttatttttctgtgctggggtagaacccagggaactaagnnnnnnnnnnnnnnnnnnnnnnnnnnnnnnnnnnnnnnnnnnnnnnnnnnnnnnnnnnnnnnnnnnnnnnnnnnnnnnnnnnnnnnnnnnnnnnnnnnnnnnnnnnnnnnnnnnnnnnnnnnnnnnnnnnnnnnnnnnnnnnnnnnnnnnnnnnnnnnnnnnnnnnnnnnnnnnnnnnnnnnnnnnnnnnnnnnnnnnnnnnn…	aaagtttaatgtgtaagaag	tatttgttataaaagataaatattcagaatcttctttttaattcctgattttatttctataggactgaaagacttgctcgagatgtcatgaaggagatgggaggccatcacattgtggccctctgtgtgctcaaggggggctataagttctttgctgacctgctggattacattaaagcactgaatagaaatagtgatagatccattcctatgactgtagattttatcagactgaagagctactgtgtaagtataattaacttataattaaaaaaatagggccattctagttttatctatatttttttaaacttgtgcaaactatgctacataatcaacttacttgattatgtaatatatatagtaatagttgg	aattactattattacatatt	N/A	g	1	374	0	1	DELETION	|------------------------------------------------------------------------------------------------------------------------------------------------------------------------------------------------------------------------------------------------------------------------------------------------------------------------|	N/A	N/A	N/A	N/A	N/A
Blunt	wild-type	nnnnnnnnnnnnnnnnnnncttacctttggtatatgaaaaatagtctccacttctgcaaaatattgctttatgaagtaagaattcccttcatagagacaaggaatgtgtcctgtaaaagtttaatgtgtaagaagtatttgttataaaagataaatattcagaatcttctttttaattcctgattttatttctataggactgaaagacttgctcgagatgggaggccatcacattgtggccctctgtgtgctcaaggggggctataagttctttgctgacctgctggattacattaaagcactgaatagaaatagtgatagatccattcctatgactgtagattttatcagactgaagagctactgtgtaagtataattaacttataattaaaaaaata…	tgaaagacttgctcgagatg	tcatgaaggagatg	ggaggccatcacattgtggc	N/A	gagatg	6	14	0	1	DELETION	gactgaaagacttgctcgagatg|--------------|ggaggccatcacattgtggccctctgtgtgctcaaggggggctataagttctttgctgacctg	N/A	N/A	N/A	N/A	N/A
Blunt	wild-type	nnnnnnnnnnnnnnnnnnnnnnnnnnnnnnnnnnnnnnnntagtctccacttctgcaaaatattgctttatgaagtaagaattcccttcatagagacaaggaatgtgtcctgtaaaagtttaatgtgtaagaagtatttgttataaaagataaatattcagaatcttctttttaattcctgattttatttctataggactgaaagacttgctcgagatgtcaggggggctataagttctttgctgacctgctggattacattaaagcactgaatagaaatagtgatagatccattcctatgactgtagattttatcagactgaagagctactgtgtaagtataattaacttataattaaaaaaatagggccattctagttttatctatattttttttaa…	aagacttgctcgagatgtca	tgaaggagatgggaggccatcacattgtggccctctgtgtgctcaa	ggggggctataagttctttg	N/A	a	1	46	0	2	DELETION	gactgaaagacttgctcgagatgtca|----------------------------------------------|ggggggctataagttctttgctgacctg	N/A	N/A	N/A	N/A	N/A
Blunt	wild-type	nnnnnnnnnnnnnnnnnnnnnncttacctttggtatatgaaaaatagtctccacttctgcaaaatattgctttatgaagtaagaattcccttcatagagacaaggaatgtgtcctgtaaaagtttaatgtgtaagaagtatttgttataaaagataaatattcagaatcttctttttaattcctgattttatttctataggactgaaagacttgctcgatgggaggccatcacattgtggccctctgtgtgctcaaggggggctataagttctttgctgacctgctggattacattaaagcactgaatagaaatagtgatagatccattcctatgactgtagattttatcagactgaagagctactgtgtaagtataattaacttataattaaaaaaat…	ggactgaaagacttgctcga	gatgtcatgaaggaga	tgggaggccatcacattgtg	N/A	ga	2	16	0	2	DELETION	gactgaaagacttgctcga|----------------|tgggaggccatcacattgtggccctctgtgtgctcaaggggggctataagttctttgctgacctg	N/A	N/A	N/A	N/A	N/A
Blunt	wild-type	nnnnnnnnnnnnnnnnnnnnnnnnnnnnnnnnnnnnnnnnnnnnnnnnnnnnnnnnnnnnnnnnnnnnnnnnnnnnnnnnnnnnntcccttcatagagacaaggaatgtgtcctgtaaaagtttaatgtgtaagaagtatttgttataaaagataaatattcagaatcttctttttaattcctgattttatttctataggactgaaagacttgctcgagatggaggccatcacattgtggccctctgtgtgctcaaggggggctataagttctttgctgacctgctggattacattaaagcactgaatagaaatagtgatagatccattcctatgactgtagattttatcagactgaagagctactgtgtaagtataattaacttataattaaaaaaan…	tgaaagacttgctcgagatg	tcatgaaggagatgg	gaggccatcacattgtggcc	N/A	g	1	15	0	0	DELETION	gactgaaagacttgctcgagatg|---------------|gaggccatcacattgtggccctctgtgtgctcaaggggggctataagttctttgctgacctg	N/A	N/A	N/A	N/A	N/A
Blunt	wild-type	nnnnnnnnnnnnnnnnnnnnnnnnnnnnnnnnnnnnnnnnnnnnnntctccacttctgcaaaatattgctttatgaagtaagaattcccttcatagagacaaggaatgtgtcctgtaaaagtttaatgtgtaagaagtatttgttataaaagataaatattcagaatcttctttttaattcctgattttatttctataggactgaaagacttgctcgagatggagatgaaggagatgggaggccatcacattgtggccctctgtgtgctcaaggggggctataagttctttgctgacctgctggattacattaaagcactgaatagaaatagtgatagatccattcctatgactgtagattttatcagactgaagagctactgtgtaagtataattaac…	tgaaagacttgctcgagatg	tc	atgaaggagatgggaggcca	gag	N/A	-1	2	3	1	DELINS	gactgaaagacttgctcgagatg|--GAG|atgaaggagatgggaggccatcacattgtggccctctgtgtgctcaaggggggctataagttctttgctgacctg	N/A	N/A	N/A	N/A	N/A
Blunt	wild-type	nnnnnnnnnnnnnnnnntcttacctttggtatatgaaaaatagtctccacttctgcaaaatattgctttatgaagtaagaattcccttcatagagacaaggaatgtgtcctgtaaaagtttaatgtgtaagaagtatttgttataaaagataaatattcagaatcttctttttaattcctgattttatttctataggactgaaagacttgctcgagatgtcaatgaaggagatgggaggccatcacattgtggccctctgtgtgctcaaggggggctataagttctttgctgacctgctggattacattaaagcactgaatagaaatagtgatagatccattcctatgactgtagattttatcagactgaagagctactgtgtaagtataattaactta…	aagacttgctcgagatgtca	N/A	tgaaggagatgggaggccat	a	N/A	-1	0	1	1	INSERTION	gactgaaagacttgctcgagatgtca|A|tgaaggagatgggaggccatcacattgtggccctctgtgtgctcaaggggggctataagttctttgctgacctg	N/A	N/A	N/A	N/A	N/A
Blunt	wild-type	nnnnnnnnnnnnnnnnnnnncttacctttggtatatgaaaaatagtctccacttctgcaaaatattgctttatgaagtaagaattcccttcatagagacaaggaatgtgtcctgtaaaagtttaatgtgtaagaagtatttgttataaaagataaatattcagaatcttctttttaattcctgattttatttctataggactgaaagacttgaaggagatgggaggccatcacattgtggccctctgtgtgctcaaggggggctataagttctttgctgacctgctggattacattaaagcactgaatagaaatagtgatagatccattcctatgactgtagattttatcagactgaagagctactgtgtaagtataattaacttataattaaaaaaat…	ctataggactgaaagacttg	ctcgagatgtcatg	aaggagatgggaggccatca	N/A	tg	2	14	0	1	DELETION	gactgaaagacttg|--------------|aaggagatgggaggccatcacattgtggccctctgtgtgctcaaggggggctataagttctttgctgacctg	N/A	N/A	N/A	N/A	N/A
Blunt	wild-type	nnnnnnnnnnnnnnnnnnnnnnnnnnnnnnnatatgaaaaatagtctccacttctgcaaaatattgctttatgaagtaagaattcccttcatagagacaaggaatgtgtcctgtaaaagtttaatgtgtaagaagtatttgttataaaagataaatattcagaatcttctttttaattcctgattttatttctataggactgaaagacttgctcgagatgtcaggaggccatcacattgtggccctctgtgtgctcaaggggggctataagttctttgctgacctgctggattacattaaagcactgaatagaaatagtgatagatccattcctatgactgtagattttatcagactgaagagctactgtgtaagtataattaacttataattaaaaaa…	aagacttgctcgagatgtca	tgaaggagatg	ggaggccatcacattgtggc	N/A	N/A	0	11	0	1	DELETION	gactgaaagacttgctcgagatgtca|-----------|ggaggccatcacattgtggccctctgtgtgctcaaggggggctataagttctttgctgacctg	N/A	N/A	N/A	N/A	N/A
Blunt	wild-type	nnnnnnnnnnnnnnnnnnnnntcttacctttggtatatgaaaaatagtctccacttctgcaaaatattgctttatgaagtaagaattcccttcatagagacaaggaatgtgtcctgtaaaagtttaatgtgtaagaagtatttgttataaaagataaatattcagaatcttctttttaattcctgattttatttctataggactgaaagacttgctcgagaaggagatgggaggccatcacattgtggccctctgtgtgctcaaggggggctataagttctttgctgacctgctggattacattaaagcactgaatagaaatagtgatagatccattcctatgactgtagattttatcagactgaagagctactgtgtaagtataattaacttataatt…	actgaaagacttgctcgaga	tgtcatga	aggagatgggaggccatcac	N/A	ga	2	8	0	1	DELETION	gactgaaagacttgctcgaga|--------|aggagatgggaggccatcacattgtggccctctgtgtgctcaaggggggctataagttctttgctgacctg	N/A	N/A	N/A	N/A	N/A
Blunt	wild-type	nnnnnnnnnnnnnnnnntcttacctttggtatatgaaaaatagtctccacttctgcaaaatattgctttatgaagtaagaattcccttcatagagacaaggaatgtgtcctgtaaaagtttaatgtgtaagaagtatttgttataaaagataaatattcagaatcttctttttaattcctgattttatttctataggactgaaagacttgctcgagatgtcgaaggagatgggaggccatcacattgtggccctctgtgtgctcaaggggggctataagttctttgctgacctgctggattacattaaagcactgaatagaaatagtgatagatccattcctatgactgtagattttatcagactgaagagctactgtgtaagtataattaacttataa…	aaagacttgctcgagatgtc	at	gaaggagatgggaggccatc	N/A	N/A	0	2	0	1	DELETION	gactgaaagacttgctcgagatgtc|--|gaaggagatgggaggccatcacattgtggccctctgtgtgctcaaggggggctataagttctttgctgacctg	N/A	N/A	N/A	N/A	N/A
Blunt	wild-type	nnnnnnnnnnnnnnnnnnnnnnnnnnnnnnnnnnnnnnnnnnnnnnnnnnnnnnnnnnnnnnnnnnnnnnnnnnnnnnnnnnnnnnnnnnnnnnnnnnnnnnnnnnnnnnnnnnnnnnnnnnnnnnnnnnnnnnnnnnnnnnnnnnnnnnnnnnnnnnnnnnnnnnnnnnnnnnnngattttatttctataggactgaaagacttgctcgagatgtcatcacattgtggccctctgtgtgctcaaggggggctataagttctttgctgacctgctggattacattaaagcactgaatagaaatagtgatagatccattcctatgactgtagattttatcagactgaagagctactgtgtaagtataattaacttataattaaaaaaatagggccattct…	agacttgctcgagatgtcat	gaaggagatgggaggccat	cacattgtggccctctgtgt	N/A	cat	3	19	0	2	DELETION	gactgaaagacttgctcgagatgtcat|-------------------|cacattgtggccctctgtgtgctcaaggggggctataagttctttgctgacctg	N/A	N/A	N/A	N/A	N/A
Blunt	wild-type	nnnnnnnnnnnnnnnnnnnnnnnnnnnnnnnnnnnnnnnnnnnnnnnnnnnnnnnnnnnnnnnnnnnnnnnnnnnnnnnnnttcccttcatagagacaaggaatgtgtcctgtaaaagtttaatgtgtaagaagtatttgttataaaagataaatattcagaatcttctttttaattcctgattttatttctataggactgaaagacttgctcgagatgtccagttgggaggccatcacattgtggccctctgtgtgctcaaggggggctataagttctttgctgacctgctggattacattaaagcactgaatagaaatagtgatagatccattcctatgactgtagattttatcagactgaagagctactgtgtaagtataattaacttataattaa…	aaagacttgctcgagatgtc	atgaaggaga	tgggaggccatcacattgtg	cagt	N/A	-1	10	4	0	DELINS	gactgaaagacttgctcgagatgtc|----------CAGT|tgggaggccatcacattgtggccctctgtgtgctcaaggggggctataagttctttgctgacctg	N/A	N/A	N/A	N/A	N/A
Blunt	wild-type	nnnnnnnnnnnnnnnnnnnnnnnnnnnnnnnnnnnnnnntagtccccacttctgcaaaatattgctttatgaagtaagaattcccttcatagagacaaggaatgtgtcctgtaaaagtttaatgtgtaagaagtatttgttataaaagataaatattcagaatcttctttttaattcctgattttatttctataggactgaaagacttgctcgagatgggaggccatcacattgtggccctctgtgtgctcaaggggggctataagttctttgctgacctgctggattacattaaagcactgaatagaaatagtgatagatccattcctatgactgtagattttatcagactgaagagctactgtgtaagtataattaacttataattaaaaaaatagg…	tgaaagacttgctcgagatg	tcatgaaggagatg	ggaggccatcacattgtggc	N/A	gagatg	6	14	0	1	DELETION	gactgaaagacttgctcgagatg|--------------|ggaggccatcacattgtggccctctgtgtgctcaaggggggctataagttctttgctgacctg	N/A	N/A	N/A	N/A	N/A
Blunt	wild-type	nnnnnnnnnnnnnnnnnnnnnnnnnnnnnnnnnnnnnnnnntagtctccacttctgcaaaatattgctttatgaagtaagaattcccttcatagagacaaggaatgtgtcctgtaaaagtttaatgtgtaagaagtatttgttataaaagataaatattcagaatcttctttttaattcctgattttatttctataggactgaaagacttgctcgagatgtcaaaggagatgggaggccatcacattgtggccctctgtgtgctcaaggggggctataagttctttgctgacctgctggattacattaaagcactgaatagaaatagtgatagatccattcctatgactgtagattttatcagactgaagagctactgtgtaagtataattaacttata…	aagacttgctcgagatgtca	tg	aaggagatgggaggccatca	N/A	N/A	0	2	0	1	DELETION	gactgaaagacttgctcgagatgtca|--|aaggagatgggaggccatcacattgtggccctctgtgtgctcaaggggggctataagttctttgctgacctg	N/A	N/A	N/A	N/A	N/A
Blunt	wild-type	nnnnnnnnnnnnnnnnnnnnnnnnnnnnnnnnnnnnnnnnnngaaaaatagtctccacttctgcaaaatattgctttatgaagtaagaattcccttcatagagacaaggaatgtgtcctgtaaaagtttaatgtgtaagaagtatttgttataaaagataaatattcagaatcttctttttaattcctgattttatttctataggactgaaagacttgctcgagatgtgaaggagatgggaggccatcacattgtggccctctgtgtgctcaaggggggctataagttctttgctgacctgctggattacattaaagcactgaatagaaatagtgatagatccattcctatgactgtagattttatcagactgaagagctactgtgtaagtataattaa…	gaaagacttgctcgagatgt	cat	gaaggagatgggaggccatc	N/A	t	1	3	0	0	DELETION	gactgaaagacttgctcgagatgt|---|gaaggagatgggaggccatcacattgtggccctctgtgtgctcaaggggggctataagttctttgctgacctg	N/A	N/A	N/A	N/A	N/A
Blunt	wild-type	nnnnnnnnnnnnnnnnncttacctttggtatatgaaaaatagtctccacttctgcaaaatattgctttatgaagtaagaattcccttcatagagacaaggaatgtgtcctgtaaaagtttaatgtgtaagaagtatttgttataaaagataaatattcagaatcttctttttaattcctgattttatttctataggactgaaagacttgctcgagaatgaaggagatgggaggccatcacattgtggccctctgtgtgctcaaggggggctataagttctttgctgacctgctggattacattaaagcactgaatagaaatagtgatagatccattcctatgactgtagattttatcagactgaagagctactgtgtaagtataattaacttataatta…	actgaaagacttgctcgaga	tgtc	atgaaggagatgggaggcca	N/A	N/A	0	4	0	2	DELETION	gactgaaagacttgctcgaga|----|atgaaggagatgggaggccatcacattgtggccctctgtgtgctcaaggggggctataagttctttgctgacctg	N/A	N/A	N/A	N/A	N/A
Blunt	wild-type	nnnnnnnnnnnnnnnnnnnnnnnnnnnnnnnnnnnnnnnnnnnnnnnnnnnnnnnnnnnnnnnnnnnnnnnnnnnnnnnnnnnnnnnnnnnnnnnnnnnnnnnnnnnnnnnnnnnnnnnnnnnnnntttaatgtgtaagaagtatttgttataaaagataaatattcagaatcttctttttaattcctgattttatttctataggactgaaagacttgctcgagatgtcaggccatcacattgtggccctctgtgtgctcaaggggggctataagttctttgctgacctgctggattacattaaagcactgaatagaaatagtgatagatccattcctatgactgtagattttatcagactgaagagctactgtgtaagtataattaacttataattaa…	aagacttgctcgagatgtca	tgaaggagatggga	ggccatcacattgtggccct	N/A	a	1	14	0	1	DELETION	gactgaaagacttgctcgagatgtca|--------------|ggccatcacattgtggccctctgtgtgctcaaggggggctataagttctttgctgacctg	N/A	N/A	N/A	N/A	N/A
Blunt	Polq-/-	nnnnnnnnnnnnnnnnnnnnnnnnnnnnnnnnnnnnnnnnnnnnnnnnnnnnnnnnnnnnnnnnnnnnnnnnnnnnnnnnnnnnnttcccttcatagagacaaggaatgtgtcctgtaaaagtttaatgtgtaagaagtatttgttataaaagataaatattcagaatcttctttttaattcctgattttatttctataggactgaaagacttgctcgagatgtcaatgaaggagatgggaggccatcacattgtggccctctgtgtgctcaaggggggctataagttctttgctgacctgctggattacattaaagcactgaatagaaatagtgatagatccattcctatgactgtagattttatcagactgaagagctactgtgtaagtataattaa…	aagacttgctcgagatgtca	N/A	tgaaggagatgggaggccat	a	N/A	-1	0	1	1	INSERTION	gactgaaagacttgctcgagatgtca|A|tgaaggagatgggaggccatcacattgtggccctctgtgtgctcaaggggggctataagttctttgctgacctg	N/A	N/A	N/A	N/A	N/A
Blunt	Polq-/-	nnnnnnnnnnnnnnnnnncttacctttggtatatgaaaaatagtctccacttctgcaaaatattgctttatgaagtaagaattcccttcatagagacaaggaatgtgtcctgtaaaagtttaatgtgtaagaagtatttgttataaaagataaatattcagaatcttctttttaattcctgattttatttctataggactgaaagacttgctcgagatgtcaaaaggagatgggaggccatcacattgtggccctctgtgtgctcaaggggggctataagttctttgctgacctgctggattacattaaagcactgaatagaaatagtgatagatccattcctatgactgtagattttatcagactgaagagctactgtgtaagtataattaacttata…	aagacttgctcgagatgtca	tg	aaggagatgggaggccatca	a	N/A	-1	2	1	2	DELINS	gactgaaagacttgctcgagatgtca|--A|aaggagatgggaggccatcacattgtggccctctgtgtgctcaaggggggctataagttctttgctgacctg	N/A	N/A	N/A	N/A	N/A
Blunt	Polq-/-	nnnnnnnnnnnnnnnnnnnnnnnnnnnnnnnnnnnnnnnnnnnnnnnnnnnnnnnnnnnnnnnnnnnnnnnnnnnnnngaattcccttcatagagacaaggaatgtgtcctgtaaaagtttaatgtgtaagaagtatttgttataaaagataaatattcagaatcttctttttaattcctgattttatttctataggactgaaagacttgctcgagatgtcaaggagatgggaggccatcacattgtggccctctgtgtgctcaaggggggctataagttctttgctgacctgctggattacattaaagcactgaatagaaatagtgatagatccattcctatgactgtagattttatcagactgaagagctactgtgtaagtataattaacttataat…	aagacttgctcgagatgtca	tga	aggagatgggaggccatcac	N/A	a	1	3	0	0	DELETION	gactgaaagacttgctcgagatgtca|---|aggagatgggaggccatcacattgtggccctctgtgtgctcaaggggggctataagttctttgctgacctg	N/A	N/A	N/A	N/A	N/A
Blunt	Polq-/-	nnnnnnnnnnnnnnnnnnnnnnnnnnnnnnnnnnnnnnnnnnnnnnnnnnnnnnnnnnnnnnnnnnnnnnnnnnnnnnnnnnttcccttcatagagacaaggaatgtgtcctgtaaaagtttaatgtgtaagaagtatttgttataaaagataaatattcagaatcttctttttaattcctgattttatttctataggactgaaagacttgctcgagatgaaggagatgggaggccatcacattgtggccctctgtgtgctcaaggggggctataagttctttgctgacctgctggattacattaaagcactgaatagaaatagtgatagatccattcctatgactgtagattttatcagactgaagagctactgtgtaagtataattaacttataatt…	tgaaagacttgctcgagatg	tcatg	aaggagatgggaggccatca	N/A	atg	3	5	0	1	DELETION	gactgaaagacttgctcgagatg|-----|aaggagatgggaggccatcacattgtggccctctgtgtgctcaaggggggctataagttctttgctgacctg	N/A	N/A	N/A	N/A	N/A
Blunt	Polq-/-	nnnnnnnnnnnnnnnnnnnnnnnnnnnnnnnnnnnnnnnnnnnnnnnnnnnnnnnnnnnnnnnnnnnnnnnnnnnnnngaattcccttcatagagacaaggaatgtgtcctgtaaaagtttaatgtgtaagaagtatttgttataaaagataaatattcagaatcttctttttaattcctgattttatttctataggactgaaagacttgctcgagatgtgaaggagatgggaggccatcacattgtggccctctgtgtgctcaaggggggctataagttctttgctgacctgctggattacattaaagcactgaatagaaatagtgatagatccattcctatgactgtagattttatcagactgaagagctactgtgtaagtataattaacttataat…	gaaagacttgctcgagatgt	cat	gaaggagatgggaggccatc	N/A	t	1	3	0	0	DELETION	gactgaaagacttgctcgagatgt|---|gaaggagatgggaggccatcacattgtggccctctgtgtgctcaaggggggctataagttctttgctgacctg	N/A	N/A	N/A	N/A	N/A
Blunt	Polq-/-	nnnnnnnnnnnnnnnnnnnnnnnnnnnnnnnnnnnnnnnnnnnnnnnnnnnnnnnnnnnnnnnnnnnnnnnnnnnnnnnnnnnnnnnnnncttcatagagacaaggaatgtgtcctgtaaaagtttaatgtgtaagaagtatttgttataaaagataaatattcagaatcttctttttaattcctgattttatttctataggactgaaagacttgctcgagcatgaaggagatgggaggccatcacattgtggccctctgtgtgctcaaggggggctataagttctttgctgacctgctggattacattaaagcactgaatagaaatagtgatagatccattcctatgactgtagattttatcagactgaagagctactgtgtaagtataattaactta…	gactgaaagacttgctcgag	atgt	catgaaggagatgggaggcc	N/A	N/A	0	4	0	2	DELETION	gactgaaagacttgctcgag|----|catgaaggagatgggaggccatcacattgtggccctctgtgtgctcaaggggggctataagttctttgctgacctg	N/A	N/A	N/A	N/A	N/A
Blunt	Polq-/-	nnnnnnnnnnnnnnnnnnnnnnnnnnnnnnnnnnnnnnnnnntagtctccacttctgcaaaatattgctttatgaagtaagaattcccttcatagagacaaggaatgtgtcctgtaaaagtttaatgtgtaagaagtatttgttataaaagataaatattcagaatcttctttttaattcctgattttatttctataggactgaaagacttgctcgagatgaaggagatgggaggccatcacattgtggccctctgtgtgctcaaggggggctataagttctttgctgacctgctggattacattaaagcactgaatagaaatagtgatagatccattcctatgactgtagattttatcagactgaagagctactgtgtaagtataattaacttataat…	tgaaagacttgctcgagatg	tcatg	aaggagatgggaggccatca	N/A	atg	3	5	0	1	DELETION	gactgaaagacttgctcgagatg|-----|aaggagatgggaggccatcacattgtggccctctgtgtgctcaaggggggctataagttctttgctgacctg	N/A	N/A	N/A	N/A	N/A
Blunt	Polq-/-	nnnnnnnnnnnnnnnnnnncttacctttggtatatgaaaaatagtctccacttctgcaaaatattgctttatgaagtaagaattcccttcatagagacaaggaatgtgtcctgtaaaagtttaatgtgtaagaagtatttgttataaaagataaatattcagaatcttctttttaattcctgattttatttctataggactgaaagaggccatcacattgtggccctctgtgtgctcaaggggggctataagttctttgctgacctgctggattacattaaagcactgaatagaaatagtgatagatccattcctatgactgtagattttatcagactgaagagctactgtgtaagtataattaacttataattaaaaaaatagggccattctagtttt…	atttctataggactgaaaga	cttgctcgagatgtcatgaaggagatggga	ggccatcacattgtggccct	N/A	ga	2	30	0	0	DELETION	gactgaaaga|------------------------------|ggccatcacattgtggccctctgtgtgctcaaggggggctataagttctttgctgacctg	N/A	N/A	N/A	N/A	N/A
Blunt	Polq-/-	nnnnnnnnnnnnnnnnnnnnnnnnnnnnnnnnnnnnnnnnnnnnnnnnnnnnnnnnnnnnnnnnnnnnnnnnnnnnnnnnnnnnnnttcccttcatagagacaaggaatgtgtcctgtaaaagtttaatgtgtaagaagtatttgttataaaagataaatattcagaatcttctttttaattcctgattttatttctataggactgaaagacttgctcgagatatgaaggagatgggaggccatcacattgtggccctctgtgtgctcaaggggggctataagttctttgctgacctgctggattacattaaagcactgaatagaaatagtgatagatccattcctatgactgtagattttatcagactgaagagctactgtgtaagtataattaactt…	ctgaaagacttgctcgagat	gtc	atgaaggagatgggaggcca	N/A	N/A	0	3	0	0	DELETION	gactgaaagacttgctcgagat|---|atgaaggagatgggaggccatcacattgtggccctctgtgtgctcaaggggggctataagttctttgctgacctg	N/A	N/A	N/A	N/A	N/A
Blunt	Polq-/-	nnnnnnnnnnnnnnnnnnnnnnnnnnnnnnnnnnnnnnnnnntagtctccacttctgcaaaatattgctttatgaagtaagaattcccttcatagagacaaggaatgtgtcctgtaaaagtttaatgtgtaagaagtatttgttataaaagataaatattcagaatcttctttttaattcctgattttatttctataggactgaaagacttgctcgagatgtcattgaaggagatgggaggccatcacattgtggccctctgtgtgctcaaggggggctataagttctttgctgacctgctggattacattaaagcactgaatagaaatagtgatagatccattcctatgactgtagattttatcagactgaagagctactgtgtaagtataattaact…	aagacttgctcgagatgtca	N/A	tgaaggagatgggaggccat	t	N/A	-1	0	1	1	INSERTION	gactgaaagacttgctcgagatgtca|T|tgaaggagatgggaggccatcacattgtggccctctgtgtgctcaaggggggctataagttctttgctgacctg	N/A	N/A	N/A	N/A	N/A
Blunt	Polq-/-	nnnnnnnnnnnnnnnnnnnnnnnnnnnnnnnnnnnnnnnnnnnnnnnnnnnnnnnnnnnnnnnnnnnnnnnnnnnnnnnnnnnnnncccttcatagagacaaggaatgtgtcctgtaaaagtttaatgtgtaagaagtatttgttataaaagataaatattcagaatcttctttttaattcctgattttatttctataggactgaaagacttgctcgagatgggagatgggaggccatcacattgtggccctctgtgtgctcaaggggggctataagttctttgctgacctgctggattacattaaagcactgaatagaaatagtgatagatccattcctatgactgtagattttatcagactgaagagctactgtgtaagtataattaacttataatt…	tgaaagacttgctcgagatg	tcatgaa	ggagatgggaggccatcaca	N/A	N/A	0	7	0	2	DELETION	gactgaaagacttgctcgagatg|-------|ggagatgggaggccatcacattgtggccctctgtgtgctcaaggggggctataagttctttgctgacctg	N/A	N/A	N/A	N/A	N/A
Blunt	Polq-/-	nnnnnnnnnnnnnnnnnnnnnnnnnnnnnnnnnnnnnnnntagtctccacttctgcaaaatattgctttatgaagtaagaattcccttcatagagacaaggaatgtgtcctgtaaaagtttaatgtgtaagaagtatttgttataaaagataaatattcagaatcttctttttaattcctgattttatttctataggactgaaagacttgctcgagatgtcagggagatgggaggccatcacattgtggccctctgtgtgctcaaggggggctataagttctttgctgacctgctggattacattaaagcactgaatagaaatagtgatagatccattcctatgactgtagattttatcagactgaagagctactgtgtaagtataattaacttataat…	aagacttgctcgagatgtca	tgaa	ggagatgggaggccatcaca	g	N/A	-1	4	1	0	DELINS	gactgaaagacttgctcgagatgtca|----G|ggagatgggaggccatcacattgtggccctctgtgtgctcaaggggggctataagttctttgctgacctg	N/A	N/A	N/A	N/A	N/A
Blunt	Polq-/-	nnnnnnnnnnnnnnnnnnntcttacctttggtatatgaaaaatagtctccacttctgcaaaatattgctttatgaagtaagaattcccttcatagagacaaggaatgtgtcctgtaaaagtttaatgtgtaagaagtatttgttataaaagataaatattcagaatcttctttttaattcctgattttatttctataggactgaaagacttgctcgatgggaggccatcacattgtggccctctgtgtgctcaaggggggctataagttctttgctgacctgctggattacattaaagcactgaatagaaatagtgatagatccattcctatgactgtagattttatcagactgaagagctactgtgtaagtataattaacttataattaaaaaaatag…	ggactgaaagacttgctcga	gatgtcatgaaggaga	tgggaggccatcacattgtg	N/A	ga	2	16	0	2	DELETION	gactgaaagacttgctcga|----------------|tgggaggccatcacattgtggccctctgtgtgctcaaggggggctataagttctttgctgacctg	N/A	N/A	N/A	N/A	N/A
Blunt	Polq-/-	nnnnnnnnnnnnnnnnnnnnnnnnnnnnnnnnnnnnnnnnnnnnnnnnnnnnnnnnnnnnnnnnnnnnnnnnnnnnnnnnnnnnnnnnnnnnnnnnnnnnnnaatgtgtcctgtaaaagtttaatgtgtaagaagtatttgttataaaagataaatattcagaatcttctttttaattcctgattttatttctataggactgaaagacttgctcgagatgtcaggagatgggaggccatcacattgtggccctctgtgtgctcaaggggggctataagttctttgctgacctgctggattacattaaagcactgaatagaaatagtgatagatccattcctatgactgtagattttatcagactgaagagctactgtgtaagtataattaacttataat…	aagacttgctcgagatgtca	tgaa	ggagatgggaggccatcaca	N/A	a	1	4	0	2	DELETION	gactgaaagacttgctcgagatgtca|----|ggagatgggaggccatcacattgtggccctctgtgtgctcaaggggggctataagttctttgctgacctg	N/A	N/A	N/A	N/A	N/A
Blunt	Polq-/-	nnnnnnnnnnnnnnnnnnnnnnnnnnnnnnnnnnnnnnnnnnnnnnnnnnnnnnnnnnnnnnnnnnnnnnnnnnnnnnnnnnnnnnnnnnnnnnnnnnnnnnnnnnnnnnnnnnnnnaaagtttaatgtgtaagaagtatttgttataaaagataaatattcagaatcttctttttaattcctgattttatttctataggactgaaagacttgctcgagatgtcaatgaaggagatgggaggccatcacattgtggccctctgtgtgctcaaggggggctataagttctttgctgacctgctggannnnnnnnnnnnnnnnnnnnnnnnnnnnnnnnnnnnnnnnnnnnnnnnnnnnnnnnnnnnnnnnnnnnnnnnnnnnnnnnnnnnnnnnnnnnnn…	aagacttgctcgagatgtca	N/A	tgaaggagatgggaggccat	a	N/A	-1	0	1	1	INSERTION	gactgaaagacttgctcgagatgtca|A|tgaaggagatgggaggccatcacattgtggccctctgtgtgctcaaggggggctataagttctttgctgacctg	N/A	N/A	N/A	N/A	N/A
Blunt	Polq-/-	nnnnnnnnnnnnnnnnnnnnnnnnnnnnnnnnnnnnnnnnnnnnnnnnnnnnnnnnnnnnnnnnnnnnnnnnnnnnnnnnnnnnaattcccttcatagagacaaggaatgtgtcctgtaaaagtttaatgtgtaagaagtatttgttataaaagataaatattcagaatcttctttttaattcctgattttatttctataggactgaaagacttgctcgagatgtgaaggagatgggaggccatcacattgtggccctctgtgtgctcaaggggggctataagttctttgctgacctgctggattacattaaagcactgaatagaaatagtgatagatccattcctatgactgtagattttatcagactgaagagctactgtgtaagtataattaactt…	gaaagacttgctcgagatgt	cat	gaaggagatgggaggccatc	N/A	t	1	3	0	0	DELETION	gactgaaagacttgctcgagatgt|---|gaaggagatgggaggccatcacattgtggccctctgtgtgctcaaggggggctataagttctttgctgacctg	N/A	N/A	N/A	N/A	N/A
Blunt	Polq-/-	nnnnnnnnnnnnnnnnnnnnnnnnnnnnnnnnnnnnnnnnnnntagtctccacttctgcaaaatattgctttatgaagtaagaattcccttcatagagacaaggaatgtgtcctgtaaaagtttaatgtgtaagaagtatttgttataaaagataaatattcagaatcttctttttaattcctgattttatttctataggactgaaagacttgctcgagatgtcaatgggaggccatcacattgtggccctctgtgtgctcaaggggggctataagttctttgctgacctgctggattacattaaagcactgaatagaaatagtgatagatccattcctatgactgtagattttatcagactgaagagctactgtgtaagtataattaacttataatta…	aagacttgctcgagatgtca	tgaaggag	atgggaggccatcacattgt	N/A	N/A	0	8	0	1	DELETION	gactgaaagacttgctcgagatgtca|--------|atgggaggccatcacattgtggccctctgtgtgctcaaggggggctataagttctttgctgacctg	N/A	N/A	N/A	N/A	N/A
Blunt	Polq-/-	nnnnnnnnnnnnnnnnnnnnnnnnnnnnnnnnnnnnnnnnnntagtctccacttctgcaaaatattgctttatgaagtaagaattcccttcatagagacaaggaatgtgtcctgtaaaagtttaatgtgtaagaagtatttgttataaaagataaatattcagaatcttctttttaattcctgattttatttctataggactgaaagacttgctcgagatgtcaggagatgggaggccatcacattgtggccctcnnnnnnnnnnnnnnnnnnnnnnnnnnnnnnnnnnnnnnnnnnnnnnnnnnnnnnnnnnnnnnnnnnnnnnnnnnnnnnnnnnnnnnnnnnnnnnnnnnnnnnnnnnnnnnnnnnnnnnnnnnnnnnnnnnnnnnnnnnnnnnnn…	aagacttgctcgagatgtca	tgaa	ggagatgggaggccatcaca	N/A	a	1	4	0	2	DELETION	gactgaaagacttgctcgagatgtca|----|ggagatgggaggccatcacattgtggccctctgtgtgctcaaggggggctataagttctttgctgacctg	N/A	N/A	N/A	N/A	N/A
Blunt	Polq-/-	nnnnnnnnnnnnnnnnnnnnnnnnnnnnnnnnnnnnnnnnnnnnnnnnnnnnnnnnnnnnnnnnnnnnnnnnnnnnnnnnnnnnnnnnncccttcatagagacaaggaatgtgtcctgtaaaagtttaatgtgtaagaagtatttgttataaaagataaatattcagaatcttctttttaattcctgattttatttctataggactgaaagacttgctcgagatgaaggagatgggaggccatcacattgtggccctctgtgtgctcaaggggggctataagttctttgctgacctgctggattacattaaagcactgaatagaaatagtgatagatccattcctatgactgtagattttatcagactgaagagctactgtgtaagtataattaactta…	tgaaagacttgctcgagatg	tcatg	aaggagatgggaggccatca	N/A	atg	3	5	0	1	DELETION	gactgaaagacttgctcgagatg|-----|aaggagatgggaggccatcacattgtggccctctgtgtgctcaaggggggctataagttctttgctgacctg	N/A	N/A	N/A	N/A	N/A
Blunt	Polq-/-	nnnnnnnnnnnnnnnnnnnnnnnnnnnnnnnnnnnnnnnnnnnnnnnnnnnnnnnnnnnnnnnnnnnnnnnnnnnnnnnnnaattcccttcatagagacaaggaatgtgtcctgtaaaagtttaatgtgtaagaagtatttgttataaaagataaatattcagaatcttctttttaattcctgattttatttctataggactgaaagacttgctcgagatgtcaatgaaggagatgggaggccatcacattgtggccctctgtgtgctcaaggggggctataagttctttgctgacctgctggattacattaaagcactgaatagaaatagtgatagatccattcctatgactgtagattttatcagactgaagagctactgtgtaagtataattaact…	aagacttgctcgagatgtca	N/A	tgaaggagatgggaggccat	a	N/A	-1	0	1	1	INSERTION	gactgaaagacttgctcgagatgtca|A|tgaaggagatgggaggccatcacattgtggccctctgtgtgctcaaggggggctataagttctttgctgacctg	N/A	N/A	N/A	N/A	N/A
Blunt	Polq-/-	nnnnnnnnnnnnnnnnnnnnnnnnnnnnnnnnnnnnnnnnnnnnnnnnnnnnnnnnnnnnnnnnnnnnnnnnnnnnnnnnnnnnnttcccttcatagagacaaggaatgtgtcctgtaaaagtttaatgtgtaagaagtatttgttataaaagataaatattcagaatcttctttttaattcctgattttatttctataggactgaaagacttgctcgagatatgaaggagatgggaggccatcacattgtggccctctgtgtgctcaaggggggctataagttctttgctgacctgctggattacattaaagcactgaatagaaatagtgatagatccattcctatgactgtagattttatcagactgaagagctactgtgtaagtataattaactta…	ctgaaagacttgctcgagat	gtc	atgaaggagatgggaggcca	N/A	N/A	0	3	0	0	DELETION	gactgaaagacttgctcgagat|---|atgaaggagatgggaggccatcacattgtggccctctgtgtgctcaaggggggctataagttctttgctgacctg	N/A	N/A	N/A	N/A	N/A
Blunt	Polq-/-	nnnnnnnnnnnnnnnnnnnnnnnnnnttacctttggtatatgaaaaatagtctccacttctgcaaaatattgctttatgaagtaagaattcccttcatagagacaaggaatgtgtcctgtaaaagtttaatgtgtaagaagtatttgttataaaagataaatattcagaatcttctttttaattcctgattttatttctataggactgaaagacacattgtggccctctgtgtgctcaaggggggctataagttctttgctgacctgctggattacattaaagcactgaatagaaatagtgatagatccattcctatgactgtagattttatcagactgaagagctactgtgtaagtataattaacttataattaaaaaaatagggccattctagtttt…	tttctataggactgaaagac	ttgctcgagatgtcatgaaggagatgggaggccatc	acattgtggccctctgtgtg	N/A	c	1	36	0	0	DELETION	gactgaaagac|------------------------------------|acattgtggccctctgtgtgctcaaggggggctataagttctttgctgacctg	N/A	N/A	N/A	N/A	N/A
Blunt	Polq-/-	nnnnnnnnnnnnnnnnnnnnnnnnnnnnnnnnnnnnnnnnnnnnnnnnnnnnnnnnnnnnnnnnnnnnnnnnnnnnnnnnnnnnnttcccttcatagagacaaggaatgtgtcctgtaaaagtttaatgtgtaagaagtatttgttataaaagataaatattcagaatcttctttttaattcctgattttatttctataggactgaaagacttgctcgggatgggaggccatcacattgtggccctctgtgtgctcaaggggggctataagttctttgctgacctgctggattacattaaagcactgaatagaaatagtgatagatccattcctatgactgtagattttatcagactgaagagctactgtgtaagtataattaacttataattaaaaaa…	aggactgaaagacttgctcg	agatgtcatgaagga	gatgggaggccatcacattg	g	N/A	-1	15	1	1	DELINS	gactgaaagacttgctcg|---------------G|gatgggaggccatcacattgtggccctctgtgtgctcaaggggggctataagttctttgctgacctg	N/A	N/A	N/A	N/A	N/A
Blunt	Polq-/-	nnnnnnnnnnnnnnnnnnnnnnnnnnnnnnnnnnnnnnnnnntagtctccacttctgcaaaatattgctttatgaagtaagaattcccttcatagagacaaggaatgtgtcctgtaaaagtttaatgtgtaagaagtatttgttataaaagataaatattcagaatcttctttttaattcctgattttatttctataggactgaaagacttgctcgagatgtcggagatgggaggccatcacattgtggccctctgtgtgctcaaggggggctataagttctttgctgacctgctggattacattaaagcactgaatagaaatagtgatagatccattcctatgactgtagattttatcagactgaagagctactgtgtaagtataattaacttataat…	aaagacttgctcgagatgtc	atgaa	ggagatgggaggccatcaca	N/A	N/A	0	5	0	1	DELETION	gactgaaagacttgctcgagatgtc|-----|ggagatgggaggccatcacattgtggccctctgtgtgctcaaggggggctataagttctttgctgacctg	N/A	N/A	N/A	N/A	N/A
Blunt	Polq-/-	nnnnnnnnnnnnnnnnnnnnnnnnnnnnnnnnnnnnnnnnnnnnnnnnnnnnnnnnnnnnnnnnnnnnnnnnnnnnnnnnnnnnnnnnnnnnnnnnnnnnnnnnnnnnnnnnnnnnnnnnnnnnnnnnnnnnnnnnnnnnnnnnnnnnnnnnnnnnnnnnnnnnnnnnnnnnnnnnnattcctgattttatttctataggactgaaagacttgctcgagatgtcaggagatgggaggccatcacattgtggccctctgtgtgctcnnnnnnnnnnnnnnnnnnnnnnnnnnnnnnnnnnnnnnnnnnnnnnnnnnnnnnnnnnnnnnnnnnnnnnnnnnnnnnnnnnnnnnnnnnnnnnnnnnnnnnnnnnnnnnnnnnnnnnnnnnnnnnnnnnnnnn…	aagacttgctcgagatgtca	tgaa	ggagatgggaggccatcaca	N/A	a	1	4	0	2	DELETION	gactgaaagacttgctcgagatgtca|----|ggagatgggaggccatcacattgtggccctctgtgtgctcaaggggggctataagttctttgctgacctg	N/A	N/A	N/A	N/A	N/A
Blunt	Polq-/-	nnnnnnnnnnnnnnnnnnnnnnnnnnnnnnnnnnnnnnnnnnnnnnnnnnnnnnnnnnnnnnnnnnnnnnnnnnnnnnnnnnnnnnnnnnnnnnnnnnnnnnnnnnnnnnnnnnnnnnnnngtttaatgtgtaagaagtatttgttataaaagataaatattcagaatcttctttttaattcctgattttatttctataggactgaaagacttgctcgagatgtgaaggagatgggaggccatcacattgtggccctctgtgtgctcaaggggggctataagttcttnnnnnnnnnnnnnnnnnnnnnnnnnnnnnnnnnnnnnnnnnnnnnnnnnnnnnnnnnnnnnnnnnnnnnnnnnnnnnnnnnnnnnnnnnnnnnnnnnnnnnnnnnnnnnnnn…	gaaagacttgctcgagatgt	cat	gaaggagatgggaggccatc	N/A	t	1	3	0	0	DELETION	gactgaaagacttgctcgagatgt|---|gaaggagatgggaggccatcacattgtggccctctgtgtgctcaaggggggctataagttctttgctgacctg	N/A	N/A	N/A	N/A	N/A
Blunt	Polq-/-	nnnnnnnnnnnnnnnnnnntcttacctttggtatatgaaaaatagtctccacttctgcaaaatattgctttatgaagtaagaattcccttcatagagacaaggaatgtgtcctgtaaaagtttaatgtgtaagaagtatttgttataaaagataaatattcagaatcttctttttaattcctgattttatttctataggactgaaagacttgggaggccatcacattgtggccctctgtgtgctcaaggggggctataagttctttgctgacctgctggattacattaaagcactgaatagaaatagtgatagatccattcctatgactgtagattttatcagactgaagagctactgtgtaagtataattaacttataattaaaaaaatagggccatt…	ctataggactgaaagacttg	ctcgagatgtcatgaaggagatg	ggaggccatcacattgtggc	N/A	tg	2	23	0	1	DELETION	gactgaaagacttg|-----------------------|ggaggccatcacattgtggccctctgtgtgctcaaggggggctataagttctttgctgacctg	N/A	N/A	N/A	N/A	N/A
Blunt	Polq-/-	nnnnnnnnnnnnnnnnnnnntcttacctttggtatatgaaaaatagtctccacttctgcaaaatattgctttatgaagtaagaattcccttcatagagacaaggaatgtgtcctgtaaaagtttaatgtgtaagaagtatttgttataaaagataaatattcagaatcttctttttaattcctgattttatttctataggactgaaagacttgctcgagatgggaggccatcacattgtggccctctgtgtgctcaaggggggctataagttctttgctgacctgctggattacattaaagcactgaatagaaatagtgatagatccattcctatgactgtagattttatcagactgaagagctactgtgtaagtataattaacttataattaaaaaaa…	tgaaagacttgctcgagatg	tcatgaaggagatg	ggaggccatcacattgtggc	N/A	gagatg	6	14	0	1	DELETION	gactgaaagacttgctcgagatg|--------------|ggaggccatcacattgtggccctctgtgtgctcaaggggggctataagttctttgctgacctg	N/A	N/A	N/A	N/A	N/A
Blunt	Polq-/-	nnnnnnnnnnnnnnnnnnnnnnnnnnnnnnnnnnnnnnnnnnnnnnnnnnnnnnnnnnnnnnnnnnnnnnnnnnnnnnnnnnnnaagtaagaattcccttcatagagacaaggaatgtgtcctgtaaaagtttaatgtgtaagaagtatttgttataaaagataaatattcagaatcttctttttaattcctgattttatttctataggactgaaagacttgctcgagatgtcagaaggagatgggaggccatcacattgtggccctctgtgtgctcaaggggggctataagttctttgctgacctgctggattacattaaagcactgaatagaaatagtgatagatccattcctatgactgtagattttatcagactgaagagctactgtgtaagtat…	aagacttgctcgagatgtca	t	gaaggagatgggaggccatc	N/A	N/A	0	1	0	2	DELETION	gactgaaagacttgctcgagatgtca|-|gaaggagatgggaggccatcacattgtggccctctgtgtgctcaaggggggctataagttctttgctgacctg	N/A	N/A	N/A	N/A	N/A
Blunt	Polq-/-	nnnnnnnnnnnnnnnnnnnnnnnnnnnnnnnnnnnnnnnnnnnnnnnnnnnnnnnnnnnnnnnnnnnnnnnnnnnnnnaattcccttcatagagacaaggaatgtgtcctgtaaaagtttaatgtgtaagaagtatttgttataaaagataaatattcagaatcttctttttaattcctgatttgtggccctctgtgtgctcaaggggggctataagttctttgctgacctgctggattacattaaagcactgaatagaaatagtgatagatccattcctatgactgtagattttatcagactgaagagctactgtgtaagtataattaacttataattaaaaaaatagggccattctagttttatctatattttttttaaacttgtgcaaactatgct…	ttctttttaattcctgattt	tatttctataggactgaaagacttgctcgagatgtcatgaaggagatgggaggccatcacatt	gtggccctctgtgtgctcaa	N/A	tt	2	63	0	0	DELETION	|----------------------------------------------------|gtggccctctgtgtgctcaaggggggctataagttctttgctgacctg	N/A	N/A	N/A	N/A	N/A
Blunt	Polq-/-	nnnnnnnnnnnnnnnnnnnncttacctttggtatatgaaaaatagtctccacttctgcaaaatattgctttatgaagtaagaattcccttcatagagacaaggaatgtgtcctgtaaaagtttaatgtgtaagaagtatttgttataaaagataaatattcagaatcttctttttaattcctgattttatttctataggactgaaagacttgctcgagatgtcaggagatgggaggccatcacattgtggccctctgtgtgctcaaggggggctataagttctttgctgacctgctggattacattaaagcactgaatagaaatagtgatagatccattcctatgactgtagattttatcagactgaagagctactgtgtaagtataattaacttataa…	aagacttgctcgagatgtca	tgaa	ggagatgggaggccatcaca	N/A	a	1	4	0	2	DELETION	gactgaaagacttgctcgagatgtca|----|ggagatgggaggccatcacattgtggccctctgtgtgctcaaggggggctataagttctttgctgacctg	N/A	N/A	N/A	N/A	N/A
Blunt	Polq-/-	nnnnnnnnnnnnnnnnnnnnnnnnnnnnnnnnnnnnnnnnnnnnnnnnnnnnnnnnnnnnnnnnnnnnnnnnnnnnnnnnnnnnnnnattcccttcatagagacaaggaatgtgtcctgtaaaagtttaatgtgtaagaagtatttgttataaaagataaatattcagaatcttctttttaattcctgattttatttctataggactgaaagacttgctcgagatgtgaaggagatgggaggccatcacattgtggccctctgtgtgctcaaggggggctataagttctttgctgacctgctggattacattaaagcactgaatagaaatagtgatagatccattcctatgactgtagattttatcannnnnnnnnnnnnnnnnnnnnnnnnnnnnnnn…	gaaagacttgctcgagatgt	cat	gaaggagatgggaggccatc	N/A	t	1	3	0	0	DELETION	gactgaaagacttgctcgagatgt|---|gaaggagatgggaggccatcacattgtggccctctgtgtgctcaaggggggctataagttctttgctgacctg	N/A	N/A	N/A	N/A	N/A
Blunt	Polq-/-	nnnnnnnnnnnnnnnnnnnnnnnnnnnnnnnnnnnnnnnnntagtctccacttctgcaaaatattgctttatgaagtaagaattcccttcatagagacaaggaatgtgtcctgtaaaagtttaatgtgtaagaagtatttgttataaaagataaatattcagaatcttctttttaattcctgattttatttctataggactgaaagacttgctcgagatgggaggccatcacattgtggccctctgtgtgctcaaggggggctataagttctttgctgacctgctggattacattaaagcactgaatagaaatagtgatagatccattcctatgactgtagattttatcagactgaagagctactgtgtaagtataattaacttataattaaaaaaata…	tgaaagacttgctcgagatg	tcatgaaggagatg	ggaggccatcacattgtggc	N/A	gagatg	6	14	0	1	DELETION	gactgaaagacttgctcgagatg|--------------|ggaggccatcacattgtggccctctgtgtgctcaaggggggctataagttctttgctgacctg	N/A	N/A	N/A	N/A	N/A
Blunt	Polq-/-	nnnnnnnnnnnnnnnnnnnnnnnnnacctttggtatatgaaaaatagtctccacttctgcaaaatattgctttatgaagtaagaattcccttcatagagacaaggaatgtgtcctgtaaaagtttaatgtgtaagaagtatttgttataaaagataaatattcagaatcttctttttaattcctgattttatttctataggactgaaagacttgctcgagatgaaggagatgggaggccatcacattgtggccctctgtgtgctcaaggggggctataagttctttgctgacctgctggattacattaaagcactgaatagaaatagtgatagatccattcctatgactgtagattttatcagactgaagagctactgtgtaagtataattaacttata…	tgaaagacttgctcgagatg	tcatg	aaggagatgggaggccatca	N/A	atg	3	5	0	1	DELETION	gactgaaagacttgctcgagatg|-----|aaggagatgggaggccatcacattgtggccctctgtgtgctcaaggggggctataagttctttgctgacctg	N/A	N/A	N/A	N/A	N/A
Blunt	Polq-/-	nnnnnnnnnnnnnnnnnnnnnnnnnnnnnnnnnnnnnnnnnnnnnnnnnnnnnnnnnnnnnnnnnnnnnnnnnnnnnnnnnnnnnnnttcccttcatagagacaaggaatgtgtcctgtaaaagtttaatgtgtaagaagtatttgttataaaagataaatattcagaatcttctttttaattcctgattttatttctataggactgaaagacttgctcgagatgtcagatgggaggccatcacattgtggccctctgtgtgctcaaggggggctataagttctttgctgacctgctggattacattaaagcactgaatagaaatagtgatagatccattcctatgactgtagattttatcagactgaagagctactgtgtaagtataattaacttata…	aagacttgctcgagatgtca	tgaagga	gatgggaggccatcacattg	N/A	a	1	7	0	2	DELETION	gactgaaagacttgctcgagatgtca|-------|gatgggaggccatcacattgtggccctctgtgtgctcaaggggggctataagttctttgctgacctg	N/A	N/A	N/A	N/A	N/A
Blunt	Polq-/-	nnnnnnnnnnnnnnnnnncttacctttggtatatgaaaaatagtctccacttctgcaaaatattgctttatgaagtaagaattcccttcatagagacaaggaatgtgtcctgtaaaagtttaatgtgtaagaagtatttgttataaaagataaatattcagaatcttctttttaattcctgattttatttctataggactgaaagacttgctcgagatgaaggagatgggaggccatcacattgtggccctctgtgtgctcaaggggggctataagttctttgctgacctgctggattacattaaagcactgaatagaaatagtgatagatccattcctatgactgtagattttatcagactgaagagctactgtgtaagtataattaacttataatta…	tgaaagacttgctcgagatg	tcatg	aaggagatgggaggccatca	N/A	atg	3	5	0	1	DELETION	gactgaaagacttgctcgagatg|-----|aaggagatgggaggccatcacattgtggccctctgtgtgctcaaggggggctataagttctttgctgacctg	N/A	N/A	N/A	N/A	N/A
Blunt	Polq-/-	nnnnnnnnnnnnnnnnnnnnnnnnnnnnnnnnnnnnnnnnnnnnnnnnnnnnnnnnnnnnnnnnnnnnnnnnnnnnnnnnnnnnnttcccttcatagagacaaggaatgtgtcctgtaaaagtttaatgtgtaagaagtatttgttataaaagataaatattcagaatcttctttttaattcctgattttatttctataggactgaaagacttgctcgagatgtcaatgaaggagatgggaggccatcacattgtggccctctgtgtgctcaaggggggctataagttctttgctgacctgctggattacattaaagcactgaatagaaatagtgatagatccattcctatgactgtagattttatcagactgaagagctactgtgtaagtataattaa…	aagacttgctcgagatgtca	N/A	tgaaggagatgggaggccat	a	N/A	-1	0	1	1	INSERTION	gactgaaagacttgctcgagatgtca|A|tgaaggagatgggaggccatcacattgtggccctctgtgtgctcaaggggggctataagttctttgctgacctg	N/A	N/A	N/A	N/A	N/A
Blunt	Polq-/-	nnnnnnnnnnnnnnnntcttacctttggtatatgaaaaatagtctccacttctgcaaaatattgctttatgaagtaagaattcccttcatagagacaaggaatgtgtcctgtaaaagtttaatgtgtaagaagtatttgttataaaagataaatattcagaatcttctttttaattcctgattttatttctataggactgaaagacttgctcgagatgtcaggagatgggaggccatcacattgtggccctctgtgtgctcaaggggggctataagttctttgctgacctgctggattacattaaagcactgaatagaaatagtgatagatccattcctatgactgtagattttatcagactgaagagctactgtgtaagtataattaacttataatta…	aagacttgctcgagatgtca	tgaa	ggagatgggaggccatcaca	N/A	a	1	4	0	2	DELETION	gactgaaagacttgctcgagatgtca|----|ggagatgggaggccatcacattgtggccctctgtgtgctcaaggggggctataagttctttgctgacctg	N/A	N/A	N/A	N/A	N/A
Blunt	Polq-/-	nnnnnnnnnnnnnnnnnnnnnnnnnnnnnnnnnnnnnnnnnntagtctccacttctgcaaaatattgctttatgaagtaagaattcccttcatagagacaaggaatgtgtcctgtaaaagtttaatgtgtaagaagtatttgttataaaagataaatattcagaatcttctttttaattcctgattttatttctataggactgaaagacttgctcgagatgtcaatgaaggagatgggaggccatcacattgtggccctctgtgtgctcaaggggggctataagttctttgctgacctgctggattacattaaagcactgaatagaaatagtgatagatccattcctatgactgtagattttatcagactgaagagctactgtgtaagtataattaact…	aagacttgctcgagatgtca	N/A	tgaaggagatgggaggccat	a	N/A	-1	0	1	1	INSERTION	gactgaaagacttgctcgagatgtca|A|tgaaggagatgggaggccatcacattgtggccctctgtgtgctcaaggggggctataagttctttgctgacctg	N/A	N/A	N/A	N/A	N/A
Blunt	Polq-/-	nnnnnnnnnnnnnnnnnnnnnnnnnnnntacctttggtatatgaaaaatagtcttccacttctgcaaaatattgctttatgaagtaagaattcccttcatagagacaaggaatgtgtcctgtaaaagtttaatgtgtaagaagtatttgttataaaagataaatattcagaatcttctttttaattcctgattttatttctataggactgaaagacttgctcgtgaaggagatgggaggccatcacattgtggccctctgtgtgctcaaggggggctataagttctttgctgacctgctggattacattaaagcactgaatannnnnnnnnnnnnnnnnnnnnnnnnnnnnnnnnnnnnnnnnnnnnnnnnnnnnnnnnnnnnnnnnnnnnnnnnnnnn…	aggactgaaagacttgctcg	agatgtca	tgaaggagatgggaggccat	N/A	N/A	0	8	0	1	DELETION	gactgaaagacttgctcg|--------|tgaaggagatgggaggccatcacattgtggccctctgtgtgctcaaggggggctataagttctttgctgacctg	N/A	N/A	N/A	N/A	N/A
Blunt	Polq-/-	nnnnnnnnnnnnnnnnnnnnnnnnnnnnnnnnnnnnnnnnntagtctccacttctgcaaaatattgctttatgaagtaagaattcccttcatagagacaaggaatgtgtcctgtaaaagtttaatgtgtaagaagtatttgttataaaagataaatattcagaatcttctttttaattcctgattttatttctataggactgaaagacttgctcgagatgtaaggagatgggaggccatcacattgtggccctctgtgtgctcaaggggggctataagttctttgctgacctgctggattacattaaagcactgaatagaaatagtgatagatccattcctatgactgtagattttatcagactgaagagctactgtgtaagtnnnnnnnnnnnnnnnn…	gaaagacttgctcgagatgt	catg	aaggagatgggaggccatca	N/A	N/A	0	4	0	2	DELETION	gactgaaagacttgctcgagatgt|----|aaggagatgggaggccatcacattgtggccctctgtgtgctcaaggggggctataagttctttgctgacctg	N/A	N/A	N/A	N/A	N/A
Blunt	Polq-/-	nnnnnnnnnnngcccaaatcttacctttggtatatgaaaaatagtctccacttctgcaaaatattgctttatgaagtaagaattcccttcatagagacaaggaatgtgtcctgtaaaagtttaatgtgtaagaagtatttgttataaaagataaatattcagaatcttctttttaattcctgattttatttctataggactgaaagaggccatcacattgtggccctctgtgtgctcaaggggggctataagttctttgctgacctgctggattacattaaagcactgaatagaaatagtgatagatccattcctatgactgtagattttatcagactgaagagctactgtgtaagtataattaacttataattaaaaaaatagggccattctagtttt…	atttctataggactgaaaga	cttgctcgagatgtcatgaaggagatggga	ggccatcacattgtggccct	N/A	ga	2	30	0	0	DELETION	gactgaaaga|------------------------------|ggccatcacattgtggccctctgtgtgctcaaggggggctataagttctttgctgacctg	N/A	N/A	N/A	N/A	N/A
Blunt	Polq-/-	nnnnnnnnnnnnnnnnnnnnnnnnnnnnnnnnnnnnnnnnnnnnnnnnnnnnnnnnnnnnnnnnnnnnnnnnnnnnnnnnnnnnnnnnnnnnnnnnnnnnnnnnnnnnnnnnnnnnnnnnnnnnnnnnnnnnnnnnnnnnnnnnnnnnnnnnnnnnnnnnnnnnnnnnnnnnnnnnnnnnnnnnnnnnnnnnnngattttatttctataggactgaaagacttgctcgagatgaaggagatgggaggccatcacattgtggccctctgtgtgctcaaggggggctataagttctttgctgacctgctggattacattaaagcactnnnnnnnnnnnnnnnnnnnnnnnnnnnnnnnnnnnnnnnnnnnnnnnnnnnnnnnnnnnnnnnnnnnnnnnnnn…	tgaaagacttgctcgagatg	tcatg	aaggagatgggaggccatca	N/A	atg	3	5	0	1	DELETION	gactgaaagacttgctcgagatg|-----|aaggagatgggaggccatcacattgtggccctctgtgtgctcaaggggggctataagttctttgctgacctg	N/A	N/A	N/A	N/A	N/A
Blunt	Polq-/-	nnnnnnnnnnnnnnnnnnnnnnnnnnnnnnnnnnnnnnnnnnnnnnnnnnnnnnnnnnnnnnnnnnnnnnnnnnnnnnnnnnnntcccttcatagagacaaggaatgtgtcctgtaaaagtttaatgtgtaagaagtatttgttataaaagataaatattcagaatcttctttttaattcctgattttatttctataggactgaaagacttgctcgagatgtcaaggagatgggaggccatcacattgtggccctctgtgtgctcaaggggggctataagttctttgctgacctgctggattacattaaagcactgaatagaaatagtgatagatccattcctatgactgtagattttatcagactgaagagctactgtgtaagtataattaacttata…	aagacttgctcgagatgtca	tga	aggagatgggaggccatcac	N/A	a	1	3	0	0	DELETION	gactgaaagacttgctcgagatgtca|---|aggagatgggaggccatcacattgtggccctctgtgtgctcaaggggggctataagttctttgctgacctg	N/A	N/A	N/A	N/A	N/A
Blunt	Polq-/-	nnnnnnnnnnnnnnnnnnnttacctttggtatatgaaaaatagtctccacttctgcaaaatattgctttatgaagtaagaattcccttcatagagacaaggaatgtgtcctgtaaaagtttaatgtgtaagaagtatttgttataaaagataaatattcagaatcttctttttaattcctgattttatttctataggactgaaagacttgctcgagatgtcaatgaaggagatgggaggccatcacattgtggccctctgtgtgctcaaggggggctataagttctttgctgacctgctggattacattaaagcactgaatagaaatagtgatagatccattcctatgactgtagattttatcagactgaagagctactgtgtaagtataattaactta…	aagacttgctcgagatgtca	N/A	tgaaggagatgggaggccat	a	N/A	-1	0	1	1	INSERTION	gactgaaagacttgctcgagatgtca|A|tgaaggagatgggaggccatcacattgtggccctctgtgtgctcaaggggggctataagttctttgctgacctg	N/A	N/A	N/A	N/A	N/A
Blunt	Polq-/-	nnnnnnnnnnnnnnnnnnnnnnnnnnnnnnnnnnnnnnnnnnnnnnnnnnnnnnnnnnnnnnnnnnnnnnnnnnnnnnnnnnnnnnnncccttcatagagacaaggaatgtgtcctgtaaaagtttaatgtgtaagaagtatttgttataaaagataaatattcagaatcttctttttaattcctgattttatttctataggactgaaagacttgctcgagatgtcaaaggagatgggaggccatcacattgtggccctctgtgtgctcaaggggggctataagttctttgctgacctgctggattacattaaagcactgaatagaaatagtgatagatccattcctatgactgtagattttatcagactgaagagctactgtgtaagtataattaact…	aagacttgctcgagatgtca	tg	aaggagatgggaggccatca	N/A	N/A	0	2	0	1	DELETION	gactgaaagacttgctcgagatgtca|--|aaggagatgggaggccatcacattgtggccctctgtgtgctcaaggggggctataagttctttgctgacctg	N/A	N/A	N/A	N/A	N/A
Blunt	Polq-/-	nnnnnnnnnnnnnnnnnnncttacctttggtatatgaaaaatagtctccacttctgcaaaatattgctttatgaagtaagaattcccttcatagagacaaggaatgtgtcctgtaaaagtttaatgtgtaagaagtatttgttataaaagataaatattcagaatcttctttttaattcctgattttatttctataggactgagatgggaggccatcacattgtggccctctgtgtgctcaaggggggctataagttctttgctgacctgctggattacattaaagcactgaatagaaatagtgatagatccattcctatgactgtagattttatcagactgaagagctactgtgtaagtataattaacttataattaaaaaaatagggccattctagt…	ttttatttctataggactga	aagacttgctcgagatgtcatgaagga	gatgggaggccatcacattg	N/A	ga	2	27	0	0	DELETION	gactga|---------------------------|gatgggaggccatcacattgtggccctctgtgtgctcaaggggggctataagttctttgctgacctg	N/A	N/A	N/A	N/A	N/A
Blunt	Polq-/-	nnnnnnnnnnnnnnnnnnnnnnnnnnnnnnnnnnnntgaaaaatagtctccacttctgcaaaatattgctttatgaagtaagaattcccttcatagagacaaggaatgtgtcctgtaaaagtttaatgtgtaagaagtatttgttataaaagataaatattcagaatcttctttttaattcctgattttatttctataggactgaaagacttgctcgagatgtcgaaggagatgggaggccatcacattgtggccctctgtgtgctcaaggggggctataagttctttgctgacctgctggattacattaaagcactgaatagaaatagtgatagatccattcctatgactgtagattttatcagactgaagagctactgtgtaagtataattaactta…	aaagacttgctcgagatgtc	at	gaaggagatgggaggccatc	N/A	N/A	0	2	0	1	DELETION	gactgaaagacttgctcgagatgtc|--|gaaggagatgggaggccatcacattgtggccctctgtgtgctcaaggggggctataagttctttgctgacctg	N/A	N/A	N/A	N/A	N/A
Blunt	Polq-/-	nnnnnnnnnnnnnnnnnnnnnnnnnnnnnnnnnnnnnnnnnnnnnnnnnnnnnnnnnnnnnnnnnnnnnnnnnnnnnnnnnnnnnaattcccttcatagagacaaggaatgtgtcctgtaaaagtttaatgtgtaagaagtatttgttataaaagataaatattcagaatcttctttttaattcctgattttatttctataggactgaaagacttgctcgagatgtgaaggagatgggaggccatcacattgtggccctctgtgtgctcaaggggggctataagttctttgctgacctgctggattacattaaagcactgaatagaaatagtgatagatccattcctatgactgtagattttatcagactgaagagctactgtgtaagtataattaact…	gaaagacttgctcgagatgt	cat	gaaggagatgggaggccatc	N/A	t	1	3	0	0	DELETION	gactgaaagacttgctcgagatgt|---|gaaggagatgggaggccatcacattgtggccctctgtgtgctcaaggggggctataagttctttgctgacctg	N/A	N/A	N/A	N/A	N/A
Blunt	Polq-/-	nnnnnnnnnnnnnnnnnnnnnnnnnnnnnnnnnnnnntagtctccacttctgcaaaatattgctttatgaagtaagaattcccttcatagagacaaggaatgtgtcctgtaaaagtttaatgtgtaagaagtatttgttataaaagataaatattcagaatcttctttttaattcctgattttatttctataggactgaaagacttgctcgagatgatgaaggagatgggaggccatcacattgtggccctctgtgtgctcaggggggctataagttctttgctgacctgctggattacattaaagcactgaatagaaatagtgatagatcnnnnnnnnnnnnnnnnnnnnnnnnnnnnnnnnnnnnnnnnnnnnnnnnnnnnnnnnnnnnnnnnnnnn…	tgaaagacttgctcgagatg	tc	atgaaggagatgggaggcca	N/A	N/A	0	2	0	1	DELETION	gactgaaagacttgctcgagatg|--|atgaaggagatgggaggccatcacattgtggccctctgtgtgctcaaggggggctataagttctttgctgacctg	N/A	N/A	N/A	N/A	N/A
Blunt	Polq-/-	nnnnnnnnnnnnnnnnnncttacctttggtatatgaaaaatagtctccacttctgcaaaatattgctttatgaagtaagaattcccttcatagagacaaggaatgtgtcctgtaaaagtttaatgtgtaagaagtatttgttataaaagataaatattcagaatcttctttttaattcctgattttatttctataggactgaaagacttgctcgagatgaaggagatgggaggccatcacattgtggccctctgtgtgctcaaggggggctataagttctttgctgacctgctggattacattaaagcactgaatagaaatagtgatagatccattcctatgactgtagattttatcagactgaagagctactgtgtaagtataattaacttataatta…	tgaaagacttgctcgagatg	tcatg	aaggagatgggaggccatca	N/A	atg	3	5	0	1	DELETION	gactgaaagacttgctcgagatg|-----|aaggagatgggaggccatcacattgtggccctctgtgtgctcaaggggggctataagttctttgctgacctg	N/A	N/A	N/A	N/A	N/A
Blunt	Polq-/-	nnnnnnnnnnnnnnnnnnnnnnnnnnnnnnnnnnnnnnnnnnnnnnnnnnnnnnnnnnnnnnnnnnnnnnnnnnnnnnnnnnnnnnnnnnnnnnnnncccagagaatgtgtcctgtaaaagtttaatgtgtaagaagtatttgttataaaagataaatattcagaatcttctttttaattcctgattttatttctataggactgaaagacttgctcgagaaggagatgggaggccatcacattgtggccctctgtgtgctcaaggggggctataagttctttgctgacctgctggattacattaaagcactgaatagaaatagtgatagatccattcctatgactgtagattttatcagactgaagagctactgtgtaagtataattaacttataatta…	actgaaagacttgctcgaga	tgtcatga	aggagatgggaggccatcac	N/A	ga	2	8	0	1	DELETION	gactgaaagacttgctcgaga|--------|aggagatgggaggccatcacattgtggccctctgtgtgctcaaggggggctataagttctttgctgacctg	N/A	N/A	N/A	N/A	N/A
Blunt	Polq-/-	nnnnnnnnnnnnnnnnnnnnnnnnnnnnnnnnnnnnnnnnnnnnnnnnnnnnnnnnnnnnnnnnnnnnnnnnnnnnnnnnnnngaattcccttcatagagacaaggaatgtgtcctgtaaaagtttaatgtgtaagaagtatttgttataaaagataaatattcagaatcttctttttaattcctgattttatttctataggactgaaagacttgaaggagatgggaggccatcacattgtggnnnnnnnnnnnnnnnnnnnnnnnnnnnnnnnnnnnnnnnnnnnnnnnnnnnnnnnnnnnnnnnnnnnnnnnnnnnnnnnnnnnnnnnnnnnnnnnnnnnnnnnnnnnnnnnnnnnnnnnnnnnnnnnnnnnnnnnnnnnnnnnnnnnnnnnnnnnn…	ctataggactgaaagacttg	ctcgagatgtcatg	aaggagatgggaggccatca	N/A	tg	2	14	0	1	DELETION	gactgaaagacttg|--------------|aaggagatgggaggccatcacattgtggccctctgtgtgctcaaggggggctataagttctttgctgacctg	N/A	N/A	N/A	N/A	N/A
Blunt	Polq-/-	nnnnnnnnnnnnnnnnnnnnnnnnnnnnnnnnnnnnnnnnnnnnnnnnnnnnnnnnnnnnnnnnnnnnnnnnnnnnnnnnnnnnnnnnnnntcccttcatagagacaaggaatgtgtcctgtaaaagtttaatgtgtaagaagtatttgttataaaagataaatattcagaatcttctttttaattcctgattttatttctataggactgaaagacttgctcgagatgtcaatgaaggagatgggaggccatcacattgtggccctctgtgtgctcaaggggggctataagttctttgctgacctgctggattacattaaagcactgaatagaaatagtgatagatccattcctatgactgtagattttatcagactgaagagctactgnnnnnnnnnn…	aagacttgctcgagatgtca	N/A	tgaaggagatgggaggccat	a	N/A	-1	0	1	1	INSERTION	gactgaaagacttgctcgagatgtca|A|tgaaggagatgggaggccatcacattgtggccctctgtgtgctcaaggggggctataagttctttgctgacctg	N/A	N/A	N/A	N/A	N/A
Blunt	Polq-/-	nnnnnnnnnnnnnnnnnnnnnnnnnnnnnnnnnnnnnnnnnnnnnnnnnnnnnnnnnnnnnnnnnnnnnnnnnnnnnnnnnnnnnnnttcatagagacaaggaatgtgtcctgtaaaagtttaatgtgtaagaagtatttgttataaaagataaatattcagaatcttctttttaattcctgattttatttctataggactgaaagacttgctcgagatgtctgaaggagatgggaggccatcacattgtggccctctgtgtgctcaaggggggctataagttctttgctgacctgctggattacattaaagcactgaatagaaatagtgatagatccattcctatgactgtagattttatcagactgaagagctactgtgtaagtataattaacttat…	aaagacttgctcgagatgtc	a	tgaaggagatgggaggccat	N/A	N/A	0	1	0	2	DELETION	gactgaaagacttgctcgagatgtc|-|tgaaggagatgggaggccatcacattgtggccctctgtgtgctcaaggggggctataagttctttgctgacctg	N/A	N/A	N/A	N/A	N/A
Blunt	Polq-/-	nnnnnnnnnnnnnnnnnnnnnnnnnnnnnnnnnnnnnnnnnnnnnnnnnnnnnnnnnnnnnnnnnnnnnnnnnnnnnnnnnnnnnnnattcccttcatagagacaaggaatgtgtcctgtaaaagtttaatgtgtaagaagtatttgttataaaagataaatattcagaatcttctttttaattcctgattttatttctataggactgaaagacttgaaggagatgggaggccatcacattgtggccctctgtgtgctcaaggggggctataagttctttgctgacctgctggattacattaaagcactgaatagaaatagtgatagatccattcctatgactgtagattttatcagactgaagagctactgtgtaagtataattaacttataattaaa…	ctataggactgaaagacttg	ctcgagatgtcatg	aaggagatgggaggccatca	N/A	tg	2	14	0	1	DELETION	gactgaaagacttg|--------------|aaggagatgggaggccatcacattgtggccctctgtgtgctcaaggggggctataagttctttgctgacctg	N/A	N/A	N/A	N/A	N/A
Blunt	Polq-/-	nnnnnnnnnnnnnnnnnnnnnnnnnnnnnnnnnnnnnnnnnnnnnnnnnnnnnnnnnnnnnnnnnnnnnnnnnnnnnnnnnnnnnnnnnnnnnnnnnnnnnnnnnnaatgtgtcctgtaaaagtttaatgtgtaagaagtatttgttataaaagataaatattcagaatcttctttttaattcctgattttatttctataggactgaaagactttgggaggccatcacattgtggccctctgtgtgctcaaggggggctataagttctttgctgacctgctggattacattaaagcactgaatagaaatagtgatagatccattcctatgactgtagattttatcagactgaagagctactgtgtaagtataattaacttataattaaaaaaatagggc…	tctataggactgaaagactt	gctcgagatgtcatgaaggaga	tgggaggccatcacattgtg	N/A	N/A	0	22	0	2	DELETION	gactgaaagactt|----------------------|tgggaggccatcacattgtggccctctgtgtgctcaaggggggctataagttctttgctgacctg	N/A	N/A	N/A	N/A	N/A
Blunt	Polq-/-	nnnnnnnnnnnnnnnnnnnnnnnnnnnnnnnnnnnnnnnntagtctccacttctgcaaaatattgctttatgaagtaagaattcccttcatagagacaaggaatgtgtcctgtaaaagtttaatgtgtaagaagtatttgttataaaagataaatattcagaatcttctttttaattcctgattttatttctataggactgaaagacttgctcgagatgtcattgaaggagatgggaggccatcacattgtggccctctgtgtgctcaaggggggctataagttctttgctgacctgctggattacattaaagcactgaatagaaatagtgatagatccattcctatgactgtagattttatcagactgaagagctactgtgtaagtataattaactta…	aagacttgctcgagatgtca	N/A	tgaaggagatgggaggccat	t	N/A	-1	0	1	1	INSERTION	gactgaaagacttgctcgagatgtca|T|tgaaggagatgggaggccatcacattgtggccctctgtgtgctcaaggggggctataagttctttgctgacctg	N/A	N/A	N/A	N/A	N/A
Blunt	Polq-/-	nnnnnnnnnnnnnnnnnnnnnncttacctttggtatatgaaaaatagtctccacttctgcaaaatattgctttatgaagtaagaattcccttcatagagacaaggaatgtgtcctgtaaaagtttaatgtgtaagaagtatttgttataaaagataaatattcagaatcttctttttaattcctgattttatttctataggactgaaagacttgctcgagatgtcagtgaaggagatgggaggccatcacattgtggccctctgtgtgctcaaggggggctataagttctttgctgacctgctggattacattaaagcactgaatagaaatagtgatagatccattcctatgactgtagattttatcagactgaagagctactgtgtaagtataattaa…	aagacttgctcgagatgtca	N/A	tgaaggagatgggaggccat	g	N/A	-1	0	1	1	INSERTION	gactgaaagacttgctcgagatgtca|G|tgaaggagatgggaggccatcacattgtggccctctgtgtgctcaaggggggctataagttctttgctgacctg	N/A	N/A	N/A	N/A	N/A
Blunt	Polq-/-	nnnnnnnnnnnnnnnnnnnnnnnnnnnnnnggtatatgaaaaatagtctccacttctgcaaaatattgctttatgaagtaagaattcccttcatagagacaaggaatgtgtcctgtaaaagtttaatgtgtaagaagtatttgttataaaagataaatattcagaatcttctttttaattcctgattttatttctataggactgaaagacttgctcgagatgagatgggaggccatcacattgtggccctctgtgtgctcaaggggggctataagttctttgctgacctgctggattacattaaagcactgaatagaaatagtgatagatccattcctatgactgtagattttatcagactgaagagctactgtgtaagtataattaacttataattaa…	tgaaagacttgctcgagatg	tcatgaagg	agatgggaggccatcacatt	N/A	g	1	9	0	0	DELETION	gactgaaagacttgctcgagatg|---------|agatgggaggccatcacattgtggccctctgtgtgctcaaggggggctataagttctttgctgacctg	N/A	N/A	N/A	N/A	N/A
Blunt	Polq-/-	nnnnnnnnnnnnnnnnnnnnnnnnnnnnnnnnnnnnnnnnnnnnnnnnnnnnnnnnnnnnnnnnnnnnnnnnnnnnnnnnnnnnnnnnnnnnnnnnnnnnnnnnnnnnnnnnnnnnnnnnnnnnaatgtgtaagaagtatttgttataaaagataaatattcagaatcttctttttaattcctgattttatttctataggactgaaagacttgctcgagaaggagatgggaggccatcacattgtggccctctgtgtgctcaaggggggctataagttctttgctgacctgctggattacattaaagcactgaatannnnnnnnnnnnnnnnnnnnnnnnnnnnnnnnnnnnnnnnnnnnnnnnnnnnnnnnnnnnnnnnnnnnnnnnnnnnnnnnnnn…	actgaaagacttgctcgaga	tgtcatga	aggagatgggaggccatcac	N/A	ga	2	8	0	1	DELETION	gactgaaagacttgctcgaga|--------|aggagatgggaggccatcacattgtggccctctgtgtgctcaaggggggctataagttctttgctgacctg	N/A	N/A	N/A	N/A	N/A
Blunt	Polq-/-	nnnnnnnnnnnnnnnnnnnnnnnnnnnnnnnnnnnnnnnnnntagtctccacttctgcaaaatattgctttatgaagtaagaattcccttcatagagacaaggaatgtgtcctgtaaaagtttaatgtgtaagaagtatttgttataaaagataaatattcagaatcttctttttaattcctgattttatttctataggactgaaagacttgctcgagatgagatgggaggccatcacattgtggccctctgtgtgctcaaggggggctataagttctttgctgacctgctggattacattaaagcactgaatagaaatagtgatagatccattcctatgactgtagattttatcagactgaagagctactgtgtaagtataattaacttataattaaa…	tgaaagacttgctcgagatg	tcatgaagg	agatgggaggccatcacatt	N/A	g	1	9	0	0	DELETION	gactgaaagacttgctcgagatg|---------|agatgggaggccatcacattgtggccctctgtgtgctcaaggggggctataagttctttgctgacctg	N/A	N/A	N/A	N/A	N/A
Blunt	Polq-/-	nnnnnnnnnnnnnnnnnnnnnnnnnnnnnnnnnnnnnnnnnnnnnnnnnnnnnnnnnnnnnnnnnnnnnnnnnnnnnnnnnnnnnnncttcatagagacaaggaatgtgtcctgtaaaagtttaatgtgtaagaagtatttgttataaaagataaatattcagaatcttctttttaattcctgattttatttctataggactgaaagacttgctcgagatgtcagaaggagatgggaggccatcacattgtggccctctgtgtgctcaaggggggctataagttctttgctgacctgctggattacattaaagcactgaatagaaatagtgatagatccattcctatgactgtagattttatcagactgaannnnnnnnnnnnnnnnnnnnnnnnnnnn…	aagacttgctcgagatgtca	t	gaaggagatgggaggccatc	N/A	N/A	0	1	0	2	DELETION	gactgaaagacttgctcgagatgtca|-|gaaggagatgggaggccatcacattgtggccctctgtgtgctcaaggggggctataagttctttgctgacctg	N/A	N/A	N/A	N/A	N/A
Blunt	Polq-/-	nnnnnnnnnnnnnnnnnntcttacctttggtatatgaaaaatagtctccacttctgcaaaatattgctttatgaagtaagaattcccttcatagagacaaggaatgtgtcctgtaaaagtttaatgtgtaagaagtatttgttataaaagataaatattcagaatcttctttttaattcctgattttatttctataggactgaaagacttgctcgagatgccaaaggagatgggaggccatcacattgtggccctctgtgtgctcaaggggggctataagttctttgctgacctgctggattacattaaagcactgaatagaaatagtgatagatccattcctatgactgtagattttatcagactgaagagctactgtgtaagtataattaacttata…	tgaaagacttgctcgagatg	tcatg	aaggagatgggaggccatca	cca	N/A	-1	5	3	1	DELINS	gactgaaagacttgctcgagatg|-----CCA|aaggagatgggaggccatcacattgtggccctctgtgtgctcaaggggggctataagttctttgctgacctg	N/A	N/A	N/A	N/A	N/A
Blunt	Polq-/-	nnnnnnnnnnnnnnnnnnnnnnnnnnnnnnnnnnnnnnnnnnnnnnnnnnnnnnnnnnnnnnnnnnnnnnnnnnnnnnnnnnnnnnnnnnnnnnnnnnnnnngaatgtgtcctgtaaaagtttaatgtgtaagaagtatttgttataaaagataaatattcagaatcttctttttaattcctgattttatttctataggactgaaagactgaaggagatgggaggccatcacattgtggccctctgtgtgctcaaggggggctataagttctttgctgacctgctggattacattaaagcactgaatagaaatagtgatagatccattcctatgactgtagattttatcagactgaagagctactgtgtaagtataattaacttataattaaaaaaata…	ttctataggactgaaagact	tgctcgagatgtcat	gaaggagatgggaggccatc	N/A	t	1	15	0	0	DELETION	gactgaaagact|---------------|gaaggagatgggaggccatcacattgtggccctctgtgtgctcaaggggggctataagttctttgctgacctg	N/A	N/A	N/A	N/A	N/A
Blunt	Ku80-/-	nnnnnnnnnnnnnnnnnnnnnnnntatatgaaaaatagtctccacttctgcaaaatattgctttatgaagtaagaattcccttcatagagacaaggaatgtgtcctgtaaaagtttaatgtgtaagaagtatttgttataaaagataaatattcagaatcttctttttaattcctgattttatttctataggactgaaagacttgctcgagatgtcctatagaaataaaggagatgggaggccatcacattgtggccctctgtgtgctcaaggggggctataagttctttgctgacctgctggattacattaaagcactgaatagaaatagtgatagatccattcctatgactgtagattttatcagactgaagagctactgtgtaagtataattaact…	aaagacttgctcgagatgtc	atg	aaggagatgggaggccatca	ctatagaaata	N/A	-1	3	11	2	DELINS	gactgaaagacttgctcgagatgtc|---CTATAGAAATA|aaggagatgggaggccatcacattgtggccctctgtgtgctcaaggggggctataagttctttgctgacctg	11	tatttctatag	CTATAGAAATA	<0Lrc>	SOLVED
Blunt	Ku80-/-	nnnnnnnnnnnnnnnnnnnnnnnnnnnnnnnnnnnnnnnaagaattcccttcatagagacaaggaatgtgtcctgtaaaagtttaatgtgtaagaagtatttgttataaaagataaatattcagaatcttctttttaattcctgattttatttctataggactgaaagacttgccatcacattgtggccctctgtgtgctcaaggggggctataagttctttgctgacctgctggattacattaaagcactgaatagaaatagtgatagatccattcctatgactgtagattttatcagactgaagagctactgtgtaagtataattaacttataattaaaaaaatagggccattctagttttatctatatttttttttaacttgtgcaaactatgcta…	tataggactgaaagacttgc	tcgagatgtcatgaaggagatgggaggc	catcacattgtggccctctg	N/A	gc	2	28	0	2	DELETION	gactgaaagacttgc|----------------------------|catcacattgtggccctctgtgtgctcaaggggggctataagttctttgctgacctg	N/A	N/A	N/A	N/A	N/A
Blunt	Ku80-/-	nnnnnnnnnnnnnnnnnnnnnnnnnnnttgctttatgaagtaagaattcccttcatagagacaaggaatgtgtcctgtaaaagtttaatgtgtaagaagtatttgttataaaagataaatattcagaatcttctttttaattcctgattttatttctataggactgaaagacttgctcgagatgggaggccatcacattgtggccctctgtgtgctcaaggggggctataagttctttgctgacctgctggattacattaaagcactgaatagaaatagtgatagatccattcctatgactgtagattttatcagactgaagagctactgtgtaagtataattaacttataattaaaaaaatagggccattctagttttatctatatttttttttaact…	tgaaagacttgctcgagatg	tcatgaaggagatg	ggaggccatcacattgtggc	N/A	gagatg	6	14	0	1	DELETION	gactgaaagacttgctcgagatg|--------------|ggaggccatcacattgtggccctctgtgtgctcaaggggggctataagttctttgctgacctg	N/A	N/A	N/A	N/A	N/A
Blunt	Ku80-/-	nnnnnnnnnnnnnnnnnnnnaaaaatagtctccacttctgcaaaatattgctttatgaagtaagaagagagatgggaggccatcacattgtggccctctgtgtgctcaaggggggctataagttctttgctgacctgctggattacattaaagcactgaatagaaatagtgatagatccattcctatgactgtagattttatcagactgaagagctactgtgtaagtataattaacttataattaaaaaaatagggccattctagttttatctatattttttttaaacttgtgcaaactatgctacataatcaacttacttgattatgtaatatatatagtaatagttggaattactattattacatatttatttttctgtgctggggtagaacnnnnn…	attgctttatgaagtaagaa	ttcccttcatagagacaaggaatgtgtcctgtaaaagtttaatgtgtaagaagtatttgttataaaagataaatattcagaatcttctttttaattcctgattttatttctataggactgaaagacttgctcgagatgtcatgaag	gagatgggaggccatcacat	ga	N/A	-1	146	2	0	DELINS	|-------------------------------GA|gagatgggaggccatcacattgtggccctctgtgtgctcaaggggggctataagttctttgctgacctg	N/A	N/A	N/A	N/A	N/A
Blunt	Ku80-/-	nnnnnnnnnnnnnnnnnaaaaatagtctccacttctgcaaaatattgctttatgaagtaagaattcccttcatagagacaaggaatgtgtcctgtaaaagtttaatgtgtaagaagtatttgttataaaagataaatattcagaatcttctttttaattcctgattttatttctataggactgaaagacttgctcgagatgggaggccatcacattgtggccctctgtgtgctcaaggggggctataagttctttgctgacctgctggattacattaaagcactgaatagaaatagtgatagatccattcctatgactgtagattttatcagactgaagagctactgtgtaagtataattaacttataattaaaaaaatagggccattctagttttatc…	tgaaagacttgctcgagatg	tcatgaaggagatg	ggaggccatcacattgtggc	N/A	gagatg	6	14	0	1	DELETION	gactgaaagacttgctcgagatg|--------------|ggaggccatcacattgtggccctctgtgtgctcaaggggggctataagttctttgctgacctg	N/A	N/A	N/A	N/A	N/A
Blunt	Ku80-/-	nnnnnnnnnnnnnnnnnnnnnnnnnnnnaaaaatagtctccacttctgcaaaatattgctttatgaagtaagaattcccttcatagagacaaggaatgtgtcctgtaaaagtttaatgtgtaagaagtatttgttataaaagataaatattcagaatcttctttttaattcctgattttatttctataggactgaaagacttgctcgagatgaaggagatgggaggccatcacattgtggccctctgtgtgctcaaggggggctataagttctttgctgacctgctggattacattaaagcactgaatagaaatagtgatagatccattcctatgactgtagattttatcagactgaagagctactgtgtaagtataattaacttataattaaaaaaat…	tgaaagacttgctcgagatg	tcatg	aaggagatgggaggccatca	N/A	atg	3	5	0	1	DELETION	gactgaaagacttgctcgagatg|-----|aaggagatgggaggccatcacattgtggccctctgtgtgctcaaggggggctataagttctttgctgacctg	N/A	N/A	N/A	N/A	N/A
Blunt	Ku80-/-	nnnnnnnnnnnnnnnnnnnnnnnnnnnccacttctgcaaaatattgctttatgaagtaagaattcccttcatagagacaaggaatgtgtcctgtaaaagtttaatgtgtaagaagtatttgttataaaagataaatattcagaatcttctttttaattcctgatagaaatagtgatagatccattcctatgactgtagattttatcagactgaagagctactgtgtaagtataattaacttataattaaaaaaatagggccattctagttnnnnnnnnnnnnnnnnnnnnnnnnnnnnnnnnnnnnnnnnnnnnnnnnnnnnnnnnnnnnnnnnnnnnnnnnnnnnnnnnnnnnnnnnnnnnnnnnnnnnnnnnnnnnnnnnnnnnnnnnnnnnnnnnn…	tcttctttttaattcctgat	tttatttctataggactgaaagacttgctcgagatgtcatgaaggagatgggaggccatcacattgtggccctctgtgtgctcaaggggggctataagttctttgctgacctgctggattacattaaagcactgaat	agaaatagtgatagatccat	N/A	at	2	137	0	1	DELETION	|----------------------------------------------------------------------------------------------------------------------------|	N/A	N/A	N/A	N/A	N/A
Blunt	Ku80-/-	nnnnnnnnnnnnnnnnnnnnnnnnnnnnnnnnnnnnnnnnnnnnnagtctccacttctgcaaaatattgctttatgaagtaagaattcccttcatagagacaaggaatgtgtcctgtaaaagtttaatgtgtaagaagtatttgttataaaagataaatattcagaatcttctttttaattcctgattttatttctataggactgaaagacttgctcgagatgggaggccatcacattgtggccctctgtgtgctcaaggggggctataagttctttgctgacctgctggattacattaaagcactgaatagaaatagtgatagatccattcctatgactgtagattttatcagactgaagagctactgtgtaagtataattaacttataattaaaaaa…	tgaaagacttgctcgagatg	tcatgaaggagatg	ggaggccatcacattgtggc	N/A	gagatg	6	14	0	1	DELETION	gactgaaagacttgctcgagatg|--------------|ggaggccatcacattgtggccctctgtgtgctcaaggggggctataagttctttgctgacctg	N/A	N/A	N/A	N/A	N/A
Blunt	Ku80-/-	nnnnnnnnnnnnnnnnnnnnnnnnnnnnnntgcaaaatattgctttatgaagtaagaattcccttcatagagacaaggaatgtgtcctgtaaaagtttaatgtgtaagaagtatttgttataaaagataaatattcagaatcttctttttaattcctgattttatttctataggactgaaagacttgctcgagatgaaggagatgggaggccatcacattgtggccctctgtgtgctcaaggggggctataagttctttgctgacctgctggattacattaaagcactgaatagaaatagtgatagatccattcctatgactgtagattttatcagactgaagagctactgtgtaagtataattaacttataattaaaaaaatagggccattctagttt…	tgaaagacttgctcgagatg	tcatg	aaggagatgggaggccatca	N/A	atg	3	5	0	1	DELETION	gactgaaagacttgctcgagatg|-----|aaggagatgggaggccatcacattgtggccctctgtgtgctcaaggggggctataagttctttgctgacctg	N/A	N/A	N/A	N/A	N/A
Blunt	Ku80-/-	nnnnnnnnnnnnnnnnnnnnnnnnnnnnnnnnnnnnnnntaagaattcccttcatagagacaaggaatgtgtcctgtaaaagtttaatgtgtaagaagtatttgttataaaagataaatattcagaatcttctttttaattcctgattttatttctatgaaggagatgggaggccatcacattgtggccctctgtgtgctcaaggggggctataagttctttgctgacctgctggattacattaaagcactgaatagaaatagtgatagatccattcctatgactgtagattttatcagactgaagagctactgtgtaagtataattaacttataattaaaaaaatagggccattctagttttatctatattttttttaaacttgtgcaaactatgcta…	attcctgattttatttctat	aggactgaaagacttgctcgagatgtcat	gaaggagatgggaggccatc	N/A	at	2	29	0	1	DELETION	|---------------------------|gaaggagatgggaggccatcacattgtggccctctgtgtgctcaaggggggctataagttctttgctgacctg	N/A	N/A	N/A	N/A	N/A
Blunt	Ku80-/-	nnnnnnnnnnnnnnnnnnnnnnnnnnnncaaaatattgctttatgaagtaagaattcccttcatagagacaaggaatgtgtcctgtaaaagtttaatgtgtaagaagtatttgttataaaagataaatattcagaatcttctttttaattcctgattttatttctataggactgaaagacttgctcgagatgaaggagatgggaggccatcacattgtggccctctgtgtgctcaaggggggctataagttctttgctgacctgctggattacattaaagcactgaatagaaatagtgatagatccattcctatgactgtagattttatcagactgaagagctactgtgtaagtataattaacttataattaaaaaaatagggccattctagttttatc…	tgaaagacttgctcgagatg	tcatg	aaggagatgggaggccatca	N/A	atg	3	5	0	1	DELETION	gactgaaagacttgctcgagatg|-----|aaggagatgggaggccatcacattgtggccctctgtgtgctcaaggggggctataagttctttgctgacctg	N/A	N/A	N/A	N/A	N/A
Blunt	Ku80-/-	nnnnnnnnnnnnnnnnnnnncttctgcaaaatattgctttatgaagtaagaattcccttcatagagacaaggaatgtgtcctgtaaaagtttaatgtgtaagaagtatttgttataaaagataaatattcagaatcttctttttaattcctgattttatttctataggactgaaagacttgctcgagatgggaggccatcacattgtggccctctgtgtgctcaaggggggctataagttctttgctgacctgctggattacattaaagcactgaatagaaatagtgatagatccattcctatgactgtagattttatcagactgaagagctactgtgtaagtataattaacttataattaaaaaaatagggccattctagttttatctatattttttt…	tgaaagacttgctcgagatg	tcatgaaggagatg	ggaggccatcacattgtggc	N/A	gagatg	6	14	0	1	DELETION	gactgaaagacttgctcgagatg|--------------|ggaggccatcacattgtggccctctgtgtgctcaaggggggctataagttctttgctgacctg	N/A	N/A	N/A	N/A	N/A
Blunt	Ku80-/-	nnnnnnnnnnnnnnnnnnnnnnnnnnnnnnnnctttatgaagtaagaattcccttcatagagacaaggaatgtgtcctgtaaaagtttaatgtgtaagaagtatttgttataaaagataaatattcagaatcttctttttaattcctgattttatttctataggactttatttctatatgaaatctataggattttatttctatatgaaggagatgggaggccatcacattgtggccctctgtgtgctcaaggggggctataagttctttgctgacctgctggattacattaaagcactgaatagaaatagtgatagatccattcctatgactgtagattttatcagactgaagagctactgtgtaagtataattaacttataattaaaaaaatagggc…	gattttatttctataggact	gaaagacttgctcgagatgtc	atgaaggagatgggaggcca	ttatttctatatgaaatctataggattttatttctat	N/A	-1	21	37	1	DELINS	gact|---------------------TTATTTCTATATGAAATCTATAGGATTTTATTTCTAT|atgaaggagatgggaggccatcacattgtggccctctgtgtgctcaaggggggctataagttctttgctgacctg	14	gattttatttctat	TTATTTCTATATGAAATCTATAGGATTTTATTTCTAT	<1L><3L><2L><0L>	SOLVED
Blunt	Ku80-/-	nnnnnnnnnnnnnnnnnnnnnnnnnnnnnnctttatgaagtaagaattcccttcatagagacaaggaatgtgtcctgtaaaagtttaatgtgtaagaagtatttgttataaaagataaatattcagaatcttctttttaattcctgattttattttatctcgagcaagtctttcagtcctatagaaataaaatcaggaaggagatgggaggccatcacattgtggccctctgtgtgctcaaggggggctataagttctttgctgacctgctggattacattaaagcactgaatagaaatagtgatagatccattcctatgactgtagattttatcagactgaagagctactgtgtaagtataattaacttataattaaaaaaatagggccattctagtt…	tttaattcctgattttattt	ctataggactgaaagacttgctcgagatgtcat	gaaggagatgggaggccatc	tatctcgagcaagtctttcagtcctatagaaataaaatcag	N/A	-1	33	41	2	DELINS	|---------------------------TATCTCGAGCAAGTCTTTCAGTCCTATAGAAATAAAATCAG|gaaggagatgggaggccatcacattgtggccctctgtgtgctcaaggggggctataagttctttgctgacctg	40	ctgattttatttctataggactgaaagacttgctcgagat	tATCTCGAGCAAGTCTTTCAGTCCTATAGAAATAAAATCAG	t<0Lrc>	ALMOST SOLVED
Blunt	Ku80-/-	nnnnnnnnnnnnnnnnnnnnnnnnnnnnnctttatgaagtaagaattcccttcatagagacaaggccatcacattgtggccctctgtgtgctcaaggggggctataagttctttgctgacctgctggattacattaaagcactgaatagaaatagtgatagatccattcctatgactgtagattttatcagactgaagagctactgtgtaagtataattaacttataattaaaaaaatagggccattctagttttatctatattttttttaaacttgtgcaaactatgctacataatcaacttacttgattatgtaatatatatagtaatagttggaattactattattacatatttatttttctgtgctggggtagannnnnnnnnnnnnnnnnnnnn…	ttcccttcatagagacaagg	aatgtgtcctgtaaaagtttaatgtgtaagaagtatttgttataaaagataaatattcagaatcttctttttaattcctgattttatttctataggactgaaagacttgctcgagatgtcatgaaggagatgggagg	ccatcacattgtggccctct	N/A	agg	3	137	0	1	DELETION	|------------------------------------------|ccatcacattgtggccctctgtgtgctcaaggggggctataagttctttgctgacctg	N/A	N/A	N/A	N/A	N/A
Blunt	Ku80-/-	nnnnnnnnnnnnnnnnnnnnnnnnncaaaatattgctttatgaagtaagaattcccttcatagagacaaggaatgtgtcctgtaaaagtttaatgtgtaagaagtatttgttataaaagataaatattcagaatcttctttttaattcctgattttatttctataggactgaaagacttgctcgagatgtcatgaaggagatgggaggccatcacattaaagcactgaatagaaatagtgatagatccattcctatgactgtagattttatcagactgaagagctactgtgtaagtataattaacttataattaaaaaaatagggccattctagttttatctatattttttttaaacttgtgcaaactatgctacataatcaacttacttgattatgta…	agatgggaggccatcacatt	gtggccctctgtgtgctcaaggggggctataagttctttgctgacctgctggattacatt	aaagcactgaatagaaatag	N/A	acatt	5	60	0	0	DELETION	gactgaaagacttgctcgagatgtcatgaaggagatgggaggccatcacatt|------------------------------------------------------------|	N/A	N/A	N/A	N/A	N/A
Blunt	Ku80-/-	nnnnnnnnnnnnnnnnnnnnnnnnnnnnnnnnnnnnaagtaagaattcccttcatagagacaaggaatgtgtcctgtaaaagttgtaaaagatgggaggccatcacattgtggccctctgtgtgctcaaggggggctataagttctttgctgacctgctggattacattaaagcactgaatagaaatagtgatagatccattcctatgactgtagattttatcagactgaagagctactgtgtaagtataattaacttataattaaaaaaatagggccattctagttttatctatattttttttaaacttgtgcaaactatgctacataatcaacttacttgattatgtaatatatatagtaatagttggaattactattattacatatttatttttct…	gaatgtgtcctgtaaaagtt	taatgtgtaagaagtatttgttataaaagataaatattcagaatcttctttttaattcctgattttatttctataggactgaaagacttgctcgagatgtcatgaagg	agatgggaggccatcacatt	gtaaa	N/A	-1	108	5	2	DELINS	|--------------------------------GTAAA|agatgggaggccatcacattgtggccctctgtgtgctcaaggggggctataagttctttgctgacctg	5	gtaaa	GTAAA	<0L>	SOLVED
Blunt	Ku80-/-	nnnnnnnnnnnnnnnnnnnnnnnnnnnnnnnnnnnnnnnnnnnnnnnnnnnnnnnnntaaaagtttaatgtgtaagaagtatttgttataaaagataaatattcagaatcttctttttaattcctgattttatttctataggactgaaaggagatgggaggccatcacattgtggccctctgtgtgctcaaggggggctataagttctttgctgacctgctggattacattaaagcactgaatagaaatagtgatagatccattcctatgactgtagattttatcagactgaagagctactgtgtaagtataattaacttataattaaaaaaatagggccattctagttttatctatattttttttaaacttgtgcaaactatgctacataatcaactt…	tatttctataggactgaaag	acttgctcgagatgtcatgaag	gagatgggaggccatcacat	N/A	aag	3	22	0	2	DELETION	gactgaaag|----------------------|gagatgggaggccatcacattgtggccctctgtgtgctcaaggggggctataagttctttgctgacctg	N/A	N/A	N/A	N/A	N/A
Blunt	Ku80-/-	nnnnnnnnnnnnnnnnnnnnnnnnnnnnnnnnnctttatgaagtaagaattcccttcatagagacaaggaatgtgtcctgtaaaagtttaatgtgtaagaagtatttgttataaaagataaatattcagaatcttctttttaattcctgattttatttctataggactgaaagacttgctcgagatgggaggccatcacattgtggccctctgtgtgctcaaggggggctataagttctttgctgacctgctggattacattaaagcactgaatagaaatagtgatagatccattcctatgactgtagattttatcagactgaagagctactgtgtaagtataattaacttataattaaaaaaatagggccattctagttttatctatattttttttaa…	tgaaagacttgctcgagatg	tcatgaaggagatg	ggaggccatcacattgtggc	N/A	gagatg	6	14	0	1	DELETION	gactgaaagacttgctcgagatg|--------------|ggaggccatcacattgtggccctctgtgtgctcaaggggggctataagttctttgctgacctg	N/A	N/A	N/A	N/A	N/A
Blunt	Ku80-/-	nnnnnnnnnnnnnnnnnnnnnnnnntctccacttctgcaaaatattgctttatgaagtaagaattcccttcatagagacaaggaaggagatgggaggccatcacattgtggccctctgtgtgctcaaggggggctataagttctttgctgacctgctggattacattaaagcactgaatagaaatagtgatagatccattcctatgactgtagattttatcagactgaagagctactgtgtaagtataattaacttataattaaaaaaatagggccattctagttttatctatattttttttaaacttgtgcaaactatgctacataatcaacttacttgattatgtaatatatatagtaatagttggaattactattattacatatttatttttctgt…	cccttcatagagacaaggaa	tgtgtcctgtaaaagtttaatgtgtaagaagtatttgttataaaagataaatattcagaatcttctttttaattcctgattttatttctataggactgaaagacttgctcgagatgtcatgaa	ggagatgggaggccatcaca	N/A	gaa	3	123	0	0	DELETION	|------------------------------|ggagatgggaggccatcacattgtggccctctgtgtgctcaaggggggctataagttctttgctgacctg	N/A	N/A	N/A	N/A	N/A
Blunt	Ku80-/-	nnnnnnnnnnnnnnnnnnnnnnnnnnnnnnnnnnnnntaagaattcccttcatagagacaaggaatgtgtcctgtaaaagtttaatgtgtaagaagtatttgttataaaagataaatattcagaatcttctttttaattcctgattttatttctataggactgaaagacttgctcgagatgggaggccatcacattgtggccctctgtgtgctcaaggggggctataagttctttgctgacctgctggattacattaaagcactgaatagaaatagtgatagatccattcctatgactgtagattttatcagactgaagagctactgtgtaagtataattaacttataattaaaaaaatagggccattctagttttatctatattttttttaaacttgt…	tgaaagacttgctcgagatg	tcatgaaggagatg	ggaggccatcacattgtggc	N/A	gagatg	6	14	0	1	DELETION	gactgaaagacttgctcgagatg|--------------|ggaggccatcacattgtggccctctgtgtgctcaaggggggctataagttctttgctgacctg	N/A	N/A	N/A	N/A	N/A
Blunt	Ku80-/-	nnnnnnnnnnnnnnnnnnaaaaatagtctccacttctgcaaaatattgctttatgaagtaagaattcccttcatagagacaaggaatgtgtcctgtaaaagtttaatgtgtaagaagtatttgttataaaagataaatattcagaatcttctttttaattcctgattttatttctataggactgaaagacttgctcgagatgaaggagatgggaggccatcacattgtggccctctgtgtgctcaaggggggctataagttctttgctgacctgctggattacattaaagcactgaatagaaatagtgatagatccattcctatgactgtagattttatcagactgaagagctactgtgtaagtataattaacttataattaaaaaaatagggccattc…	tgaaagacttgctcgagatg	tcatg	aaggagatgggaggccatca	N/A	atg	3	5	0	1	DELETION	gactgaaagacttgctcgagatg|-----|aaggagatgggaggccatcacattgtggccctctgtgtgctcaaggggggctataagttctttgctgacctg	N/A	N/A	N/A	N/A	N/A
Blunt	Ku80-/-	nnnnnnnnnnnnnnnnnnnnnnnnnnnnnnnnnnnnnnnaagaattcccttcatagagacaaggaatgtgtcctgtaaaagtttaatgtgtaagaagtatttgttataaaagataaatattcagaatcttctttttaattcctgattttatttctataggactgaaagacttgctcgagatgggaggccatcacattgtggccctctgtgtgctcaaggggggctataagttctttgctgacctgctggattacattaaagcactgaatagaaatagtgatagatccattcctatgactgtagattttatcagactgaagagctactgtgtaagtataattaacttataattaaaaaaatagggccattctagttttatctatattttttttaaacttg…	tgaaagacttgctcgagatg	tcatgaaggagatg	ggaggccatcacattgtggc	N/A	gagatg	6	14	0	1	DELETION	gactgaaagacttgctcgagatg|--------------|ggaggccatcacattgtggccctctgtgtgctcaaggggggctataagttctttgctgacctg	N/A	N/A	N/A	N/A	N/A
Blunt	Ku80-/-	nnnnnnnnnnnnnntcttacctttggtatatgaaaaatagtctccacttctgcaaaatattgctttatgaagtaagaattcccttcatagagacaaggaatgtgtcctgtaaaagtttaatgtgtaagaagtatttgttataaaagataaatattcagaatcttctttttaattcctgattttatttctataggactgaaagacttgctcgagatggagatgggaggccatcacattgtggccctctgtgtgctcaaggggggctataagttctttgctgacctgctggattacattaaagcactgaatagaaatagtgatagatccattcctatgactgtagattttatcagactgaagagctactgtgtaagtataattaacttataattaaaaaaa…	tgaaagacttgctcgagatg	tcatgaag	gagatgggaggccatcacat	N/A	g	1	8	0	1	DELETION	gactgaaagacttgctcgagatg|--------|gagatgggaggccatcacattgtggccctctgtgtgctcaaggggggctataagttctttgctgacctg	N/A	N/A	N/A	N/A	N/A
Blunt	Ku80-/-	nnnnnnnnnnnnnnnnnncttctgcaaaatattgctttatgaagtaagaattcccttcatagagacaaggaatgtgtcctgtaaaagtttaatgtgtaagaagtatttgttataaaagataaatattcagaatcttctttttaattcctgattttatttctataggactgaaatagtgatagatccattcctatgactgtagattttatcagactgaagagctactgtgtaagtataattaacttataattaaaaaaatagggccattctagttttatctatattttttttaaacttgtgcaaactatgctacataatcaacttacttgattatgtaatatatatagtaatagttggaattactattattacatatttatttttctgtgctggggtaga…	ttatttctataggactgaaa	gacttgctcgagatgtcatgaaggagatgggaggccatcacattgtggccctctgtgtgctcaaggggggctataagttctttgctgacctgctggattacattaaagcactgaatagaaa	tagtgatagatccattccta	N/A	gaaa	4	121	0	2	DELETION	gactgaaa|-------------------------------------------------------------------------------------------------------------------------|	N/A	N/A	N/A	N/A	N/A
Blunt	Ku80-/-	nnnnnnnnnnnnnnnnnnnnnnnnnnnnnnnnnnnnnnnnnnnnaagaattcccttcatagagacaaggaatgtgtcctgtaaaagtttaatgtgtaagaagtatttgttataaaagataaatattcagaatcttctttttaattcctgattttatttctataggactgaaagacttgctcgagatggagatgggaggccatcacattgtggccctctgtgtgctcaaggggggctataagttctttgctgacctgctggattacattaaagcactgaatagaaatagtgatagatccattcctatgactgtagattttatcagactgaagagctactgtgtaagtataattaacttataattaaaaaaatagggccattctagttttatctatatttt…	tgaaagacttgctcgagatg	tcatgaag	gagatgggaggccatcacat	N/A	g	1	8	0	1	DELETION	gactgaaagacttgctcgagatg|--------|gagatgggaggccatcacattgtggccctctgtgtgctcaaggggggctataagttctttgctgacctg	N/A	N/A	N/A	N/A	N/A
Blunt	Ku80-/-	nnnnnnnnnnnnnnnnnnnnnnnnnnnnnnnnnnnnnnnnnnnctttatgaagtaagaattcccttcatagagacaaggaatgtgtcctgtaaaagtttaatgtgtaagaagtatttgttataaaagataaatattcagaatcttctttttaattcctgattttatttctataggactgaaagacttgctcgagatgaaggagatgggaggccatcacattgtggccctctgtgtgctcaaggggggctataagttctttgctgacctgctggattacattaaagcactgaatagaaatagtgatagatccattcctatgactgtagattttatcagactgaagagctactgtgtaagtataattaacttataattaaaaaaatagggccattctagtt…	tgaaagacttgctcgagatg	tcatg	aaggagatgggaggccatca	N/A	atg	3	5	0	1	DELETION	gactgaaagacttgctcgagatg|-----|aaggagatgggaggccatcacattgtggccctctgtgtgctcaaggggggctataagttctttgctgacctg	N/A	N/A	N/A	N/A	N/A
Blunt	Ku80-/-	nnnnnnnnnnnnnnnnnnnnnnnnnnnncttctgcaaaatattgctttatgaagtaagaattcccttcatagagacaaggaatgtgtcctgtaaaagtttaatgtgtaagaagtatttgttataaaagataaatattcagaatcttctttttaattcctgattttatttctataggactgaaagacttgctcgagatgggaggccatcacattgtggccctctgtgtgctcaaggggggctataagttctttgctgacctgctggattacattaaagcactgaatagaaatagtgatagatccattcctatgactgtagattttatcagactgaagagctactgtgtaagtataattaacttataattaaaaaaatagggccattctagttttatctat…	tgaaagacttgctcgagatg	tcatgaaggagatg	ggaggccatcacattgtggc	N/A	gagatg	6	14	0	1	DELETION	gactgaaagacttgctcgagatg|--------------|ggaggccatcacattgtggccctctgtgtgctcaaggggggctataagttctttgctgacctg	N/A	N/A	N/A	N/A	N/A
Blunt	Ku80-/-	nnnnnnnnnnnnnnnnnnnnnnnnnccacttctgcaaaatattgctttatgaagtaagaattcccttcatagagacaaggaatgtgtcctgtaaaagtttaatgtgtaagaagtatttgttataaaagataaatattcagaatcttctttttaattcctgattttatttctataggactgaaagacttgctcgagatatgaaggagatgggaggccatcacattgtggccctctgtgtgctcaaggggggctataagttctttgctgacctgctggattacattaaagcactgaatagaaatagtgatagatccattcctatgactgtagattttatcagactgaagagctactgtgtaagtataattaacttataattaaaaaaatagggccattcta…	ctgaaagacttgctcgagat	gtc	atgaaggagatgggaggcca	N/A	N/A	0	3	0	0	DELETION	gactgaaagacttgctcgagat|---|atgaaggagatgggaggccatcacattgtggccctctgtgtgctcaaggggggctataagttctttgctgacctg	N/A	N/A	N/A	N/A	N/A
Blunt	Ku80-/-	nnnnnnnnnnnnnnnnnnnnnnncaaaatattgctttatgaagtaagaattcccttcatagagacaaggaatgtgtcctgtaaaagtttaatgtgtaagaagtatttgttataaaagataaatattcagaatcttctttttaattcctgattttatttctataggactgaaagacttgctcgagatgaaggagatgggaggccatcacattgtggccctctgtgtgctcaaggggggctataagttctttgctgacctgctggattacattaaagcactgaatagaaatagtgatagatccattcctatgactgtagattttatcagactgaagagctactgtgtaagtataattaacttataattaaaaaaatagggccattctagttttatctatat…	tgaaagacttgctcgagatg	tcatg	aaggagatgggaggccatca	N/A	atg	3	5	0	1	DELETION	gactgaaagacttgctcgagatg|-----|aaggagatgggaggccatcacattgtggccctctgtgtgctcaaggggggctataagttctttgctgacctg	N/A	N/A	N/A	N/A	N/A
Blunt	Ku80-/-	nnnnnnnnnnnnnnnnnntagtctccacttctgcaaaatattgctttatgaagtaagaattcccttcatagagacaaggaatgtgtcctgtaaaagtttaatgtgtaagaagtatttgttataaaagataaatattcagaatcttctttttaattcctgattttatttctataggactgaaggagatgggaggccatcacattgtggccctctgtgtgctcaaggggggctataagttctttgctgacctgctggattacattaaagcactgaatagaaatagtgatagatccattcctatgactgtagattttatcagactgaagagctactgtgtaagtataattaacttataattaaaaaaatagggccattctagttttatctatatttttttnn…	tttatttctataggactgaa	agacttgctcgagatgtcatgaa	ggagatgggaggccatcaca	N/A	tgaa	4	23	0	1	DELETION	gactgaa|-----------------------|ggagatgggaggccatcacattgtggccctctgtgtgctcaaggggggctataagttctttgctgacctg	N/A	N/A	N/A	N/A	N/A
Blunt	Ku80-/-	nnnnnnnnnnnnnnnnnnnnnnnnnnnnncaaaatattgctttatgaagtaagaattcccttcatagagacaaggaatgtgtcctgtaaaagtttaatgtgtaagaagtatttgttataaaagataaatattcagaatcttctttttaattcctgattttatttctataggactgaaagacttgctcgaggagatgggaggccatcacattgtggccctctgtgtgctcaaggggggctataagttctttgctgacctgctggattacattaaagcactgaatagaaatagtgatagatccattcctatgactgtagattttatcagactgaagagctactgtgtaagtataattaacttataattaaaaaaatagggccattctagttttatctatat…	gactgaaagacttgctcgag	atgtcatgaag	gagatgggaggccatcacat	N/A	ag	2	11	0	1	DELETION	gactgaaagacttgctcgag|-----------|gagatgggaggccatcacattgtggccctctgtgtgctcaaggggggctataagttctttgctgacctg	N/A	N/A	N/A	N/A	N/A
Blunt	Ku80-/-	nnnnnnnnnnnnnnnnnnnnnnnntctccacttctgcaaaatattgctttatgaagtaagaattcccttcatagagacaaggaatgtgtcctgtaaaagtttaatgtgtaagaagtatttgttataaaagataaatattcagaatcttctttttaattcctgattttatttctataggactgaaagacttgctcgagatgaaggagatgggaggccatcacattgtggccctctgtgtgctcaaggggggctataagttctttgctgacctgctggattacattaaagcactgaatagaaatagtgatagatccattcctatgactgtagattttatcagactgaagagctactgtgtaagtataattaacttataattaaaaaaatagggccattcta…	tgaaagacttgctcgagatg	tcatg	aaggagatgggaggccatca	N/A	atg	3	5	0	1	DELETION	gactgaaagacttgctcgagatg|-----|aaggagatgggaggccatcacattgtggccctctgtgtgctcaaggggggctataagttctttgctgacctg	N/A	N/A	N/A	N/A	N/A
Blunt	Ku80-/-	nnnnnnnnnnnnnnnnnnnnnnnnnnnnnnnnnnnnnnntaagaattcccttcatagagacaaggaatgtgtcctgtaaaagtttaatgtgtaagaagtatttgttataaaagataaatattcagaatcttctttttaattcctgattttatttctataggactgaaagacttgctcgagatgggaggccatcacattgtggccctctgtgtgctcaaggggggctataagttctttgctgacctgctggattacattaaagcactgaatagaaatagtgatagatccattcctatgactgtagattttatcagactgaagagctactgtgtaagtataattaacttataattaaaaaaatagggccattctagttttatctatattttttttaaactt…	tgaaagacttgctcgagatg	tcatgaaggagatg	ggaggccatcacattgtggc	N/A	gagatg	6	14	0	1	DELETION	gactgaaagacttgctcgagatg|--------------|ggaggccatcacattgtggccctctgtgtgctcaaggggggctataagttctttgctgacctg	N/A	N/A	N/A	N/A	N/A
Blunt	Ku80-/-	nnnnnnnnnnnnnnnnnnnnncaaaatattgctttatgaagtaagaattcccttcatagagacaaggaatgtgtcctgtaaaagtttaatgtgtaagaagtatttgttataaaagataaatattcagaatcttctttttaattcctgattttatttctataggactgaaagacttgctcgagatgaaggagatgggaggccatcacattgtggccctctgtgtgctcaaggggggctataagttctttgctgacctgctggattacattaaagcactgaatagaaatagtgatagatccattcctatgactgtagattttatcagactgaagagctactgtgtaagtataattaacttataattaaaaaaatagggccattctagttttatctatattt…	tgaaagacttgctcgagatg	tcatg	aaggagatgggaggccatca	N/A	atg	3	5	0	1	DELETION	gactgaaagacttgctcgagatg|-----|aaggagatgggaggccatcacattgtggccctctgtgtgctcaaggggggctataagttctttgctgacctg	N/A	N/A	N/A	N/A	N/A
Blunt	Ku80-/-	nnnnnnnnnnnnnnnnnnnnnnnnnnnctttatgaagtaagaattcccttcatagagacaaggaatgtgtcctgtaaaagtttaatgtgtaagaagtatttgttataaaagataaatattcagaatcttctttttaattcctgattttatttctataggactgaaagacttgctcgagatgtcctatagaaataaaggagatgggaggccatcacattgtggccctctgtgtgctcaaggggggctataagttctttgctgacctgctggattacattaaagcactgaatagaaatagtgatagatccattcctatgactgtagattttatcagactgaagagctactgtgtaagtataattaacttataattaaaaaaatagggccattctagtttta…	aaagacttgctcgagatgtc	atg	aaggagatgggaggccatca	ctatagaaata	N/A	-1	3	11	2	DELINS	gactgaaagacttgctcgagatgtc|---CTATAGAAATA|aaggagatgggaggccatcacattgtggccctctgtgtgctcaaggggggctataagttctttgctgacctg	11	tatttctatag	CTATAGAAATA	<0Lrc>	SOLVED
Blunt	Ku80-/-	nnnnnnnnnnnnnnnnnnnnnnnnnnnnnnnnnnnnnnnnnnnnnnnnnnnnnnnnnnnnnnnnnnnnnnnnnnnngtaagaagtatttgttataaaagataaatattcagaatcttctttttaattcctgattttatttctataggactgaaagacttgctcgagatgggaggccatcacattgtggccctctgtgtgctcaaggggggctataagttctttgctgacctgctggattacattaaagcactgaatagaaatagtgatagatccattcctatgactgtagattttatcagactgaagagctactgtgtaagtataattaacttataattaaaaaaatagggccattctagttttatctatattttttttaaacttgtgcaaactatgct…	tgaaagacttgctcgagatg	tcatgaaggagatg	ggaggccatcacattgtggc	N/A	gagatg	6	14	0	1	DELETION	gactgaaagacttgctcgagatg|--------------|ggaggccatcacattgtggccctctgtgtgctcaaggggggctataagttctttgctgacctg	N/A	N/A	N/A	N/A	N/A
Blunt	Ku80-/-	nnnnnnnnnnnnnnnnnaaaaatagtctccacttctgcaaaatattgctttatgaagtaagaattcccttcatagagacaaggaatgtgtcctgtaaaagtttaatgtgtaagaagtatttgttataaaagataaatattcagaatcttctttttaattcctgattttatttctataggaaggagatgggaggccatcacattgtggccctctgtgtgctcaaggggggctataagttctttgctgacctgctggattacattaaagcactgaatagaaatagtgatagatccattcctatgactgtagattttatcagactgaagagctactgtgtaagtataattaacttataattaaaaaaatagggccattctagttttatctatatttttttta…	ctgattttatttctatagga	ctgaaagacttgctcgagatgtcatga	aggagatgggaggccatcac	N/A	ga	2	27	0	0	DELETION	ga|---------------------------|aggagatgggaggccatcacattgtggccctctgtgtgctcaaggggggctataagttctttgctgacctg	N/A	N/A	N/A	N/A	N/A
Blunt	Ku80-/-	nnnnnnnnnnnnnnnnnnnnnnnnnnnnnnnnnnnnnnnnnnnnntaagaattcccttcatagagacaaggaatgtgtcctgtaaaagtttaatgtgtaagaagtatttgttataaaagataaatattcagaatcttctttttaattcctgattttatttctataggactgaaagacttgctcgagatgggaggccatcacattgtggccctctgtgtgctcaaggggggctataagttctttgctgacctgctggattacattaaagcactgaatagaaatagtgatagatccattcctatgactgtagattttatcagactgaagagctactgtgtaagtataattaacttataattaaaaaaatagggccattctagttttatctatatttttttt…	tgaaagacttgctcgagatg	tcatgaaggagatg	ggaggccatcacattgtggc	N/A	gagatg	6	14	0	1	DELETION	gactgaaagacttgctcgagatg|--------------|ggaggccatcacattgtggccctctgtgtgctcaaggggggctataagttctttgctgacctg	N/A	N/A	N/A	N/A	N/A
Blunt	Ku80-/-	nnnnnnnnnnnnnnnntggtatatgaaaaatagtctccacttctgcaaaatattgctttatgaagtaagaattcccttcatagagacaaggaatgtgtcctgtaaaagtttaatgtgtaagaagtatttgttataaaagataaatattcagaatcttctttttaattcctgattttatttctataggactgaaagacttgctcgagatgaaggagatgggaggccatcacattgtggccctctgtgtgctcaaggggggctataagttctttgctgacctgctggattacattaaagcactgaatagaaatagtgatagatccattcctatgactgtagattttatcagactgaagagctactgtgtaagtataattaacttataattaaaaaaatagg…	tgaaagacttgctcgagatg	tcatg	aaggagatgggaggccatca	N/A	atg	3	5	0	1	DELETION	gactgaaagacttgctcgagatg|-----|aaggagatgggaggccatcacattgtggccctctgtgtgctcaaggggggctataagttctttgctgacctg	N/A	N/A	N/A	N/A	N/A
Blunt	Ku80-/-	nnnnnnnnnnnnnnnnnnnnnnnnnnnnnnnnnnnnnnaagaattcccttcatagagacaaggaatgtgtcctgtaaaagtttaatgtgtaagaagtatttgttataaaagataaatattcagaatcttctttttaattcctgattttatttctataggactgaaagacttgctcgagatgaaggagatgggaggccatcacattgtggccctctgtgtgctcaaggggggctataagttctttgctgacctgctggattacattaaagcactgaatagaaatagtgatagatccattcctatgactgtagattttatcagactgaagagctactgtgtaagtataattaacttataattaaaaaaatagggccattctagttttatctatattttttt…	tgaaagacttgctcgagatg	tcatg	aaggagatgggaggccatca	N/A	atg	3	5	0	1	DELETION	gactgaaagacttgctcgagatg|-----|aaggagatgggaggccatcacattgtggccctctgtgtgctcaaggggggctataagttctttgctgacctg	N/A	N/A	N/A	N/A	N/A
Blunt	Ku80-/-	nnnnnnnnnnnnnnnnnnnnnnnnnnnnnnnnnnnnnnnnnnnnnnnnnnnatagagacaaggaatgtgtcctgtaaaagtttaatgtgtaagaagtatttgttataaaagataaatattcagaatcttctttttaattcctgattttatttctataggactgaaagacttgctcgagatgggaggccatcacattgtggccctctgtgtgctcaaggggggctataagttctttgctgacctgctggattacattaaagcactgaatagaaatagtgatagatccattcctatgactgtagattttatcagactgaagagctactgtgtaagtataattaacttataattaaaaaaatagggccattctagttttatctatattttttttaaacttgt…	tgaaagacttgctcgagatg	tcatgaaggagatg	ggaggccatcacattgtggc	N/A	gagatg	6	14	0	1	DELETION	gactgaaagacttgctcgagatg|--------------|ggaggccatcacattgtggccctctgtgtgctcaaggggggctataagttctttgctgacctg	N/A	N/A	N/A	N/A	N/A
Blunt	Ku80-/-	nnnnnnnnnnnnnnnnnnnnnnnnnnnnnnnnatgaaaaatagtctccacttctgcaaaatattgctttatgaagtaagaattcccttcatagagacaaggaatgtgtcctgtaaaagtttaatgtgtaagaagtatttgtgtgctcaaggggggctataagttctttgctgacctgctggattacattaaagcactgaatagaaatagtgatagatccattcctatgactgtagattttatcagactgaagagctactgtgtaagtataattaacttataattaaaaaaatagggccattctagttttatctatattttttttaaacttgtgcaaactatgctacataatcaacttacttgattatgtaatatatatagtaatagttggaattactat…	aatgtgtaagaagtatttgt	tataaaagataaatattcagaatcttctttttaattcctgattttatttctataggactgaaagacttgctcgagatgtcatgaaggagatgggaggccatcacattgtggccctctgt	gtgctcaaggggggctataa	N/A	tgt	3	119	0	1	DELETION	|----------------------------------------------------------------|gtgctcaaggggggctataagttctttgctgacctg	N/A	N/A	N/A	N/A	N/A
Blunt	Ku80-/-	nnnnnnnnnnnnnnnnnnnnnnnnnnnnnncacttctgcaaaatattgctttatttatcttttataacaaatacttcttacacattaaacttttacaggacacattccttgtctctatgaagggaattcttacttcataaagcaatcacattgtggccctctgtgtgctcaaggggggctataagttctttgctgacctgctggattacattaaagcactgaatagaaatagtgatagatccattcctatgactgtagattttatcagactgaagagctactgtgtaagtataattaacttataattaaaaaaatagggccattctagttttatctatattttttttaaacttgtgcaaactatgctacataatcaacttacttgattatgtaatatat…	tctgcaaaatattgctttat	gaagtaagaattcccttcatagagacaaggaatgtgtcctgtaaaagtttaatgtgtaagaagtatttgttataaaagataaatattcagaatcttctttttaattcctgattttatttctataggactgaaagacttgctcgagatgtcatgaaggagatgggaggcc	atcacattgtggccctctgt	ttatcttttataacaaatacttcttacacattaaacttttacaggacacattccttgtctctatgaagggaattcttacttcataaagca	N/A	-1	169	90	2	DELINS	|--------------------------------------------TTATCTTTTATAACAAATACTTCTTACACATTAAACTTTTACAGGACACATTCCTTGTCTCTATGAAGGGAATTCTTACTTCATAAAGCA|atcacattgtggccctctgtgtgctcaaggggggctataagttctttgctgacctg	90	tgctttatgaagtaagaattcccttcatagagacaaggaatgtgtcctgtaaaagtttaatgtgtaagaagtatttgttataaaagataa	TTATCTTTTATAACAAATACTTCTTACACATTAAACTTTTACAGGACACATTCCTTGTCTCTATGAAGGGAATTCTTACTTCATAAAGCA	<0Lrc>	SOLVED
Blunt	Ku80-/-	nnnnnnnnnnnnnnnnnnnnnnnnnnnnctttatgaagtaagaattcccttcatagagacaaggaatgtgtcctgtaaaagtttaatgtgtaagaagtatttgttataaaagataaatattcagaatcttctttttaattcctgattttatttctataggactgaaagacttgctcgagatgtcacattgtggccctctgtgtgctcaaggggggctataagttctttgctgacctgctggattacattaaagcactgaatagaaatagtgatagatccattcctatgactgtagattttatcagactgaagagctactgtgtaagtataattaacttataattaaaaaaatagggccattctagttttatctatattttttttaaacttgtgcaaact…	aagacttgctcgagatgtca	tgaaggagatgggaggccatca	cattgtggccctctgtgtgc	N/A	tca	3	22	0	2	DELETION	gactgaaagacttgctcgagatgtca|----------------------|cattgtggccctctgtgtgctcaaggggggctataagttctttgctgacctg	N/A	N/A	N/A	N/A	N/A
Blunt	Ku80-/-	nnnnnnnnnnnnnnnnnnnnnnnnnnnnnnnnnnnnaaaaatagtctccacttctgcaaaatattgctttatgaagtaagaattcccttcatagagacaaggaatgtgtcctgtaaaagtttaatgtgtaagaagtatttgttataaaagataaatattcagaatcttctttttaattcctgattttatttctataggactgaaagactcgaggccatcacattgtggccctctgtgtgctcaaggggggctataagttctttgctgacctgctggattacattaaagcactgaatagaaatagtgatagatccattcctatgactgtagattttatcagactgaagagctactgtgtaagtataattaacttataattaaaaaaatagggccattcta…	ttctataggactgaaagact	tgctcgagatgtcatgaaggagatgg	gaggccatcacattgtggcc	c	N/A	-1	26	1	2	DELINS	gactgaaagact|--------------------------C|gaggccatcacattgtggccctctgtgtgctcaaggggggctataagttctttgctgacctg	N/A	N/A	N/A	N/A	N/A
Blunt	Ku80-/-	nnnnnnnnnnnnnnnnnnnnnnnnnncaaaatattgctttatgaagtaagaattcccttcatagagacaaggaatgtgtcctgtaaaagtttaatgtgtaagaagtatttgttataaaagataaatattcagaatcttctttttaattcctgattttatttctataggactgaaagacttgctcgagatgggaggccatcacattgtggccctctgtgtgctcaaggggggctataagttctttgctgacctgctggattacattaaagcactgaatagaaatagtgatagatccattcctatgactgtagattttatcagactgaagagctactgtgtaagtataattaacttataattaaaaaaatagggccattctagttttatctatattttttt…	tgaaagacttgctcgagatg	tcatgaaggagatg	ggaggccatcacattgtggc	N/A	gagatg	6	14	0	1	DELETION	gactgaaagacttgctcgagatg|--------------|ggaggccatcacattgtggccctctgtgtgctcaaggggggctataagttctttgctgacctg	N/A	N/A	N/A	N/A	N/A
Blunt	Ku80-/-	nnnnnnnnnnnnnnnnnnnnnnnnnnnnnnnnnnnnnnnnnnnnnnnnnnnnnnnnnnnnnnnnnntaaaagtttaatgtgtaagaagtatttgttataaaagataaatattcagaatcttctttttaattcctgattttatttctataggactgaaagacttgctcgagatgggaggccatcacattgtggccctctgtgtgctcaaggggggctataagttctttgctgacctgctggattacattaaagcactgaatagaaatagtgatagatccattcctatgactgtagattttatcagactgaagagctactgtgtaagtataattaacttataattaaaaaaatagggccattctagttttatctatattttttttaaacttgtgcaaacta…	tgaaagacttgctcgagatg	tcatgaaggagatg	ggaggccatcacattgtggc	N/A	gagatg	6	14	0	1	DELETION	gactgaaagacttgctcgagatg|--------------|ggaggccatcacattgtggccctctgtgtgctcaaggggggctataagttctttgctgacctg	N/A	N/A	N/A	N/A	N/A
Blunt	Ku80-/-	nnnnnnnnnnnnnnnnnnnnnnnnnnnnnnnnnnnnnnnnnaagaattcccttcatagagacaaggaatgtgtcctgtaaaagtttaatgtgtaagaagtatttgttataaaagataaatattcagaatcttctttttaattcctgattttatttctataggactgaaagacttgctcgagatgaaggagatgggaggccatcacattgtggccctctgtgtgctcaaggggggctataagttctttgctgacctgctggattacattaaagcactgaatagaaatagtgatagatccattcctatgactgtagattttatcagactgaagagctactgtgtaagtataattaacttataattaaaaaaatagggccattctagttttatctatatttt…	tgaaagacttgctcgagatg	tcatg	aaggagatgggaggccatca	N/A	atg	3	5	0	1	DELETION	gactgaaagacttgctcgagatg|-----|aaggagatgggaggccatcacattgtggccctctgtgtgctcaaggggggctataagttctttgctgacctg	N/A	N/A	N/A	N/A	N/A
Blunt	Ku80-/-	nnnnnnnnnnnnnnnnnnnnnnnnnnnnnnnnnnnnnnnnnnnnntaagaattcccttcatagagacaaggaatgtgtcctgtaaaagtttaatgaaggagatgggaggccatcacattgtggccctctgtgtgctcaaggggggctataagttctttgctgacctgctggattacattaaagcactgaatagaaatagtgatagatccattcctatgactgtagattttatcagactgaagagctactgtgtaagtataattaacttataattaaaaaaatagggccattctagttttatctatattttttttaaacttgtgcaaactatgctacataatcaacttacttgattatgtaatatatatagtaatagttggaattactattattacatat…	tgtcctgtaaaagtttaatg	tgtaagaagtatttgttataaaagataaatattcagaatcttctttttaattcctgattttatttctataggactgaaagacttgctcgagatgtcatg	aaggagatgggaggccatca	N/A	atg	3	99	0	0	DELETION	|----------------------------|aaggagatgggaggccatcacattgtggccctctgtgtgctcaaggggggctataagttctttgctgacctg	N/A	N/A	N/A	N/A	N/A
Blunt	Ku80-/-	nnnnnnnnnnnnnnnnnnnnnnnnnnnnnnnnnnnnnnnnnnaagtaagaattcccttcatagagacaaggaatgtgtcctgtaaaagtttaatgtgtaagaagtatttgttataaaagataaatattcagaatcttctttttaattcctgattttatttctataggactgaaagacttgctcgagatgggaggccatcacattgtggccctctgtgtgctcaaggggggctataagttctttgctgacctgctggattacattaaagcactgaatagaaatagtgatagatccattcctatgactgtagattttatcagactgaagagctactgtgtaagtataattaacttataattaaaaaaatagggccattctagttttatctatatttttttt…	tgaaagacttgctcgagatg	tcatgaaggagatg	ggaggccatcacattgtggc	N/A	gagatg	6	14	0	1	DELETION	gactgaaagacttgctcgagatg|--------------|ggaggccatcacattgtggccctctgtgtgctcaaggggggctataagttctttgctgacctg	N/A	N/A	N/A	N/A	N/A
Blunt	Ku80-/-	nnnnnnnnnnnnnnnnnnnnncaaaatattgctttatgaagtaagaattcccttcatagagacaaggaatgtgtcctgtaaaagtttaatgtgtaagaagtatttgttataaaagataaatattcagaatcttctttttaattcctgattttatttctataggactgaaagacttgctcgagaaggagatgggaggccatcacattgtggccctctgtgtgctcaaggggggctataagttctttgctgacctgctggattacattaaagcactgaatagaaatagtgatagatccattcctatgactgtagattttatcagactgaagagctactgtgtaagtataattaacttataattaaaaaaatagggccattctagttttatctatatttttt…	actgaaagacttgctcgaga	tgtcatga	aggagatgggaggccatcac	N/A	ga	2	8	0	1	DELETION	gactgaaagacttgctcgaga|--------|aggagatgggaggccatcacattgtggccctctgtgtgctcaaggggggctataagttctttgctgacctg	N/A	N/A	N/A	N/A	N/A
Blunt	Ku80-/-	nnnnnnnnnnnnnnnnnnnnnnnnnnnnnnnnnnnnnnnaagaattcccttcatagagacaaggaatgtgtcctgtaaaagtttaatgtgtaagaagtatttgttataaaagataaatattcagaatcttctttttaattcctgattttatttctataggactgaaagacttgctcgagatgggaggccatcacattgtggccctctgtgtgctcaaggggggctataagttctttgctgacctgctggattacattaaagcactgaatagaaatagtgatagatccattcctatgactgtagattttatcagactgaagagctactgtgtaagtataattaacttataattaaaaaaatagggccattctagttttatctatattttttttaaacttg…	tgaaagacttgctcgagatg	tcatgaaggagatg	ggaggccatcacattgtggc	N/A	gagatg	6	14	0	1	DELETION	gactgaaagacttgctcgagatg|--------------|ggaggccatcacattgtggccctctgtgtgctcaaggggggctataagttctttgctgacctg	N/A	N/A	N/A	N/A	N/A
Blunt	Ku80-/-	nnnnnnnnnnnnnnnnnnnnnnnnnnnnnnnnnnnnnnnnnnnnnnaagaattcccttcatagagacaaggaatgtgtcctgtaaaagtttatgaaggagatgggaggccatcacattgtggccctctgtgtgctcaaggggggctataagttctttgctgacctgctggattacattaaagcactgaatagaaatagtgatagatccattcctatgactgtagattttatcagactgaagagctactgtgtaagtataattaacttataattaaaaaaatagggccattctagttttatctatattttttttaaacttgtgcaaactatgctacataatcaacttacttgattatgtaatatatatagtaatagttggaattactattattacatatt…	atgtgtcctgtaaaagttta	atgtgtaagaagtatttgttataaaagataaatattcagaatcttctttttaattcctgattttatttctataggactgaaagacttgctcgagatgtca	tgaaggagatgggaggccat	N/A	a	1	100	0	2	DELETION	|--------------------------|tgaaggagatgggaggccatcacattgtggccctctgtgtgctcaaggggggctataagttctttgctgacctg	N/A	N/A	N/A	N/A	N/A
Blunt	Ku80-/-	nnnnnnnnnnnnnnnnnnnnnnnnnnncaaaatattgctttatgaagtaagaattcccttcatagagacaaggaatgtgtcctgtaaaagtttaatgtgtaagaagtatttgttataaaagataaatattcagaatcttctttttaattcctgattttattgaaggagatgggaggccatcacattgtggccctctgtgtgctcnnnnnnnnnnnnnnnnnnnnnnnnnnnnnnnnnnnnnnnnnnnnnnnnnnnnnnnnnnnnnnnnnnnnnnnnnnnnnnnnnnnnnnnnnnnnnnnnnnnnnnnnnnnnnnnnnnnnnnnnnnnnnnnnnnnnnnnnnnnnnnnnnnnnnnnnnnnnnnnnnnnnnnnnnnnnnnnnnnnnnnnnnnnnnnnnnnn…	ttttaattcctgattttatt	tctataggactgaaagacttgctcgagatgtcat	gaaggagatgggaggccatc	N/A	t	1	34	0	2	DELETION	|---------------------------|gaaggagatgggaggccatcacattgtggccctctgtgtgctcaaggggggctataagttctttgctgacctg	N/A	N/A	N/A	N/A	N/A
Blunt	Ku80-/-	nnnnnnnnnnnnnnnnnnnnnnnnntccacttctgcaaaatattgctttatgaagtaagaattcccttcatagagacaaggaatgtgtcctgtaaaagtttaatgtgtaagaagtatttgttataaaagataaatattcagaatcttctttttaattcctgattttatttctataggactgaaagacttgctcgagatgtcatgaaggagatgggaggccatcacattgtggccctctgtgtgctcaaggggggctataagttctttgctgacctgctggattacattaaagcactgaatagaaatagtgatagatccattcctatgactgtagattttatcagactgaagagctactgtgtaagtataattaacttataattaaaaaaatagggccat…	aagacttgctcgagatgtca	N/A	tgaaggagatgggaggccat	N/A	N/A	-1	0	0	0	WT	gactgaaagacttgctcgagatgtca||tgaaggagatgggaggccatcacattgtggccctctgtgtgctcaaggggggctataagttctttgctgacctg	N/A	N/A	N/A	N/A	N/A
Blunt	Ku80-/-	nnnnnnnnnnnnnnnnnnnnnnnnnnnnnnnnnnnnnnnnnnnnnnnnnnnnnnnntaaaagtttaatgtgtaagaagtatttgttataaaagataaatattcagaatcttctttttaattcctgattttatttctataggactgaaagacttgctcgagatgaaggagatgggaggccatcacattgtggccctctgtgtgctcaaggggggctataagttctttgctgacctgctggattacattaaagcactgaatagaaatagtgatagatccattcctatgactgtagattttatcagactgaagagctactgtgtaagtataattaacttataattaaaaaaatagggccattctagttttatctatattttttttaaacttgtgcaaactat…	tgaaagacttgctcgagatg	tcatg	aaggagatgggaggccatca	N/A	atg	3	5	0	1	DELETION	gactgaaagacttgctcgagatg|-----|aaggagatgggaggccatcacattgtggccctctgtgtgctcaaggggggctataagttctttgctgacctg	N/A	N/A	N/A	N/A	N/A
Blunt	Ku80-/-	nnnnnnnnnnnnnnnnnnnnnnnnnnnnnnnntgctttatgaagtaagaattcccttcatagagacaaggaatgtgtcctgtaaaagtttaatgtgtaagaagtatttgttataaaagataaatattcagaatcttctttttaattcctgattttatttctataggactgaaagacttgctcgagatgtcaatgaaggagatgggaggccatcacattgtggccctctgtgtgctcaaggggggctataagttctttgctgacctgctggattacattaaagcactgaatagaaatagtgatagatccattcctatgactgtagattttatcagactgaagagctactgtgtaagtataattaacttataattaaaaaaatagggccattctagtttta…	aagacttgctcgagatgtca	N/A	tgaaggagatgggaggccat	a	N/A	-1	0	1	1	INSERTION	gactgaaagacttgctcgagatgtca|A|tgaaggagatgggaggccatcacattgtggccctctgtgtgctcaaggggggctataagttctttgctgacctg	N/A	N/A	N/A	N/A	N/A
Blunt	Ku80-/-	nnnnnnnnnnnnnnnnnnnnnnnnnnnnnnnctttatgaagtaagaattcccttcatagagacaaggaatgtgtcctgtaaaagtttaatgtgtaagaagtatttgttataaaagataaatattcagaatcttctttttaattcctgattttatttctataggactgaaagacttgctcgagatgaaggagatgggaggccatcacattgtggccctctgtgtgctcaaggggggctataagttctttgctgacctgctggattacattaaagcactgaatagaaatagtgatagatccattcctatgactgtagattttatcagactgaagagctactgtgtaagtataattaacttataattaaaaaaatagggccattctagttttatctatattt…	tgaaagacttgctcgagatg	tcatg	aaggagatgggaggccatca	N/A	atg	3	5	0	1	DELETION	gactgaaagacttgctcgagatg|-----|aaggagatgggaggccatcacattgtggccctctgtgtgctcaaggggggctataagttctttgctgacctg	N/A	N/A	N/A	N/A	N/A
Blunt	Ku80-/-	nnnnnnnnnnnnnnnnnnnnnntccacttctgcaaaatattgctttatgaagtaagaattcccttcatagagacaaggaatgtgtcctgtaaaagtttaatgtgtaagaagtatttgttataaaagataaatattcagaatcttctttttaattcctgattttatttctataggactgaaagacttgctcgagatgtcctatagaaataaaggagatgggaggccatcacattgtggccctctgtgtgctcaaggggggctataagttctttgctgacctgctggattacattaaagcactgaatagaaatagtgatagatccattcctatgactgtagattttatcagactgaagagctactgtgtaagtataattaacttataattaaaaaaatagg…	aaagacttgctcgagatgtc	atg	aaggagatgggaggccatca	ctatagaaata	N/A	-1	3	11	2	DELINS	gactgaaagacttgctcgagatgtc|---CTATAGAAATA|aaggagatgggaggccatcacattgtggccctctgtgtgctcaaggggggctataagttctttgctgacctg	11	tatttctatag	CTATAGAAATA	<0Lrc>	SOLVED
Blunt	Ku80-/-	nnnnnnnnnnnnnnnncttacctttggtatatgaaaaatagtctccacttctgcaaaatattgctttatgaagtaagaattcccttcatagagacaaggaatgtgtcctgtaaaagtttaatgtgtaagaagtatttgttataaaagataaatattcagaatcttctttttaattcctgattttatttctataggactgaaagacttgctcgagatgtgaggccatcacattgaaggagatgggaggccatcacattgtggccctctgtgtgctcaaggggggctataagttctttgctgacctgctggattacattaaagcactgaatagaaatagtgatagatccattcctatgactgtagattttatcagactgaagagctactgtgtaagtataa…	gaaagacttgctcgagatgt	ca	tgaaggagatgggaggccat	gaggccatcacat	N/A	-1	2	13	2	DELINS	gactgaaagacttgctcgagatgt|--GAGGCCATCACAT|tgaaggagatgggaggccatcacattgtggccctctgtgtgctcaaggggggctataagttctttgctgacctg	13	gaggccatcacat	GAGGCCATCACAT	<R0>	SOLVED
Blunt	Ku80-/-	nnnnnnnnnnnnnnnnnnnnnnnnnnnnctttatgaagtaagaattcccttcatagagacaaggaatgtgtcctgtaaaagtttaatgtgtaagaagtatttgttataaaagataaatattcagaatcttctttttaattcctgattttatttctataggactgaaagacttgctcgagatgaaggagatgggaggccatcacattgtggccctctgtgtgctcaaggggggctataagttctttgctgacctgctggattacattaaagcactgaatagaaatagtgatagatccattcctatgactgtagattttatcagactgaagagctactgtgtaagtataattaacttataattaaaaaaatagggccattctagttttatctatatttttt…	tgaaagacttgctcgagatg	tcatg	aaggagatgggaggccatca	N/A	atg	3	5	0	1	DELETION	gactgaaagacttgctcgagatg|-----|aaggagatgggaggccatcacattgtggccctctgtgtgctcaaggggggctataagttctttgctgacctg	N/A	N/A	N/A	N/A	N/A
Blunt	Ku80-/-	nnnnnnnnnnnnnnnnnnaaaaatagtctccacttctgcaaaatattgctttatgaagtaagaattcccttcatagagacaaggaatgtgtcctgtaaaagtttaatgtgtaagaagtatttgttataaaagataaatattcagaatcttctttttaattcctgattttatttctataggactgaaagacttgctcgagaaggagatgggaggccatcacattgtggccctctgtgtgctcaaggggggctataagttctttgctgacctgctggattacattaaagcactgaatagaaatagtgatagatccattcctatgactgtagattttatcagactgaagagctactgtgtaagtataattaacttataattaaaaaaatagggccattctag…	actgaaagacttgctcgaga	tgtcatga	aggagatgggaggccatcac	N/A	ga	2	8	0	1	DELETION	gactgaaagacttgctcgaga|--------|aggagatgggaggccatcacattgtggccctctgtgtgctcaaggggggctataagttctttgctgacctg	N/A	N/A	N/A	N/A	N/A
Blunt	Ku80-/-	nnnnnnnnnnnnnnnnnnnnnnnnncaaaatattgctttatgaagtaagaattcccttcatagagacaaggaatgtgtcctgtaaaagtttaatgtgtaagaagtatttgttataaaagataaatattcagaatcttctttttaattcctgattttatttctataggactgaaagacttgctcgagatggagatgggaggccatcacattgtggccctctgtgtgctcaaggggggctataagttctttgctgacctgctggattacattaaagcactgaatagaaatagtgatagatccattcctatgactgtagattttatcagactgaagagctactgtgtaagtataattaacttataattaaaaaaatagggccattctagttttatctatatt…	tgaaagacttgctcgagatg	tcatgaag	gagatgggaggccatcacat	N/A	g	1	8	0	1	DELETION	gactgaaagacttgctcgagatg|--------|gagatgggaggccatcacattgtggccctctgtgtgctcaaggggggctataagttctttgctgacctg	N/A	N/A	N/A	N/A	N/A
Blunt	Ku80-/-	nnnnnnnnnnnnnnnnnnnnnnnnnnnctccacttctgcaaaatattgctttatgaagtaagaattcccttcatagagacaaggaatgtgtcctgtaaaagtttaatgtgtaaggagatgggaggccatcacattgtggccctctgtgtgctcaaggggggctataagttctttgctgacctgctggattacattaaagcactgaatagaaatagtgatagatccattcctatgactgtagattttatcagactgaagagctactgtgtaagtataattaacttataattaaaaaaatagggccattctagttttatctatattttttttaaacttgtgcaaactatgctacataatcaacttacttgattatgtaatatatatagtaatagttggaat…	gtaaaagtttaatgtgtaag	aagtatttgttataaaagataaatattcagaatcttctttttaattcctgattttatttctataggactgaaagacttgctcgagatgtcatgaag	gagatgggaggccatcacat	N/A	aag	3	96	0	0	DELETION	|-------------------------------|gagatgggaggccatcacattgtggccctctgtgtgctcaaggggggctataagttctttgctgacctg	N/A	N/A	N/A	N/A	N/A
Blunt	Ku80-/-	nnnnnnnnnnnnnnnnnnnnnnnnntacctttggtatatgaaaaatagtctccacttctgcaaaatattgctttatgaagtaagaattcccttcatagagacaaggaatgtgtcctgtaaaagtttaatgtgtaagaagtatttgttataaaagataaatattcagaatcttctttttaattcctgattttatttctataggactgaatagaaatagtgatagatccattcctatgactgtagattttatcagactgaagagctactgtgtaagtataattaacttataattaaaaaaatagggccattctagttttatctatattttttttaaacttgtgcaaactatgctacataatcaacttacttgattatgtaatatatatagtaatagttgga…	tttatttctataggactgaa	agacttgctcgagatgtcatgaaggagatgggaggccatcacattgtggccctctgtgtgctcaaggggggctataagttctttgctgacctgctggattacattaaagcactgaa	tagaaatagtgatagatcca	N/A	actgaa	6	116	0	1	DELETION	gactgaa|--------------------------------------------------------------------------------------------------------------------|	N/A	N/A	N/A	N/A	N/A
Blunt	Ku80-/-	nnnnnnnnnnnnnnnnnnnnnnnncaaaatattgctttatgaagtaagaattcccttcatagagacaaggaatgtgtcctgtaaaagtttaatgtgtaagaagtatttgttataaaagataaatattcagaatcttctttttaattcctgattttatttctataggactgaaagacttgctcgagatgtcaatgaaggagatgggaggccatcacattgtggccctctgtgtgctcaaggggggctataagttctttgctgacctgctggattacattaaagcactgaatagaaatagtgatagatccattcctatgactgtagattttatcagactgaagagctactgtgtaagtataattaacttataattaaaaaaatagggccattctagtttta…	aagacttgctcgagatgtca	N/A	tgaaggagatgggaggccat	a	N/A	-1	0	1	1	INSERTION	gactgaaagacttgctcgagatgtca|A|tgaaggagatgggaggccatcacattgtggccctctgtgtgctcaaggggggctataagttctttgctgacctg	N/A	N/A	N/A	N/A	N/A
Blunt	Ku80-/-	nnnnnnnnnnnnnnnnnnnnnnnnnnnnnnnnnnaagaattcccttcatagagacaaggaaggagatgggaggccatcacattgtggccctctgtgtgctcaaggggggctataagttctttgctgacctgctggattacattaaagcactgaatagaaatagtgatagatccattcctatgactgtagattttatcagactgaagagctactgtgtaagtataattaacttataattaaaaaaatagggccattctagttttatctatattttttttaaacttgtgcaaactatgctacataatcaacttacttgattatgtaatatatatagtaatagttggaattactattattacatatttatttttctgtgctggggtagannnnnnnnnnnnn…	cccttcatagagacaaggaa	tgtgtcctgtaaaagtttaatgtgtaagaagtatttgttataaaagataaatattcagaatcttctttttaattcctgattttatttctataggactgaaagacttgctcgagatgtcatgaa	ggagatgggaggccatcaca	N/A	gaa	3	123	0	0	DELETION	|------------------------------|ggagatgggaggccatcacattgtggccctctgtgtgctcaaggggggctataagttctttgctgacctg	N/A	N/A	N/A	N/A	N/A
Blunt	Ku80-/-	nnnnnnnnnnnnnnnnnnnnnnnnnnnnncaaaatattgctttatgaagtaagaattcccttcatagagacaaggaatgtgtcctgtaaaagtttaatgtgtaagaagtatttgttataaaagataaatattcagaatcttctttttaattcctgattttatttctataggactgaaagacttgctcgaaggagatgggaggccatcacattgtggccctctgtgtgctcaaggggggctataagttctttgctgacctgctggattacattaaagcactgaatagaaatagtgatagatccattcctatgactgtagattttatcagactgaagagctactgtgtaagtataattaacttataattaaaaaaatagggccattctagttttatctata…	ggactgaaagacttgctcga	gatgtcatga	aggagatgggaggccatcac	N/A	ga	2	10	0	2	DELETION	gactgaaagacttgctcga|----------|aggagatgggaggccatcacattgtggccctctgtgtgctcaaggggggctataagttctttgctgacctg	N/A	N/A	N/A	N/A	N/A
Blunt	Polq-/- Ku80-/-	nnnnnnnnnnnnnttacctttggtatatgaaaaatagtctccacttctgcaaaatattgctttatgaagtaagaattcccttcatagagacaaggaatgtgtcctgtaaaagtttaatgtgtaagaagtatttgttataaaagataaatattcagaatcttctttttaattcctgattttatttctataggactgaaagacttgctcgagaaggagatgggaggccatcacattgtggccctctgtgtgctcaaggggggctataagttctttgctgacctgctggattacattaaagcactgaatagaaatagtgatagatccattcctatgactgtagattttatcagactgaagagctactgtgtaagtataattaacttataattaaaaaaatag…	actgaaagacttgctcgaga	tgtcatga	aggagatgggaggccatcac	N/A	ga	2	8	0	1	DELETION	gactgaaagacttgctcgaga|--------|aggagatgggaggccatcacattgtggccctctgtgtgctcaaggggggctataagttctttgctgacctg	N/A	N/A	N/A	N/A	N/A
Blunt	Polq-/- Ku80-/-	nnnnnnnnnnnnntcttacctttggtatatgaaaaatagtctccacttctgcaaaatattgctttatgaagtaagaattcccttcatagagacaaggaatgtgtcctgtaaaagtttaatgtgtaagaagtatttgttataaaagataaatattcagaatcttctttttaattcctgattttatttctataggactgaaagacttgctcgagatagatgggaggccatcacattgtggccctctgtgtgctcaaggggggctataagttctttgctgacctgctggattacattaaagcactgaatagaaatagtgatagatccattcctatgactgtagattttatcagactgaagagctactgtgtaagtataattaacttataattaaaaaaatag…	ctgaaagacttgctcgagat	gtcatgaagg	agatgggaggccatcacatt	N/A	N/A	0	10	0	2	DELETION	gactgaaagacttgctcgagat|----------|agatgggaggccatcacattgtggccctctgtgtgctcaaggggggctataagttctttgctgacctg	N/A	N/A	N/A	N/A	N/A
Blunt	Polq-/- Ku80-/-	nnnnnnnnnnnnnnnnnnnnnnnnnnnnnnnnaaaaatagtctccacttctgcaaaatattgctttatgaagtaagaattcccttcatagagacaaggaatgtgtcctgtaaaagtttaatgtgtaagaagtatttgttataaaagataaatattcagaatcttctttttaattcctgattttatttctataggactgaaagacttgctcgagatgaaggagatgggaggccatcacattgtggccctctgtgtgctcaaggggggctataagttctttgctgacctgctggattacattaaagcactgaatagaaatagtgatagatccattcctatgactgtagattttatcagactgaagagctactgtgtaagtataattaacttataattaaaa…	tgaaagacttgctcgagatg	tcatg	aaggagatgggaggccatca	N/A	atg	3	5	0	1	DELETION	gactgaaagacttgctcgagatg|-----|aaggagatgggaggccatcacattgtggccctctgtgtgctcaaggggggctataagttctttgctgacctg	N/A	N/A	N/A	N/A	N/A
Blunt	Polq-/- Ku80-/-	nnnnnnnnnnnnnnntcttacctttggtatatgaaaaatagtctccacttctgcaaaatattgctttatgaagtaagaattcccttcatagagacaaggaatgtgtcctgtaaaagtttaatgtgtaagaagtatttgttataaaagataaatattcagaatcttctttttaattcctgattttatttctataggactgaaagacttgctcgagatagatgggaggccatcacattgtggccctctgtgtgctcaaggggggctataagttctttgctgacctgctggattacattaaagcactgaatagaaatagtgatagatccattcctatgactgtagattttatcagactgaagagctactgtgtaagtataattaacttataattaaaaaaat…	ctgaaagacttgctcgagat	gtcatgaagg	agatgggaggccatcacatt	N/A	N/A	0	10	0	2	DELETION	gactgaaagacttgctcgagat|----------|agatgggaggccatcacattgtggccctctgtgtgctcaaggggggctataagttctttgctgacctg	N/A	N/A	N/A	N/A	N/A
Blunt	Polq-/- Ku80-/-	nnnnnnnnnnnnnttacctttggtatatgaaaaatagtctccacttctgcaaaatattgctttatgaagtaagaattcccttcatagagacaaggaatgtgtcctgtaaaagtttaatgtgtaagaagtatttgttataaaagataaatattcagaatcttctttttaattcctgattttatttctataggactgaaagacttgctcgagatgtcaggccatcacattgtggccctctgtgtgctcaaggggggctataagttctttgctgacctgctggattacattaaagcactgaatagaaatagtgatagatccattcctatgactgtagattttatcagactgaagagctactgtgtaagtataattaacttataattaaaaaaatagggccat…	aagacttgctcgagatgtca	tgaaggagatggga	ggccatcacattgtggccct	N/A	a	1	14	0	1	DELETION	gactgaaagacttgctcgagatgtca|--------------|ggccatcacattgtggccctctgtgtgctcaaggggggctataagttctttgctgacctg	N/A	N/A	N/A	N/A	N/A
Blunt	Polq-/- Ku80-/-	nnnnnnnnnnnnnnnnnncttacctttggtatatgaaaaatagtctccacttctgcaaaatattgctttatgaagtaagaattcccttcatagagacaaggaatgtgtcctgtaaaagtttaatgtgtaagaagtatttgttataaaagataaatattcagaatcttctttttaattcctgattttatttctataggactgaaagacttgctcgagataggagatgggaggccatcacattgtggccctctgtgtgctcaaggggggctataagttctttgctgacctgctggattacattaaagcactgaatagaaatagtgatagatccattcctatgactgtagattttatcagactgaagagctactgtgtaagtataattaacttataattaaa…	ctgaaagacttgctcgagat	gtcatga	aggagatgggaggccatcac	N/A	N/A	0	7	0	2	DELETION	gactgaaagacttgctcgagat|-------|aggagatgggaggccatcacattgtggccctctgtgtgctcaaggggggctataagttctttgctgacctg	N/A	N/A	N/A	N/A	N/A
Blunt	Polq-/- Ku80-/-	nnnnnnnnnnnnnnnnnnnnnnnnnnnnnnnnnngaaaaatagtctccacttctgcaaaatattgctttatgaagtaagaattcccttcatagagacaaggaatgtgtcctgtaaaagtttaatgtgtaagaagtatttgttataaaagataaatattcagaatcttctttttaattcctgattttatttctataggactgaaagacttgctcgagatgtcaaggagatgggaggccatcacattgtggccctctgtgtgctcaaggggggctataagttctttgctgacctgctggattacattaaagcactgaatagaaatagtgatagatccattcctatgactgtagattttatcagactgaagagctactgtgtaagtataattaacttataat…	aagacttgctcgagatgtca	tga	aggagatgggaggccatcac	N/A	a	1	3	0	0	DELETION	gactgaaagacttgctcgagatgtca|---|aggagatgggaggccatcacattgtggccctctgtgtgctcaaggggggctataagttctttgctgacctg	N/A	N/A	N/A	N/A	N/A
Blunt	Polq-/- Ku80-/-	nnnnnnnnnnnnnnntcttacctttggtatatgaaaaatagtctccacttctgcaaaatattgctttatgaagtaagaattcccttcatagagacaaggaatgtgtcctgtaaaagtttaatgtgtaagaagtatttgttataaaagataaatattcagaatcttctttttaattcctgattttatttctataggactgaaagacttgctcgagatatgggaggccatcacattgtggccctctgtgtgctcaaggggggctataagttctttgctgacctgctggattacattaaagcactgaatagaaatagtgatagatccattcctatgactgtagattttatcagactgaagagctactgtgtaagtataattaacttataattaaaaaaatag…	ctgaaagacttgctcgagat	gtcatgaaggag	atgggaggccatcacattgt	N/A	N/A	0	12	0	0	DELETION	gactgaaagacttgctcgagat|------------|atgggaggccatcacattgtggccctctgtgtgctcaaggggggctataagttctttgctgacctg	N/A	N/A	N/A	N/A	N/A
Blunt	Polq-/- Ku80-/-	nnnnnnnnnnnnnnnnnnnnnnnnnnnntatgaaaaatagtctccacttctgcaaaatattgctttatgaagtaagaattcccttcatagagacaaggaatgtgtcctgtaaaagtttaatgtgtaagaagtatttgttataaaagataaatattcagaatcttctttttaattcctgattttatttctataggactgaaagacttgctcgagattgaaggagatgggaggccatcacattgtggccctctgtgtgctcaaggggggctataagttctttgctgacctgctggattacattaaagcactgaatagaaatagtgatagatccattcctatgactgtagattttatcagactgaagagctactgtgtaagtataattaacttataattaaa…	ctgaaagacttgctcgagat	gtca	tgaaggagatgggaggccat	N/A	N/A	0	4	0	2	DELETION	gactgaaagacttgctcgagat|----|tgaaggagatgggaggccatcacattgtggccctctgtgtgctcaaggggggctataagttctttgctgacctg	N/A	N/A	N/A	N/A	N/A
Blunt	Polq-/- Ku80-/-	nnnnnnnnnnnnnnnnatcttacctttggtatatgaaaaatagtctccacttctgcaaaatattgctttatgaagtaagaattcccttcatagagacaaggaatgtgtcctgtaaaagtttaatgtgtaagaagtatttgttataaaagataaatattcagaatcttctttttaattcctgattttatttctataggactgaaagacttgctcgagatgaaggagatgggaggccatcacattgtggccctctgtgtgctcaaggggggctataagttctttgctgacctgctggattacattaaagcactgaatagaaatagtgatagatccattcctatgactgtagattttatcagactgaagagctactgtgtaagtataattaacttataatta…	tgaaagacttgctcgagatg	tcatg	aaggagatgggaggccatca	N/A	atg	3	5	0	1	DELETION	gactgaaagacttgctcgagatg|-----|aaggagatgggaggccatcacattgtggccctctgtgtgctcaaggggggctataagttctttgctgacctg	N/A	N/A	N/A	N/A	N/A
Blunt	Polq-/- Ku80-/-	nnnnnnnnnnnntcttacctttggtatatgaaaaatagtctccacttctgcaaaatattgctttatgaagtaagaattcccttcatagagacaaggaatgtgtcctgtaaaagtttaatgtgtaagaagtatttgttataaaagataaatattcagaatcttctttttaattcctgattttatttctataggactgaaagacttgctcgagataggagatgggaggccatcacattgtggccctctgtgtgctcaaggggggctataagttctttgctgacctgctggattacattaaagcactgaatagaaatagtgatagatccattcctatgactgtagattttatcagactgaagagctactgtgtaagtataattaacttataattaaaaaaat…	ctgaaagacttgctcgagat	gtcatga	aggagatgggaggccatcac	N/A	N/A	0	7	0	2	DELETION	gactgaaagacttgctcgagat|-------|aggagatgggaggccatcacattgtggccctctgtgtgctcaaggggggctataagttctttgctgacctg	N/A	N/A	N/A	N/A	N/A
Blunt	Polq-/- Ku80-/-	nnnnnnnnnnnnnnnnnnnnnnnnnnnnnnnnaaaaatagtctccacttctgcaaaatattgctttatgaagtaagaattcccttcatagagacaaggaatgtgtcctgtaaaagtttaatgtgtaagaagtatttgttataaaagataaatattcagaatcttctttttaattcctgattttatttctataggactgaaagacttgctcgagatgtcaagatgggaggccatcacattgtggccctctgtgtgctcaaggggggctataagttctttgctgacctgctggattacattaaagcactgaatagaaatagtgatagatccattcctatgactgtagattttatcagactgaagagctactgtgtaagtataattaacttataattaaaaa…	aagacttgctcgagatgtca	tgaagg	agatgggaggccatcacatt	N/A	N/A	0	6	0	0	DELETION	gactgaaagacttgctcgagatgtca|------|agatgggaggccatcacattgtggccctctgtgtgctcaaggggggctataagttctttgctgacctg	N/A	N/A	N/A	N/A	N/A
Blunt	Polq-/- Ku80-/-	nnnnnnnnnnnnnnnntcttacctttggtatatgaaaaatagtctccacttctgcaaaatattgctttatgaagtaagaattcccttcatagagacaaggaatgtgtcctgtaaaagtttaatgtgtaagaagtatttgttataaaagataaatattcagaatcttctttttaattcctgattttatttctataggactgaaagacttgctcgagaaggagatgggaggccatcacattgtggccctctgtgtgctcaaggggggctataagttctttgctgacctgctggattacattaaagcactgaatagaaatagtgatagatccattcctatgactgtagattttatcagactgaagagctactgtgtaagtataattaacttataattaaaaa…	actgaaagacttgctcgaga	tgtcatga	aggagatgggaggccatcac	N/A	ga	2	8	0	1	DELETION	gactgaaagacttgctcgaga|--------|aggagatgggaggccatcacattgtggccctctgtgtgctcaaggggggctataagttctttgctgacctg	N/A	N/A	N/A	N/A	N/A
Blunt	Polq-/- Ku80-/-	nnnnnnnnnnntcttacctttggtatatgaaaaatagtctccacttctgcaaaatattgctttatgaagtaagaattcccttcatagagacaaggaatgtgtcctgtaaaagtttaatgtgtaagaagtatttgttataaaagataaatattcagaatcttctttttaattcctgattttatttctataggactgaaagacttgctcgagatgaaggagatgggaggccatcacattgtggccctctgtgtgctcaaggggggctataagttctttgctgacctgctggattacattaaagcactgaatagaaatagtgatagatccattcctatgactgtagattttatcagactgaagagctactgtgtaagtataattaacttataattaaaaaaa…	tgaaagacttgctcgagatg	tcatg	aaggagatgggaggccatca	N/A	atg	3	5	0	1	DELETION	gactgaaagacttgctcgagatg|-----|aaggagatgggaggccatcacattgtggccctctgtgtgctcaaggggggctataagttctttgctgacctg	N/A	N/A	N/A	N/A	N/A
Blunt	Polq-/- Ku80-/-	nnnnnnnnnnnnnnntcttacctttggtatatgaaaaatagtctccacttctgcaaaatattgctttatgaagtaagaattcccttcatagagacaaggaatgtgtcctgtaaaagtttaatgtgtaagaagtatttgttataaaagataaatattcagaatcttctttttaattcctgattttatttctataggactgaaagacttgctcgagatatgaaggagatgggaggccatcacattgtggccctctgtgtgctcaaggggggctataagttctttgctgacctgctggattacattaaagcactgaatagaaatagtgatagatccattcctatgactgtagattttatcagactgaagagctactgtgtaagtataattaacttataatta…	ctgaaagacttgctcgagat	gtc	atgaaggagatgggaggcca	N/A	N/A	0	3	0	0	DELETION	gactgaaagacttgctcgagat|---|atgaaggagatgggaggccatcacattgtggccctctgtgtgctcaaggggggctataagttctttgctgacctg	N/A	N/A	N/A	N/A	N/A
Blunt	Polq-/- Ku80-/-	nnnnnnnnnnnnnnnntcttacctttggtatatgaaaaatagtctccacttctgcaaaatattgctttatgaagtaagaattcccttcatagagacaaggaatgtgtcctgtaaaagtttaatgtgtaagaagtatttgttataaaagataaatattcagaatcttctttttaattcctgattttatttctataggactgaaagacttgctcgagaggagatgggaggccatcacattgtggccctctgtgtgctcaaggggggctataagttctttgctgacctgctggattacattaaagcactgaatagaaatagtgatagatccattcctatgactgtagattttatcagactgaagagctactgtgtaagtataattaacttataattaaaaaa…	actgaaagacttgctcgaga	tgtcatgaa	ggagatgggaggccatcaca	N/A	a	1	9	0	0	DELETION	gactgaaagacttgctcgaga|---------|ggagatgggaggccatcacattgtggccctctgtgtgctcaaggggggctataagttctttgctgacctg	N/A	N/A	N/A	N/A	N/A
Blunt	Polq-/- Ku80-/-	nnnnnnnnnnnnnnttacctttggtatatgaaaaatagtctccacttctgcaaaatattgctttatgaagtaagaattcccttcatagagacaaggaatgtgtcctgtaaaagtttaatgtgtaagaagtatttgttataaaagataaatattcagaatcttctttttaattcctgattttatttctataggactgaaagacttgctcgagatatgaaggagatgggaggccatcacattgtggccctctgtgtgctcaaggggggctataagttctttgctgacctgctggattacattaaagcactgaatagaaatagtgatagatccattcctatgactgtagattttatcagactgaagagctactgtgtaagtataattaacttataattaaaa…	ctgaaagacttgctcgagat	gtc	atgaaggagatgggaggcca	N/A	N/A	0	3	0	0	DELETION	gactgaaagacttgctcgagat|---|atgaaggagatgggaggccatcacattgtggccctctgtgtgctcaaggggggctataagttctttgctgacctg	N/A	N/A	N/A	N/A	N/A
Blunt	Polq-/- Ku80-/-	nnnnnnnnnnnnnnnnnnnnnnnnnnnnnnaaaaatagtctccacttctgcaaaatattgctttatgaagtaagaattcccttcatagagacaaggaatgtgtcctgtaaaagtttaatgtgtaagaagtatttgttataaaagataaatattcagaatcttctttttaattcctgattttatttctataggactgaaagacttgctcgagatgtcaatgaaggagatgggaggccatcacattgtggccctctgtgtgctcaaggggggctataagttctttgctgacctgctggattacattaaagcactgaatagaaatagtgatagatccattcctatgactgtagattttatcagactgaagagctactgtgtaagtataattaacttataatt…	aagacttgctcgagatgtca	N/A	tgaaggagatgggaggccat	a	N/A	-1	0	1	1	INSERTION	gactgaaagacttgctcgagatgtca|A|tgaaggagatgggaggccatcacattgtggccctctgtgtgctcaaggggggctataagttctttgctgacctg	N/A	N/A	N/A	N/A	N/A
Blunt	Polq-/- Ku80-/-	nnnnnnnnnnnnnnnnnnttacctttggtatatgaaaaatagtctccacttctgcaaaatattgctttatgaagtaagaattcccttcatagagacaaggaatgtgtcctgtaaaagtttaatgtgtaagaagtatttgttataaaagataaatattcagaatcttctttttaattcctgattttatttctataggactgaaagacttgctcgaggagatgggaggccatcacattgtggccctctgtgtgctcaaggggggctataagttctttgctgacctgctggattacattaaagcactgaatagaaatagtgatagatccattcctatgactgtagattttatcagactgaagagctactgtgtaagtataattaacttataattaaaaaaat…	gactgaaagacttgctcgag	atgtcatgaag	gagatgggaggccatcacat	N/A	ag	2	11	0	1	DELETION	gactgaaagacttgctcgag|-----------|gagatgggaggccatcacattgtggccctctgtgtgctcaaggggggctataagttctttgctgacctg	N/A	N/A	N/A	N/A	N/A
Blunt	Polq-/- Ku80-/-	nnnnnnnnnnnnnncttacctttggtatatgaaaaatagtctccacttctgcaaaatattgctttatgaagtaagaattcccttcatagagacaaggaatgtgtcctgtaaaagtttaatgtgtaagaagtatttgttataaaagataaatattcagaatcttctttttaattcctgattttatttctataggactgaaagacttgctcgagataggagatgggaggccatcacattgtggccctctgtgtgctcaaggggggctataagttctttgctgacctgctggattacattaaagcactgaatagaaatagtgatagatccattcctatgactgtagattttatcagactgaagagctactgtgtaagtataattaacttataattaaaaaaa…	ctgaaagacttgctcgagat	gtcatga	aggagatgggaggccatcac	N/A	N/A	0	7	0	2	DELETION	gactgaaagacttgctcgagat|-------|aggagatgggaggccatcacattgtggccctctgtgtgctcaaggggggctataagttctttgctgacctg	N/A	N/A	N/A	N/A	N/A
Blunt	Polq-/- Ku80-/-	nnnnnnnnnnnnnnnntcttacctttggtatatgaaaaatagtctccacttctgcaaaatattgctttatgaagtaagaattcccttcatagagacaaggaatgtgtcctgtaaaagtttaatgtgtaagaagtatttgttataaaagataaatattcagaatcttctttttaattcctgattttatttctataggactgaaagacttgggaggccatcacattgtggccctctgtgtgctcaaggggggctataagttctttgctgacctgctggattacattaaagcactgaatagaaatagtgatagatccattcctatgactgtagattttatcagactgaagagctactgtgtaagtataattaacttataattaaaaaaatagggccattcta…	ctataggactgaaagacttg	ctcgagatgtcatgaaggagatg	ggaggccatcacattgtggc	N/A	tg	2	23	0	1	DELETION	gactgaaagacttg|-----------------------|ggaggccatcacattgtggccctctgtgtgctcaaggggggctataagttctttgctgacctg	N/A	N/A	N/A	N/A	N/A
Blunt	Polq-/- Ku80-/-	nnnnnnnnnnnnntcttacctttggtatatgaaaaatagtctccacttctgcaaaatattgctttatgaagtaagaattcccttcatagagacaaggaatgtgtcctgtaaaagtttaatgtgtaagaagtatttgttataaaagataaatattcagaatcttctttttaattcctgattttatttctataggactgaaagacttgctcgagatgtcaggaggccatcacattgtggccctctgtgtgctcaaggggggctataagttctttgctgacctgctggattacattaaagcactgaatagaaatagtgatagatccattcctatgactgtagattttatcagactgaagagctactgtgtaagtataattaacttataattaaaaaaatagg…	aagacttgctcgagatgtca	tgaaggagatg	ggaggccatcacattgtggc	N/A	N/A	0	11	0	1	DELETION	gactgaaagacttgctcgagatgtca|-----------|ggaggccatcacattgtggccctctgtgtgctcaaggggggctataagttctttgctgacctg	N/A	N/A	N/A	N/A	N/A
Blunt	Polq-/- Ku80-/-	nnnnnnnnnnnncttacctttggtatatgaaaaatagtctccacttctgcaaaatattgctttatgaagtaagaattcccttcatagagacaaggaatgtgtcctgtaaaagtttaatgtgtaagaagtatttgttataaaagataaatattcagaatcttctttttaattcctgattttatttctataggactgaaagacttgctcgagaaggagatgggaggccatcacattgtggccctctgtgtgctcaaggggggctataagttctttgctgacctgctggattacattaaagcactgaatagaaatagtgatagatccattcctatgactgtagattttatcagactgaagagctactgtgtaagtataattaacttataattaaaaaaatag…	actgaaagacttgctcgaga	tgtcatga	aggagatgggaggccatcac	N/A	ga	2	8	0	1	DELETION	gactgaaagacttgctcgaga|--------|aggagatgggaggccatcacattgtggccctctgtgtgctcaaggggggctataagttctttgctgacctg	N/A	N/A	N/A	N/A	N/A
Blunt	Polq-/- Ku80-/-	nnnnnnnnnnnnnnnncttacctttggtatatgaaaaatagtctccacttctgcaaaatattgctttatgaagtaagaattcccttcatagagacaaggaatgtgtcctgtaaaagtttaatgtgtaagaagtatttgttataaaagataaatattcagaatcttctttttaattcctgattttatttctataggactgaaagacttgctggagatgggaggccatcacattgtggccctctgtgtgctcaaggggggctataagttctttgctgacctgctggattacattaaagcactgaatagaaatagtgatagatccattcctatgactgtagattttatcagactgaagagctactgtgtaagtataattaacttataattaaaaaaataggg…	ataggactgaaagacttgct	cgagatgtcatgaa	ggagatgggaggccatcaca	N/A	N/A	0	14	0	1	DELETION	gactgaaagacttgct|--------------|ggagatgggaggccatcacattgtggccctctgtgtgctcaaggggggctataagttctttgctgacctg	N/A	N/A	N/A	N/A	N/A
Blunt	Polq-/- Ku80-/-	nnnnnnnnnnnnnnnncttacctttggtatatgaaaaatagtctccacttctgcaaaatattgctttatgaagtaagaattcccttcatagagacaaggaatgtgtcctgtaaaagtttaatgtgtaagaagtatttgttataaaagataaatattcagaatcttctttttaattcctgattttatttctataggactgaaagaaggagatgggaggccatcacattgtggccctctgtgtgctcaaggggggctataagttctttgctgacctgctggattacattaaagcactgaatagaaatagtgatagatccattcctatgactgtagattttatcagactgaagagctactgtgtaagtataattaacttataattaaaaaaatagggccatt…	atttctataggactgaaaga	cttgctcgagatgtcatga	aggagatgggaggccatcac	N/A	ga	2	19	0	2	DELETION	gactgaaaga|-------------------|aggagatgggaggccatcacattgtggccctctgtgtgctcaaggggggctataagttctttgctgacctg	N/A	N/A	N/A	N/A	N/A
Blunt	Polq-/- Ku80-/-	nnnnnnnnnnnnnnntcttacctttggtatatgaaaaatagtctccacttctgcaaaatattgctttatgaagtaagaattcccttcatagagacaaggaatgtgtcctgtaaaagtttaatgtgtaagaagtatttgttataaaagataaatattcagaatcttctttttaattcctgattttatttctataggactgaaagacttgctcgagatgtcaatgaaggagatgggaggccatcacattgtggccctctgtgtgctcaaggggggctataagttctttgctgacctgctggattacattaaagcactgaatagaaatagtgatagatccattcctatgactgtagattttatcagactgaagagctactgtgtaagtataattaacttata…	aagacttgctcgagatgtca	N/A	tgaaggagatgggaggccat	a	N/A	-1	0	1	1	INSERTION	gactgaaagacttgctcgagatgtca|A|tgaaggagatgggaggccatcacattgtggccctctgtgtgctcaaggggggctataagttctttgctgacctg	N/A	N/A	N/A	N/A	N/A
Blunt	Polq-/- Ku80-/-	nnnnnnnnnnnntcttacctttggtatatgaaaaatagtctccacttctgcaaaatattgctttatgaagtaagaattcccttcatagagacaaggaatgtgtcctgtaaaagtttaatgtgtaagaagtatttgttataaaagataaatattcagaatcttctttttaattcctgattttatttctataggactgaaagacttgctcgagatgtcaaggagatgggaggccatcacattgtggccctctgtgtgctcaaggggggctataagttctttgctgacctgctggattacattaaagcactgaatagaaatagtgatagatccattcctatgactgtagattttatcagactgaagagctactgtgtaagtataattaacttataattaaaa…	aagacttgctcgagatgtca	tga	aggagatgggaggccatcac	N/A	a	1	3	0	0	DELETION	gactgaaagacttgctcgagatgtca|---|aggagatgggaggccatcacattgtggccctctgtgtgctcaaggggggctataagttctttgctgacctg	N/A	N/A	N/A	N/A	N/A
Blunt	Polq-/- Ku80-/-	nnnnnnnnnnnnnncttacctttggtatatgaaaaatagtctccacttctgcaaaatattgctttatgaagtaagaattcccttcatagagacaaggaatgtgtcctgtaaaagtttaatgtgtaagaagtatttgttataaaagataaatattcagaatcttctttttaattcctgattttatttctataggactgaaagacttgctcgagatgaaggagatgggaggccatcacattgtggccctctgtgtgctcaaggggggctataagttctttgctgacctgctggattacattaaagcactgaatagaaatagtgatagatccattcctatgactgtagattttatcagactgaagagctactgtgtaagtataattaacttataattaaaaa…	tgaaagacttgctcgagatg	tcatg	aaggagatgggaggccatca	N/A	atg	3	5	0	1	DELETION	gactgaaagacttgctcgagatg|-----|aaggagatgggaggccatcacattgtggccctctgtgtgctcaaggggggctataagttctttgctgacctg	N/A	N/A	N/A	N/A	N/A
Blunt	Polq-/- Ku80-/-	nnnnnnnnnnnnntcttacctttggtatatgaaaaatagtctccacttctgcaaaatattgctttatgaagtaagaattcccttcatagagacaaggaatgtgtcctgtaaaagtttaatgtgtaagaagtatttgttataaaagataaatattcagaatcttctttttaattcctgattttatttctataggactgaaagacttgctcgagatggagatgggaggccatcacattgtggccctctgtgtgctcaaggggggctataagttctttgctgacctgctggattacattaaagcactgaatagaaatagtgatagatccattcctatgactgtagattttatcagactgaagagctactgtgtaagtataattaacttataattaaaaaaat…	tgaaagacttgctcgagatg	tcatgaag	gagatgggaggccatcacat	N/A	g	1	8	0	1	DELETION	gactgaaagacttgctcgagatg|--------|gagatgggaggccatcacattgtggccctctgtgtgctcaaggggggctataagttctttgctgacctg	N/A	N/A	N/A	N/A	N/A
Blunt	Polq-/- Ku80-/-	nnnnnnnnnnnncttacctttggtatatgaaaaatagtctccacttctgcaaaatattgctttatgaagtaagaattcccttcatagagacaaggaatgtgtcctgtaaaagtttaatgtgtaagaagtatttgttataaaagataaatattcagaatcttctttttaattcctgattttatttctataggactgaaagacttgaaggagatgggaggccatcacattgtggccctctgtgtgctcaaggggggctataagttctttgctgacctgctggattacattaaagcactgaatagaaatagtgatagatccattcctatgactgtagattttatcagactgaagagctactgtgtaagtataattaacttataattaaaaaaatagggccat…	ctataggactgaaagacttg	ctcgagatgtcatg	aaggagatgggaggccatca	N/A	tg	2	14	0	1	DELETION	gactgaaagacttg|--------------|aaggagatgggaggccatcacattgtggccctctgtgtgctcaaggggggctataagttctttgctgacctg	N/A	N/A	N/A	N/A	N/A
Blunt	Polq-/- Ku80-/-	nnnnnnnnnnnnntcttacctttggtatatgaaaaatagtctccacttctgcaaaatattgctttatgaagtaagaattcccttcatagagacaaggaatgtgtcctgtaaaagtttaatgtgtaagaagtatttgttataaaagataaatattcagaatcttctttttaattcctgattttatttctataggactgaaagacttgctcgagatgtgaaggagatgggaggccatcacattgtggccctctgtgtgctcaaggggggctataagttctttgctgacctgctggattacattaaagcactgaatagaaatagtgatagatccattcctatgactgtagattttatcagactgaagagctactgtgtaagtataattaacttataattaaa…	gaaagacttgctcgagatgt	cat	gaaggagatgggaggccatc	N/A	t	1	3	0	0	DELETION	gactgaaagacttgctcgagatgt|---|gaaggagatgggaggccatcacattgtggccctctgtgtgctcaaggggggctataagttctttgctgacctg	N/A	N/A	N/A	N/A	N/A
Blunt	Polq-/- Ku80-/-	nnnnnnnnnnnnnnnnnnnnnnnnnnnnnnnnnnnntagtctccacttctgcaaaatattgctttatgaagtaagaattcccttcatagagacaaggaatgtgtcctgtaaaagtttaatgtgtaagaagtatttgttataaaagataaatattcagaatcttctttttaattcctgattttatttctataggactgaaagacttgctcgagatatgaaggagatgggaggccatcacattgtggccctctgtgtgctcaaggggggctataagttctttgctgacctgctggattacattaaagcactgaatagaaatagtgatagatccattcctatgactgtagattttatcagactgaagagctactgtgtaagtataattaacttataattaaa…	ctgaaagacttgctcgagat	gtc	atgaaggagatgggaggcca	N/A	N/A	0	3	0	0	DELETION	gactgaaagacttgctcgagat|---|atgaaggagatgggaggccatcacattgtggccctctgtgtgctcaaggggggctataagttctttgctgacctg	N/A	N/A	N/A	N/A	N/A
Blunt	Polq-/- Ku80-/-	nnnnnnnnnnnnnnnnnaaaaatagtctccacttctgcaaaatattgctttatgaagtaagaattcccttcatagagacaaggaatgtgtcctgtaaaagtttaatgtgtaagaagtatttgttataaaagataaatattcagaatcttctttttaattcctgattttatttctataggactgaaagacttgctcgagatgaaggagatgggaggccatcacattgtggccctctgtgtgctcaaggggggctataagttctttgctgacctgctggattacattaaagcactgaatagaaatagtgatagatccattcctatgactgtagattttatcagactgaagagctactgtgtaagtataattaacttataattaaaaaaatagggccattct…	tgaaagacttgctcgagatg	tcatg	aaggagatgggaggccatca	N/A	atg	3	5	0	1	DELETION	gactgaaagacttgctcgagatg|-----|aaggagatgggaggccatcacattgtggccctctgtgtgctcaaggggggctataagttctttgctgacctg	N/A	N/A	N/A	N/A	N/A
Blunt	Polq-/- Ku80-/-	nnnnnnnnnnnnnnnnnnnnnnnnnnnnnnnnnnnnnnnnnnnnnnnnnnnnnnnnnnnnnnaatattgctttatgaagtaagaattcccttcatagagacaaggaatgtgtcctgtaaaagtttaatgtgtaagaagtatttgttataaaagataaatattcagaatcttctttttaattcctgattttatttctataggactgaaagacttgctcgagatgtcaatgaaggagatgggaggccatcacattgtggccctctgtgtgctcaaggggggctataagttctttgctgacctgctggattacattaaagcactgaatagaaatagtgatagatccattcctatgactgtagattttatcagactgaagagctactgtgtaagtataattaa…	aagacttgctcgagatgtca	N/A	tgaaggagatgggaggccat	a	N/A	-1	0	1	1	INSERTION	gactgaaagacttgctcgagatgtca|A|tgaaggagatgggaggccatcacattgtggccctctgtgtgctcaaggggggctataagttctttgctgacctg	N/A	N/A	N/A	N/A	N/A
Blunt	Polq-/- Ku80-/-	nnnnnnnnnnnnnnnnncttacctttggtatatgaaaaatagtctccacttctgcaaaatattgctttatgaagtaagaattcccttcatagagacaaggaatgtgtcctgtaaaagtttaatgtgtaagaagtatttgttataaaagataaatattcagaatcttctttttaattcctgattttatttctataggactgaaagacttgctcgagatgaaggagatgggaggccatcacattgtggccctctgtgtgctcaaggggggctataagttctttgctgacctgctggattacattaaagcactgaatagaaatagtgatagatccattcctatgactgtagattttatcagactgaagagctactgtgtaagtataattaacttataattaa…	tgaaagacttgctcgagatg	tcatg	aaggagatgggaggccatca	N/A	atg	3	5	0	1	DELETION	gactgaaagacttgctcgagatg|-----|aaggagatgggaggccatcacattgtggccctctgtgtgctcaaggggggctataagttctttgctgacctg	N/A	N/A	N/A	N/A	N/A
Blunt	Polq-/- Ku80-/-	nnnnnnnnnnnnnnnnnnnnnnnnnnnntatatgaaaaatagtctccacttctgcaaaatattgctttatgaagtaagaattcccttcatagagacaaggaatgtgtcctgtaaaagtttaatgtgtaagaagtatttgttataaaagataaatattcagaatcttctttttaattcctgattttatttctataggactgaaagacttgctcgagataggagatgggaggccatcacattgtggccctctgtgtgctcaaggggggctataagttctttgctgacctgctggattacattaaagcactgaatagaaatagtgatagatccattcctatgactgtagattttatcagactgaagagctactgtgtaagtataattaacttataattaaaa…	ctgaaagacttgctcgagat	gtcatga	aggagatgggaggccatcac	N/A	N/A	0	7	0	2	DELETION	gactgaaagacttgctcgagat|-------|aggagatgggaggccatcacattgtggccctctgtgtgctcaaggggggctataagttctttgctgacctg	N/A	N/A	N/A	N/A	N/A
Blunt	Polq-/- Ku80-/-	nnnnnnnnnnnnnnnnnnnnnnnnnnnnnnnnaaaaatagtctccacttctgcaaaatattgctttatgaagtaagaattcccttcatagagacaaggaatgtgtcctgtaaaagtttaatgtgtaagaagtatttgttataaaagataaatattcagaatcttctttttaattcctgattttatttctataggactgaaagacttgctcgagatgtcaatgaaggagatgggaggccatcacattgtggccctctgtgtgctcaaggggggctataagttctttgctgacctgctggattacattaaagcactgaatagaaatagtgatagatccattcctatgactgtagattttatcagactgaagagctactgtgtaagtataattaacttataa…	aagacttgctcgagatgtca	N/A	tgaaggagatgggaggccat	a	N/A	-1	0	1	1	INSERTION	gactgaaagacttgctcgagatgtca|A|tgaaggagatgggaggccatcacattgtggccctctgtgtgctcaaggggggctataagttctttgctgacctg	N/A	N/A	N/A	N/A	N/A
Blunt	Polq-/- Ku80-/-	nnnnnnnnnnnnnnnnnnnnnnnnntctccacttctgcaaaatattgctttatgaagtaagaattcccttcatagagacaaggaatgtgtcctgtaaaagtttaatgtgtaagaagtatttgttataaaagataaatattcagaatcttctttttaattcctgattttatttctataggactgaaagcacattgtggccctctgtgtgctcaaggggggctataagttctttgctgacctgctggattacattaaagcactgaatagaaatagtgatagatccattcctatgactgtagattttatcagactgaagagctactgtgtaagtataattaacttataattaaaaaaatagggccattctagttttatctatattttttttaaacttgtgca…	tatttctataggactgaaag	acttgctcgagatgtcatgaaggagatgggaggccat	cacattgtggccctctgtgt	N/A	N/A	0	37	0	2	DELETION	gactgaaag|-------------------------------------|cacattgtggccctctgtgtgctcaaggggggctataagttctttgctgacctg	N/A	N/A	N/A	N/A	N/A
Blunt	Polq-/- Ku80-/-	nnnnnnnnnnnnnnntcttacctttggtatatgaaaaatagtctccacttctgcaaaatattgctttatgaagtaagaattcccttcatagagacaaggaatgtgtcctgtaaaagtttaatgtgtaagaagtatttgttataaaagataaatattcagaatcttctttttaattcctgattttatttctataggactgaaagacttgctcgagattgaaggagatgggaggccatcacattgtggccctctgtgtgctcaaggggggctataagttctttgctgacctgctggattacattaaagcactgaatagaaatagtgatagatccattcctatgactgtagattttatcagactgaagagctactgtgtaagtataattaacttataattaa…	ctgaaagacttgctcgagat	gtca	tgaaggagatgggaggccat	N/A	N/A	0	4	0	2	DELETION	gactgaaagacttgctcgagat|----|tgaaggagatgggaggccatcacattgtggccctctgtgtgctcaaggggggctataagttctttgctgacctg	N/A	N/A	N/A	N/A	N/A
Blunt	Polq-/- Ku80-/-	nnnnnnnnnnnnnnntcttacctttggtatatgaaaaatagtctccacttctgcaaaatattgctttatgaagtaagaattcccttcatagagacaaggaatgtgtcctgtaaaagtttaatgtgtaagaagtatttgttataaaagataaatattcagaatcttctttttaattcctgattttatttctataggactgaaagacttgctcgagatatgggaggccatcacattgtggccctctgtgtgctcaaggggggctataagttctttgctgacctgctggattacattaaagcactgaatagaaatagtgatagatccattcctatgactgtagattttatcagactgaagagctactgtgtaagtataattaacttataattaaaaaaatag…	ctgaaagacttgctcgagat	gtcatgaaggag	atgggaggccatcacattgt	N/A	N/A	0	12	0	0	DELETION	gactgaaagacttgctcgagat|------------|atgggaggccatcacattgtggccctctgtgtgctcaaggggggctataagttctttgctgacctg	N/A	N/A	N/A	N/A	N/A
Blunt	Polq-/- Ku80-/-	nnnnnnnnnnnnnnnnntcttacctttggtatatgaaaaatagtctccacttctgcaaaatattgctttatgaagtaagaattcccttcatagagacaaggaatgtgtcctgtaaaagtttaatgtgtaagaagtatttgttataaaagataaatattcagaatcttctttttaattcctgattttatttctataggactgaaagacttgctcgagatatgaaggagatgggaggccatcacattgtggccctctgtgtgctcaaggggggctataagttctttgctgacctgctggattacattaaagcactgaatagaaatagtgatagatccattcctatgactgtagattttatcagactgaagagctactgtgtaagtataattaacttataat…	ctgaaagacttgctcgagat	gtc	atgaaggagatgggaggcca	N/A	N/A	0	3	0	0	DELETION	gactgaaagacttgctcgagat|---|atgaaggagatgggaggccatcacattgtggccctctgtgtgctcaaggggggctataagttctttgctgacctg	N/A	N/A	N/A	N/A	N/A
Blunt	Polq-/- Ku80-/-	nnnnnnnnnnntcttacctttggtatatgaaaaatagtctccacttctgcaaaatattgctttatgaagtaagaattcccttcatagagacaaggaatgtgtcctgtaaaagtttaatgtgtaagaagtatttgttataaaagataaatattcagaatcttctttttaattcctgattttatttctataggactgaaagacttgctcgagatagatgggaggccatcacattgtggccctctgtgtgctcaaggggggctataagttctttgctgacctgctggattacattaaagcactgaatagaaatagtgatagatccattcctatgactgtagattttatcagactgaagagctactgtgtaagtataattaacttataattaaaaaaataggg…	ctgaaagacttgctcgagat	gtcatgaagg	agatgggaggccatcacatt	N/A	N/A	0	10	0	2	DELETION	gactgaaagacttgctcgagat|----------|agatgggaggccatcacattgtggccctctgtgtgctcaaggggggctataagttctttgctgacctg	N/A	N/A	N/A	N/A	N/A
Blunt	Polq-/- Ku80-/-	nnnnnnnnnnnnnnnnnnnnnnnnaaaaatagtctccacttctgcaaaatattgctttatgaagtaagaattcccttcatagagacaaggaatgtgtcctgtaaaagtttaatgtgtaagaagtatttgttataaaagataaatattcagaatcttctttttaattcctgattttatttctataggactgaaagacttgctcgagatatgaaggagatgggaggccatcacattgtggccctctgtgtgctcaaggggggctataagttctttgctgacctgctggattacattaaagcactgaatagaaatagtgatagatccattcctatgactgtagattttatcagactgaagagctactgtgtaagtataattaacttataattaaaaaaatag…	ctgaaagacttgctcgagat	gtc	atgaaggagatgggaggcca	N/A	N/A	0	3	0	0	DELETION	gactgaaagacttgctcgagat|---|atgaaggagatgggaggccatcacattgtggccctctgtgtgctcaaggggggctataagttctttgctgacctg	N/A	N/A	N/A	N/A	N/A
Blunt	Polq-/- Ku80-/-	nnnnnnnnnnnnnnnnnnnnnnnnnnnnnnaaaaatagtctccacttctgcaaaatattgctttatgaagtaagaattcccttcatagagacaaggaatgtgtcctgtaaaagtttaatgtgtaagaagtatttgttataaaagataaatattcagaatcttctttttaattcctgattttatttctataggactgaaagacttgctcgagataggagatgggaggccatcacattgtggccctctgtgtgctcaaggggggctatnnnnnnnnnnnnnnnnnnnnnnnnnnnnnnnnnnnnnnnnnnnnnnnnnnnnnnnnnnnnnnnnnnnnnnnnnnnnnnnnnnnnnnnnnnnnnnnnnnnnnnnnnnnnnnnnnnnnnnnnnnnnnnnnnnnnn…	ctgaaagacttgctcgagat	gtcatga	aggagatgggaggccatcac	N/A	N/A	0	7	0	2	DELETION	gactgaaagacttgctcgagat|-------|aggagatgggaggccatcacattgtggccctctgtgtgctcaaggggggctataagttctttgctgacctg	N/A	N/A	N/A	N/A	N/A
Blunt	Polq-/- Ku80-/-	nnnnnnnnnnnnntcttacctttggtatatgaaaaatagtctccacttctgcaaaatattgctttatgaagtaagaattcccttcatagagacaaggaatgtgtcctgtaaaagtttaatgtgtaagaagtatttgttataaaagataaatattcagaatcttctttttaattcctgattttatttctataggactgaaagacttgctcgagatgtcaggagatgggaggccatcacattgtggccctctgtgtgctcaaggggggctataagttctttgctgacctgctggattacattaaagcactgaatagaaatagtgatagatccattcctatgactgtagattttatcagactgaagagctactgtgtaagtataattaacttataattaaaa…	aagacttgctcgagatgtca	tgaa	ggagatgggaggccatcaca	N/A	a	1	4	0	2	DELETION	gactgaaagacttgctcgagatgtca|----|ggagatgggaggccatcacattgtggccctctgtgtgctcaaggggggctataagttctttgctgacctg	N/A	N/A	N/A	N/A	N/A
Blunt	Polq-/- Ku80-/-	nnnnnnnnnnnnnttacctttggtatatgaaaaatagtctccacttctgcaaaatattgctttatgaagtaagaattcccttcatagagacaaggaatgtgtcctgtaaaagtttaatgtgtaagaagtatttgttataaaagataaatattcagaatcttctttttaattcctgattttatttctataggactgaaagacttgctcgagatgaggagatgggaggccatcacattgtggccctctgtgtgctcaaggggggctataagttctttgctgacctgctggattacattaaagcactgaatagaaatagtgatagatccattcctatgactgtagattttatcagactgaagagctactgtgtaagtataattaacttataattaaaaaaat…	tgaaagacttgctcgagatg	tcatga	aggagatgggaggccatcac	N/A	N/A	0	6	0	0	DELETION	gactgaaagacttgctcgagatg|------|aggagatgggaggccatcacattgtggccctctgtgtgctcaaggggggctataagttctttgctgacctg	N/A	N/A	N/A	N/A	N/A
Blunt	Polq-/- Ku80-/-	nnnnnnnnnnnnnnnnnnnnnnnnnnnnnnnnnaaaaatagtctccacttctgcaaaatattgctttatgaagtaagaattcccttcatagagacaaggaatgtgtcctgtaaaagtttaatgtgtaagaagtatttgttataaaagataaatattcagaatcttctttttaattcctgattttatttctataggactgaaagacttgctcgagatgaaggagatgggaggccatcacattgtggccctctgtgtgctcaaggggggctataagttctttgctgacctgctggattacattaaagcactgaatagaaatagtgatagatccattcctatgactgtagattttatcagactgaagagctactgtgtaagtataattaacttataattaaa…	tgaaagacttgctcgagatg	tcatg	aaggagatgggaggccatca	N/A	atg	3	5	0	1	DELETION	gactgaaagacttgctcgagatg|-----|aaggagatgggaggccatcacattgtggccctctgtgtgctcaaggggggctataagttctttgctgacctg	N/A	N/A	N/A	N/A	N/A
Blunt	Polq-/- Ku80-/-	nnnnnnnnnnnnnnnnncttacctttggtatatgaaaaatagtctccacttctgcaaaatattgctttatgaagtaagaattcccttcatagagacaaggaatgtgtcctgtaaaagtttaatgtgtaagaagtatttgttataaaagataaatattcagaatcttctttttaattcctgattttatttctataggactgaaagacttgctcgagatatgaaggagatgggaggccatcacattgtggccctctgtgtgctcaaggggggctataagttctttgctgacctgctggattacattaaagcactgaatagaaatagtgatagatccattcctatgactgtagattttatcagactgaagagctactgtgtaagtataattaacttataatt…	ctgaaagacttgctcgagat	gtc	atgaaggagatgggaggcca	N/A	N/A	0	3	0	0	DELETION	gactgaaagacttgctcgagat|---|atgaaggagatgggaggccatcacattgtggccctctgtgtgctcaaggggggctataagttctttgctgacctg	N/A	N/A	N/A	N/A	N/A
Blunt	Polq-/- Ku80-/-	nnnnnnnnnnnnnnnnnnnnnnnnntctccacttctgcaaaatattgctttatgaagtaagaattcccttcatagagacaaggaatgtgtcctgtaaaagtttaatgtgtaagaagtatttgttataaaagataaatattcagaatcttctttttaattcctgattttatttctataggactgaaagacttgctcgagatgtcaaggagatgggaggccatcacattgtggccctctgtgtgctcaaggggggctataagttctttgctgacctgctggattacattaaagcactgaatagaaatagtgatagatccattcctatgactgtagattttatcagactgaagagctactgtgtaagtataattaacttataattaaaaaaatagggccatt…	aagacttgctcgagatgtca	tga	aggagatgggaggccatcac	N/A	a	1	3	0	0	DELETION	gactgaaagacttgctcgagatgtca|---|aggagatgggaggccatcacattgtggccctctgtgtgctcaaggggggctataagttctttgctgacctg	N/A	N/A	N/A	N/A	N/A
Blunt	Polq-/- Ku80-/-	nnnnnnnnnnnnnnnnnntcttacctttggtatatgaaaaatagtctccacttctgcaaaatattgctttatgaagtaagaattcccttcatagagacaaggaatgtgtcctgtaaaagtttaatgtgtaagaagtatttgttataaaagataaatattcagaatcttctttttaattcctgattttatttctataggactgaaagacttgctcgagatgtcaatgaaggagatgggaggccatcacattgtggccctctgtgtgctcaaggggggctataagttctttgctgacctgctggattacattaaagcactgaatagaaatagtgatagatccattcctatgactgtagattttatcagactgaagagctactgtgtaagtataattaactt…	aagacttgctcgagatgtca	N/A	tgaaggagatgggaggccat	a	N/A	-1	0	1	1	INSERTION	gactgaaagacttgctcgagatgtca|A|tgaaggagatgggaggccatcacattgtggccctctgtgtgctcaaggggggctataagttctttgctgacctg	N/A	N/A	N/A	N/A	N/A
Blunt	Polq-/- Ku80-/-	nnnnnnnnnnnnncttacctttggtatatgaaaaatagtctccacttctgcaaaatattgctttatgaagtaagaattcccttcatagagacaaggaatgtgtcctgtaaaagtttaatgtgtaagaagtatttgttataaaagataaatattcagaatcttctttttaattcctgattttatttctataggactgaaagacttgctcgagatgtcaggagatgggaggccatcacattgtggccctctgtgtgctcaaggggggctataagttctttgctgacctgctggattacattaaagcactgaatagaaatagtgatagatccattcctatgactgtagattttatcagactgaagagctactgtgtaagtataattaacttataattaaaaa…	aagacttgctcgagatgtca	tgaa	ggagatgggaggccatcaca	N/A	a	1	4	0	2	DELETION	gactgaaagacttgctcgagatgtca|----|ggagatgggaggccatcacattgtggccctctgtgtgctcaaggggggctataagttctttgctgacctg	N/A	N/A	N/A	N/A	N/A
Blunt	Polq-/- Ku80-/-	nnnnnnnnnnnntcttacctttggtatatgaaaaatagtctccacttctgcaaaatattgctttatgaagtaagaattcccttcatagagacaaggaatgtgtcctgtaaaagtttaatgtgtaagaagtatttgttataaaagataaatattcagaatcttctttttaattcctgattttatttctataggactgaaagacttgctcgagatatgaaggagatgggaggccatcacattgtggccctctgtgtgctcaaggggggctataagttctttgctgacctgctggattacattaaagcactgaatagaaatagtgatagatccattcctatgactgtagattttatcagactgaagagctactgtgtaagtataattaacttataattaaaa…	ctgaaagacttgctcgagat	gtc	atgaaggagatgggaggcca	N/A	N/A	0	3	0	0	DELETION	gactgaaagacttgctcgagat|---|atgaaggagatgggaggccatcacattgtggccctctgtgtgctcaaggggggctataagttctttgctgacctg	N/A	N/A	N/A	N/A	N/A
Blunt	Lig4-/-	nnnnnnnnnnnnnnnnnnatcttacctttggtatatgaaaaatagtctccacttctgcaaaatattgctttatgaagtaagaattcccttcatagagacaaggaatgtgtcctgtaaaagtttaatgtgtaagaagtatttgttataaaagataaatattcagaatcttctttttaattcctgattttatttctataggactgaaagacttgctcgagatgggaggccatcacattgtggccctctgtgtgctcaaggggggctataagttctttgctgacctgctggattacattaaagcactgaatagaaatagtgatagatccattcctatgactgtagattttatcagactgaagagctactgtgtaagtataattaacttataattaaaaaaat…	tgaaagacttgctcgagatg	tcatgaaggagatg	ggaggccatcacattgtggc	N/A	gagatg	6	14	0	1	DELETION	gactgaaagacttgctcgagatg|--------------|ggaggccatcacattgtggccctctgtgtgctcaaggggggctataagttctttgctgacctg	N/A	N/A	N/A	N/A	N/A
Blunt	Lig4-/-	nnnnnnnnnnnnnnnntcttacctttggtatatgaaaaatagtctccacttctgcaaaatattgctttatgaagtaagaattcccttcatagagacaaggaatgtgtcctgtaaaagtttaatgtgtaagaagtatttgttataaaagataaatattcagaatcttctttttaattcctgattttatttctataggactgaaagacttgctcgagatggggggccatcacattgtggccctctgtgtgctcaaggggggctataagttctttgctgacctgctggattacattaaagcactgaatagaaatagtgatagatccattcctatgactgtagattttatcagactgaagagctactgtgtaagtataattaacttataattaaaaaaatagg…	tgaaagacttgctcgagatg	tcatgaaggagatggga	ggccatcacattgtggccct	ggg	N/A	-1	17	3	1	DELINS	gactgaaagacttgctcgagatg|-----------------GGG|ggccatcacattgtggccctctgtgtgctcaaggggggctataagttctttgctgacctg	N/A	N/A	N/A	N/A	N/A
Blunt	Lig4-/-	nnnnnnnnnnnnnnnnnnnnnnnnnnnntatatgaaaaatagtctccacttctgcaaaatattgctttatgaagtaagaattcccttcatagagacaaggaatgtgtcctgtaaaagtttaatgtgtaagaagtatttgttataaaagataaatattcagaatcttctttttaattcctgattttatttctataggactgaaagacttgctcgagatgggaggccatcacattgtggccctctgtgtgctcaaggggggctataagttctttgctgacctgctggattacattaaagcactgaatagaaatagtgatagatccattcctatgactgtagattttatcagactgaagagctactgtgtaagtataattaacttataattaaaaaaatagg…	tgaaagacttgctcgagatg	tcatgaaggagatg	ggaggccatcacattgtggc	N/A	gagatg	6	14	0	1	DELETION	gactgaaagacttgctcgagatg|--------------|ggaggccatcacattgtggccctctgtgtgctcaaggggggctataagttctttgctgacctg	N/A	N/A	N/A	N/A	N/A
Blunt	Lig4-/-	nnnnnnnnnnnnnnnnntcttacctttggtatatgaaaaatagtctccacttctgcaaaatattgctttatgaagtaagaattcccttcatagagacaaggaatgtgtcctgtaaaagtttaatgtgtaagaagtatttgttataaaagataaatattcagaatcttctttttaattcctgattttatttctataggactgaaagacttgctcgagatgggaggccatcacattgtggccctctgtgtgctcaaggggggctataagttctttgctgacctgctggattacattaaagcactgaatagaaatagtgatagatccattcctatgactgtagattttatcagactgaagagctactgtgtaagtataattaacttataattaaaaaaatag…	tgaaagacttgctcgagatg	tcatgaaggagatg	ggaggccatcacattgtggc	N/A	gagatg	6	14	0	1	DELETION	gactgaaagacttgctcgagatg|--------------|ggaggccatcacattgtggccctctgtgtgctcaaggggggctataagttctttgctgacctg	N/A	N/A	N/A	N/A	N/A
Blunt	Lig4-/-	nnnnnnnnnnnnnnnnnnnatcttacctttggtatatgaaaaatagtctccacttctgcaaaatattgctttatgaagtaagaattcccttcatagagacaaggaatgtgtcctgtaaaagtttaatgtgtaagaagtatttgttataaaagataaatattcagaatcttctttttaattcctgattttatttctataggactgaaagacttgctcgagaaggagatgggaggccatcacattgtggccctctgtgtgctcaaggggggctataagttctttgctgacctgctggattacattaaagcactgaatagaaatagtgatagatccattcctatgactgtagattttatcagactgaagagctactgtgtaagtataattaacttataatta…	actgaaagacttgctcgaga	tgtcatga	aggagatgggaggccatcac	N/A	ga	2	8	0	1	DELETION	gactgaaagacttgctcgaga|--------|aggagatgggaggccatcacattgtggccctctgtgtgctcaaggggggctataagttctttgctgacctg	N/A	N/A	N/A	N/A	N/A
Blunt	Lig4-/-	nnnnnnnnnnnnnnnnncttacctttggtatatgaaaaatagtctccacttctgcaaaatattgctttatgaagtaagaattcccttcatagagacaaggaatgtgtcctgtaaaagtttaatgtgtaagaagtatttgttataaaagataaatattcagaatcttctttttaattcctgattttatttctataggactgaaagacttgctcgagatgaaggagatgggaggccatcacattgtggccctctgtgtgctcaaggggggctataagttctttgctgacctgctggattacattaaagcactgaatagaaatagtgatagatccattcctatgactgtagattttatcagactgaagagctactgtgtaagtataattaacttataattaa…	tgaaagacttgctcgagatg	tcatg	aaggagatgggaggccatca	N/A	atg	3	5	0	1	DELETION	gactgaaagacttgctcgagatg|-----|aaggagatgggaggccatcacattgtggccctctgtgtgctcaaggggggctataagttctttgctgacctg	N/A	N/A	N/A	N/A	N/A
Blunt	Lig4-/-	nnnnnnnnnnnnnnnnnntcttacctttggtatatgaaaaatagtctccacttctgcaaaatattgctttatgaagtaagaattcccttcatagagacaaggaatgtgtcctgtaaaagtttaatgtgtaagaagtatttgttataaaagataaatattcagaatcttctttttaattcctgattttatttctataggactgaaagacttgctcgagatgggaggccatcacattgtggccctctgtgtgctcaaggggggctataagttctttgctgacctgctggattacattaaagcactgaatagaaatagtgatagatccattcctatgactgtagattttatcagactgaagagctactgtgtaagtataattaacttataattaaaaaaata…	tgaaagacttgctcgagatg	tcatgaaggagatg	ggaggccatcacattgtggc	N/A	gagatg	6	14	0	1	DELETION	gactgaaagacttgctcgagatg|--------------|ggaggccatcacattgtggccctctgtgtgctcaaggggggctataagttctttgctgacctg	N/A	N/A	N/A	N/A	N/A
Blunt	Lig4-/-	nnnnnnnnnnnnnnnnnnnnnnnnnnnnnnnnnnnnnnnnnnnnnnnncttctgcaaaatattgctttatgaagtaagaattcacattgtggccctctgtgtgctcaaggggggctataagttctttgctgacctgctggattacattaaagcactgaatagaaatagtgatagatccattcctatgactgtagattttatcagactgaagagctactgtgtaagtataattaacttataattaaaaaaatagggccattctagttttatctatattttttttaaacttgtgcaaactatgctacataatcaacttacttgattatgtaatatatatagtaatagttggaattactattattacatatttatttttctgtgctggggtagannnnnnnn…	gctttatgaagtaagaattc	ccttcatagagacaaggaatgtgtcctgtaaaagtttaatgtgtaagaagtatttgttataaaagataaatattcagaatcttctttttaattcctgattttatttctataggactgaaagacttgctcgagatgtcatgaaggagatgggaggccatc	acattgtggccctctgtgtg	N/A	tc	2	159	0	0	DELETION	|-----------------------------------------------|acattgtggccctctgtgtgctcaaggggggctataagttctttgctgacctg	N/A	N/A	N/A	N/A	N/A
Blunt	Lig4-/-	nnnnnnnnnnnnnnnncttacctttggtatatgaaaaatagtctccacttctgcaaaatattgctttatgaagtaagaattcccttcatagagacaaggaatgtgtcctgtaaaagtttaatgtgtaagaagtatttgttataaaagataaatattcagaatcttctttttaattcctgattttatttctataggactgaaagacttgctcgagatgaaggagatgggaggccatcacattgtggccctctgtgtgctcaaggggggctataagttctttgctgacctgctggattacattaaagcactgaatagaaatagtgatagatccattcctatgactgtagattttatcagactgaagagctactgtgtaagtataattaacttataattaaa…	tgaaagacttgctcgagatg	tcatg	aaggagatgggaggccatca	N/A	atg	3	5	0	1	DELETION	gactgaaagacttgctcgagatg|-----|aaggagatgggaggccatcacattgtggccctctgtgtgctcaaggggggctataagttctttgctgacctg	N/A	N/A	N/A	N/A	N/A
Blunt	Lig4-/-	nnnnnnnnnnnnnnnnnncttacctttggtatatgaaaaatagtctccacttctgcaaaatattgctttatgaagtaagaattcccttcatagagacaaggaatgtgtcctgtaaaagtttaatgtgtaagaagtatttgttataaaagataaatattcagaatcttctttttaattcctgattttatttctataggactgaaagacttgctcgagatgggaggccatcacattgtggccctctgtgtgctcaaggggggctataagttctttgctgacctgctggattacattaaagcactgaatagaaatagtgatagatccattcctatgactgtagattttatcagactgaagagctactgtgtaagtataattaacttataattaaaaaaatag…	tgaaagacttgctcgagatg	tcatgaaggagatg	ggaggccatcacattgtggc	N/A	gagatg	6	14	0	1	DELETION	gactgaaagacttgctcgagatg|--------------|ggaggccatcacattgtggccctctgtgtgctcaaggggggctataagttctttgctgacctg	N/A	N/A	N/A	N/A	N/A
Blunt	Lig4-/-	nnnnnnnnnnnnnnnnnntcttacctttggtatatgaaaaatagtctccacttctgcaaaatattgctttatgaagtaagaattcccttcatagagacaaggaatgtgtcctgtaaaagtttaatgtgtaagaagtatttgttataaaagataaatattcagaatcttctttttaattcctgattttatttctataggactgaaagacttgctccttcaaggagatgggaggccatcacattgtggccctctgtgtgctcaaggggggctataagttctttgctgacctgctggattacattaaagcactgaatagaaatagtgatagatccattcctatgactgtagattttatcagactgaagagctactgtgtaagtataattaacttataattaa…	taggactgaaagacttgctc	gagatgtcatg	aaggagatgggaggccatca	cttc	N/A	-1	11	4	2	DELINS	gactgaaagacttgctc|-----------CTTC|aaggagatgggaggccatcacattgtggccctctgtgtgctcaaggggggctataagttctttgctgacctg	N/A	N/A	N/A	N/A	N/A
Blunt	Lig4-/-	nnnnnnnnnnnnnnnntcttacctttggtatatgaaaaatagtctccacttctgcaaaatattgctttatgaagtaagaattcccttcatagagacaaggaatgtgtcctgtaaaagtttaatgtgtaagaagtatttgttataaaagataaatattcagaatcttctttttaattcctgattttactattattacatatttatttttctgtgctggggtagaacccagggaactaagaactgtaataaccgagcttcattcatcctagtcatttttaattttttttttttttgtttttnnnnnnnnnnnnnnnnnnnnnnnnnnnnnnnnnnnnnnnnnnnnnnnnnnnnnnnnnnnnnnnnnnnnnnnnnnnnnnnnnnnnnnnnnnnnnnnnnnnn…	ctttttaattcctgatttta	tttctataggactgaaagacttgctcgagatgtcatgaaggagatgggaggccatcacattgtggccctctgtgtgctcaaggggggctataagttctttgctgacctgctggattacattaaagcactgaatagaaatagtgatagatccattcctatgactgtagattttatcagactgaagagctactgtgtaagtataattaacttataattaaaaaaatagggccattctagttttatctatatttttttaaacttgtgcaaactatgctacataatcaacttacttgattatgtaatatatatagtaatagttggaatta	ctattattacatatttattt	N/A	tta	3	326	0	1	DELETION	|-----------------------------------------------------------------------------------------------------------------------------------------------------------------------------------------------------------------------------------------------------------------------------------------------------------------------------|	N/A	N/A	N/A	N/A	N/A
Blunt	Lig4-/-	nnnnnnnnnnnnnnnnnnnnnnnnnnnnntatatgaaaaatagtctccacttctgcaaaatattgctttatgaagtaagaattcccttcatagagacaaggaatgtgtcctgtaaaagtttaatgtgtaagaagtatttgttataaaagataaatattcagaatcttctttttaattcctgattttatttctataggactgaaagacttgctcgagatgggaggccatcacattgtggccctctgtgtgctcaaggggggctataagttctttgctgacctgctggattacattaaagcactgaatagaaatagtgatagatccattcctatgactgtagattttatcagactgaagagctactgtgtaagtataattaacttataattaaaaaaatag…	tgaaagacttgctcgagatg	tcatgaaggagatg	ggaggccatcacattgtggc	N/A	gagatg	6	14	0	1	DELETION	gactgaaagacttgctcgagatg|--------------|ggaggccatcacattgtggccctctgtgtgctcaaggggggctataagttctttgctgacctg	N/A	N/A	N/A	N/A	N/A
Blunt	Lig4-/-	nnnnnnnnnnnnnnnnnntcttacctttggtatatgaaaaatagtctccacttctgcaaaatattgctttatgaagtaagaattcccttcatagagacaaggaatgtgtcctgtaaaagtttaatgtgtaagaagtatttgttataaaagataaatattcagaatcttctttttaattcctgattttatttctataggactgaaagacttgctcgagatgtcctataggagatgggaggccatcacattgtggccctctgtgtgctcaaggggggctataagttctttgctgacctgctggattacattaaagcactgaatagaaatagtgatagatccattcctatgactgtagattttatcagactgaagagctactgtgtaagtataattaactta…	aaagacttgctcgagatgtc	atga	aggagatgggaggccatcac	ctat	N/A	-1	4	4	0	DELINS	gactgaaagacttgctcgagatgtc|----CTAT|aggagatgggaggccatcacattgtggccctctgtgtgctcaaggggggctataagttctttgctgacctg	N/A	N/A	N/A	N/A	N/A
Blunt	Lig4-/-	nnnnnnnnnnnnnnnnnnnnnnnnnnnnnnnnnnnnnnnntagtctccacttctgcaaaatattgctttatgaagtaagaattcccttcatagagacaaggaatgtgtcctgtaaaagtttaatgtgtaagaagtatttgttataaaagataaatattcagaatcttctttttaattcctgattttatttctataggactgaaagacttgctcgagatgaaggagatgggaggccatcacattgtggccctctgtgtgctcaaggggggctataagttctttgctgacctgctggattacattaaagcactgaatagaaatagtgatagatccattcctatgactgtagattttatcagactgaagagctactgtgtaagtataattaacttataatta…	tgaaagacttgctcgagatg	tcatg	aaggagatgggaggccatca	N/A	atg	3	5	0	1	DELETION	gactgaaagacttgctcgagatg|-----|aaggagatgggaggccatcacattgtggccctctgtgtgctcaaggggggctataagttctttgctgacctg	N/A	N/A	N/A	N/A	N/A
Blunt	Lig4-/-	nnnnnnnnnnnnnnnnntcttacctttggtatatgaaaaatagtctccacttctgcaaaatattgctttatgaagtaagaattcccttcatagagacaaggaatgtgtcctgtaaaagtttaatgtgtaagaagtatttgttataaaagataaatattcagaatcttctttttaattcctgattttatttctataggactgaaagacttgctcgagatgaaggagatgggaggccatcacattgtggccctctgtgtgctcaaggggggctataagttctttgctgacctgctggattacattaaagcactgaatagaaatagtgatagatccattcctatgactgtagattttatcagactgaagagctactgtgtaagtataattaacttataatta…	tgaaagacttgctcgagatg	tcatg	aaggagatgggaggccatca	N/A	atg	3	5	0	1	DELETION	gactgaaagacttgctcgagatg|-----|aaggagatgggaggccatcacattgtggccctctgtgtgctcaaggggggctataagttctttgctgacctg	N/A	N/A	N/A	N/A	N/A
Blunt	Lig4-/-	nnnnnnnnnnnnnnnnnnnnnnnnnnnntatatgaaaaatagtctccacttctgcaaaatattgctttatgaagtaagaattcccttcatagagacaaggaatgtgtcctgtaaaagtttaatgtgtaagaagtatttgttataaaagataaatattcagaatcttctttttaattcctgattttatttctataggactgaaagacttgctcgagatgggaggccatcacattgtggccctctgtgtgctcaaggggggctataagttctttgctgacctgctggattacattaaagcactgaatagaaatagtgatagatccattcctatgactgtagattttatcagactgaagagctactgtgtaagtataattaacttataattaaaaaaatagg…	tgaaagacttgctcgagatg	tcatgaaggagatg	ggaggccatcacattgtggc	N/A	gagatg	6	14	0	1	DELETION	gactgaaagacttgctcgagatg|--------------|ggaggccatcacattgtggccctctgtgtgctcaaggggggctataagttctttgctgacctg	N/A	N/A	N/A	N/A	N/A
Blunt	Lig4-/-	nnnnnnnnnnnnnnnntcttacctttggtatatgaaaaatagtctccacttctgcaaaatattgctttatgaagtaagaattcccttcatagagacaaggaatgtgtcctgtaaaagtttaatgtgtaagaagtatttgttataaaagataaatattcagaatcttctttttaattcctgattttatttctataggactgaaagacttgctgacctgctggattacattaaagcactgaatagaaatagtgatagatccattcctatgactgtagattttatcagactgaagagctactgtgtaagtataattaacttataattaaaaaaatagggccattctagttttatctatattttttttaaacttgtgcaaactatgctacataatcaacttac…	ataggactgaaagacttgct	cgagatgtcatgaaggagatgggaggccatcacattgtggccctctgtgtgctcaaggggggctataagttctttgct	gacctgctggattacattaa	N/A	ttgct	5	78	0	0	DELETION	gactgaaagacttgct|------------------------------------------------------------------------------|gacctg	N/A	N/A	N/A	N/A	N/A
Blunt	Lig4-/-	nnnnnnnnnnnnnnnnntcttacctttggtatatgaaaaatagtctccacttctgcaaaatattgctttatgaagtaagaattcccttcatagagacaaggaatgtgtcctgtaaaagtttaaaaggagatgggaggccatcacattgtggccctctgtgtgctcaaggggggctataagttctttgctgacctgctggattacattaaagcactgaatagaaatagtgatagatccattcctatgactgtagattttatcagactgaagagctactgtgtaagtataattaacttataattaaaaaaatagggccattctagttttatctatattttttttaaacttgtgcaaactatgctacataatcaacttacttgattatgtaatatatatagt…	tgtgtcctgtaaaagtttaa	tgtgtaagaagtatttgttataaaagataaatattcagaatcttctttttaattcctgattttatttctataggactgaaagacttgctcgagatgtcatg	aaggagatgggaggccatca	N/A	N/A	0	101	0	1	DELETION	|----------------------------|aaggagatgggaggccatcacattgtggccctctgtgtgctcaaggggggctataagttctttgctgacctg	N/A	N/A	N/A	N/A	N/A
Blunt	Lig4-/-	nnnnnnnnnnnnnnnntcttacctttggtatatgaaaaatagtctccacttctgcaaaatattgctttatgaagtaagaattcccttcatagagacaaggaatgtgtcctgtaaaagtttaatgtgtaagaagtatttgttataaaagataaatattcagaatcttctttttaattcctgattttatttctataggactgaaagacttgtgtcgagatgaaggagatgggaggccatcacattgtggccctctgtgtgctcaaggggggctataagttctttgctgacctgctggattacattaaagcactgaatagaaatagtgatagatccattcctatgactgtagattttatcagactgaagagctactgtgtaagtataattaacttataatta…	ctataggactgaaagacttg	ctcgagatgtc	atgaaggagatgggaggcca	tgtcgag	N/A	-1	11	7	2	DELINS	gactgaaagacttg|-----------TGTCGAG|atgaaggagatgggaggccatcacattgtggccctctgtgtgctcaaggggggctataagttctttgctgacctg	5	ctcga	tgTCGAG	tg<0Lrc>	ALMOST SOLVED
Blunt	Lig4-/-	nnnnnnnnnnnnnnnnnnnatcttacctttggtatatgaaaaatagtctccacttctgcaaaatattgctttatgaagtaagaattcccttcatagagacaaggaatgtgtcctgtaaaagtttaatgtgtaagaagtatttgttataaaagataaatattcagaatcttctttttaattcctgattttatttctataggactgaaagacttgctcgagatgtcagatgatgagatgtcagatgaaggagatgggaggccatcacattgtggccctctgtgtgctcaaggggggctataagttctttgctgacctgctggattacattaaagcactgaatagaaatagtgatagatccattcctatgactgtagattttatcagactgaagagctactg…	aagacttgctcgagatgtca	N/A	tgaaggagatgggaggccat	gatgatgagatgtcaga	N/A	-1	0	17	2	TANDEMDUPLICATION_COMPOUND	gactgaaagacttgctcgagatgtca|GATGATGAGATGTCAGA|tgaaggagatgggaggccatcacattgtggccctctgtgtgctcaaggggggctataagttctttgctgacctg	9	gagatgtca	gatgatGAGATGTCAga	gatgat<0L>ga	PARTIALLY SOLVED
Blunt	Lig4-/-	nnnnnnnnnnnnnnnnnntcttacctttggtatatgaaaaatagtctccacttctgcaaaatattgctttatgaagtaagaattcccttcatagagacaaggaatgtgtcctgtaaaagtttaatgtgtaagaagtatttgttataaaagataaatattcagaatcttctttttaattcctgattttatttctataggactgaaagacttgctcgagatgaaggagatgggaggccatcacattgtggccctctgtgtgctcaaggggggctataagttctttgctgacctgctggattacattaaagcactgaatagaaatagtgatagatccattcctatgactgtagattttatcagactgaagagctactgtgtaagtataattaacttataatt…	tgaaagacttgctcgagatg	tcatg	aaggagatgggaggccatca	N/A	atg	3	5	0	1	DELETION	gactgaaagacttgctcgagatg|-----|aaggagatgggaggccatcacattgtggccctctgtgtgctcaaggggggctataagttctttgctgacctg	N/A	N/A	N/A	N/A	N/A
Blunt	Lig4-/-	nnnnnnnnnnnnnnnntcttacctttggtatatgaaaaatagtctccacttctgcaaaatattgctttatgaagtaagaattcccttcatagagacaaggaatgtgtcctgtaaaagtttaatgtgtaagaagtatttgttataaaagataaatattcagaatcttctttttaattcctgattttatttctataggactgaaagacttgctcgagatgtctatgctacataatcaacttacttgattatgtaatatatatagtaatagttggaattactattattacatatttatttttctgtgctggggtagaaccnnnnnnnnnnnnnnnnnnnnnnnnnnnnnnnnnnnnnnnnnnnnnnnnnnnnnnnnnnnnnnnnnnnnnnnnnnnnnnnnnn…	aaagacttgctcgagatgtc	atgaaggagatgggaggccatcacattgtggccctctgtgtgctcaaggggggctataagttctttgctgacctgctggattacattaaagcactgaatagaaatagtgatagatccattcctatgactgtagattttatcagactgaagagctactgtgtaagtataattaacttataattaaaaaaatagggccattctagttttatctatatttttttaaacttgtgcaaac	tatgctacataatcaactta	N/A	c	1	235	0	2	DELETION	gactgaaagacttgctcgagatgtc|-------------------------------------------------------------------------------------------------------------------------------------------------------------------------------------------------------------------------------------------|	N/A	N/A	N/A	N/A	N/A
Blunt	Lig4-/-	nnnnnnnnnnnnnnnnnncttacctttggtatatgaaaaatagtctccacttctgcaaaatattgctttatgaagtaagaattcacattgtggccctctgtgtgctcaaggggggctataagttctttgctgacctgctggattacattaaagcactgaatagaaatagtgatagatccattcctatgactgtagattttatcagactgaagagctactgtgtaagtataattaacttataattaaaaaaatagggccattctagttttatctatattttttttaaacttgtgcaaactatgctacataatcaacttacttgattatgtaatatatatagtaatagttggaattactattattacatatttatttttctgtgctggggtagannnnnnn…	gctttatgaagtaagaattc	ccttcatagagacaaggaatgtgtcctgtaaaagtttaatgtgtaagaagtatttgttataaaagataaatattcagaatcttctttttaattcctgattttatttctataggactgaaagacttgctcgagatgtcatgaaggagatgggaggccatc	acattgtggccctctgtgtg	N/A	tc	2	159	0	0	DELETION	|-----------------------------------------------|acattgtggccctctgtgtgctcaaggggggctataagttctttgctgacctg	N/A	N/A	N/A	N/A	N/A
Blunt	Lig4-/-	nnnnnnnnnnnnnnnnnnnnnnnnnnnnnnnnnnnnnnnntagtctccacttctgcaaaatattgctttatgaagtaagaattcccttcatagagacaagggatgtgtcctgtaaaagtttaatgtgtaagaagtatttgttataaaagataaatattcagaatcttctttttaattcctgattttatttctataggactgaaagacttgctcgagatgggaggccatcacattgtggccctctgtgtgctcaaggggggctataagttctttgctgacctgctggattacattaaagcactgaatagaaatagtgatagatccattcctatgactgtagattttatcagactgaagagctactgtgtaagtataattaacttataattaaaaaaatag…	tgaaagacttgctcgagatg	tcatgaaggagatg	ggaggccatcacattgtggc	N/A	gagatg	6	14	0	1	DELETION	gactgaaagacttgctcgagatg|--------------|ggaggccatcacattgtggccctctgtgtgctcaaggggggctataagttctttgctgacctg	N/A	N/A	N/A	N/A	N/A
Blunt	Lig4-/-	nnnnnnnnnnnnnnnnnnnncttacctttggtatatgaaaaatagtctccacttctgcaaaatattgctttatgaagtaagaattcccttcatagagacaaggaatgtgtcctgtaaaagtttaatgtgtaagaagtatttgttataaaagataaatattcagaatcttctttttaattcctgattttatttctataggactgaaagacttgctcgagatgggaggccatcacattgtggccctctgtgtgctcaaggggggctataagttctttgctgacctgctggattacattaaagcactgaatagaaatagtgatagatccattcctatgactgtagattttatcagactgaagagctactgtgtaagtataattaacttataattaaaaaaat…	tgaaagacttgctcgagatg	tcatgaaggagatg	ggaggccatcacattgtggc	N/A	gagatg	6	14	0	1	DELETION	gactgaaagacttgctcgagatg|--------------|ggaggccatcacattgtggccctctgtgtgctcaaggggggctataagttctttgctgacctg	N/A	N/A	N/A	N/A	N/A
Blunt	Lig4-/-	nnnnnnnnnnnnnnnnntcttacctttggtatatgaaaaatagtctccacttctgccatcacattgtggccctctgtgtgctcaaggggggctataagttctttgctgacctgctggattacattaaagcactgaatagaaatagtgatagatccattcctatgactgtagattttatcagactgaagagctactgtgtaagtataattaacttataattaaaaaaatagggccattctagttttatctatattttttttaaacttgtgcaaactatgctacataatcaacttacttgattatgtaatatatatagtaatagttggaattactattattacatatttatttttctgtgctggggtagaacnnnnnnnnnnnnnnnnnnnnnnnnnnnnn…	aaaatagtctccacttctgc	aaaatattgctttatgaagtaagaattcccttcatagagacaaggaatgtgtcctgtaaaagtttaatgtgtaagaagtatttgttataaaagataaatattcagaatcttctttttaattcctgattttatttctataggactgaaagacttgctcgagatgtcatgaaggagatgggaggc	catcacattgtggccctctg	N/A	gc	2	183	0	0	DELETION	|-------------------------------------------|catcacattgtggccctctgtgtgctcaaggggggctataagttctttgctgacctg	N/A	N/A	N/A	N/A	N/A
Blunt	Lig4-/-	nnnnnnnnnnnnnnnnatcttacctttggtatatgaaaaatagtctccacttctgcaaaatattgctttatgaagtaagaattcccttcatagagacaaggaatgtgtcctgtaaaagtttaatgtgtaagaagtatttgttataaaagataaatattcagaatcttctttttaattcctgattttatttctataggactgaaagacttgctcgagatgggaggccatcacattgtggccctctgtgtgctcaaggggggctataagttctttgctgacctgctggattacattaaagcactgaatagaaatagtgatagatccattcctatgactgtagattttatcagactgaagagctactgtgtaagtataattaacttataattaaaaaaatag…	tgaaagacttgctcgagatg	tcatgaaggagatg	ggaggccatcacattgtggc	N/A	gagatg	6	14	0	1	DELETION	gactgaaagacttgctcgagatg|--------------|ggaggccatcacattgtggccctctgtgtgctcaaggggggctataagttctttgctgacctg	N/A	N/A	N/A	N/A	N/A
Blunt	Lig4-/-	nnnnnnnnnnnnnnntcttacctttggtatatgaaaaatagtctccacttctgcaaaatattgctttatgaagtaagaattcccttcatagagacaaggaatgtgtcctgtaaaagtttaatgtgtaagaagtatttgttataaaagataaatattcagaatcttctttttaattcctgattttatttctataggactgaaagacttgctcgagatgggaggccatcacattgtggccctctgtgtgctcaaggggggctataagttctttgctgacctgctggattacattaaagcactgaatagaaatagtgatagatccattcctatgactgtagattttatcagactgaagagctactgtgtaagtataattaacttataattaaaaaaataggg…	tgaaagacttgctcgagatg	tcatgaaggagatg	ggaggccatcacattgtggc	N/A	gagatg	6	14	0	1	DELETION	gactgaaagacttgctcgagatg|--------------|ggaggccatcacattgtggccctctgtgtgctcaaggggggctataagttctttgctgacctg	N/A	N/A	N/A	N/A	N/A
Blunt	Lig4-/-	nnnnnnnnnnnnnnnnnnnnacctttggtatatgaaaaatagtctccacttctgcaaaatattgctttatgaagtaagaattcccttcatagagacaaggaatgtgtcctgtaaaagtttaatgtgtaagaagtatttgttataaaagataaatattcagaatcttctttttaattcctgattttatttctataggactgaaagacttgctcgagatgggagatgggagatgggagatgggagatgggagatgggagatgggaggccatcacattgtggccctctgtgtgctcaaggggggctataagttctttgctgacctgctggattacattaaagcactgaatagaaatagtgatagatccattcctatgactgtagattttatcagactgaaga…	tgaaagacttgctcgagatg	tcatgaa	ggagatgggaggccatcaca	ggagatgggagatgggagatgggagatgggagatg	N/A	-1	7	35	1	DELINS	gactgaaagacttgctcgagatg|-------GGAGATGGGAGATGGGAGATGGGAGATGGGAGATG|ggagatgggaggccatcacattgtggccctctgtgtgctcaaggggggctataagttctttgctgacctg	11	ggagatgggag	GGAGATGGGAGatgGGAGATGGGAGATGGGAGatg	<R0>atg<R1><R2>atg	PARTIALLY SOLVED
Blunt	Lig4-/-	nnnnnnnnnnnnnnntcttacctttggtatatgaaaaatagtctccacttctgcaaaatattgctttatgaagtaagaattcccttcatagagacaaggaatgtgtcctgtaaaagtttaatgtgtaagaagtatttgttataaaagataaatattcagaatcttctttttaattcctgattttatttctataggactgaaagacttgctcgagatgggaggccatcacattgtggccctctgtgtgctcaaggggggctataagttctttgctgacctgctggattacattaaagcactgaatagaaatagtgatagatccattcctatgactgtagattttatcagactgaagagctactgtgtaagtataattaacttataattaaaaaaataggg…	tgaaagacttgctcgagatg	tcatgaaggagatg	ggaggccatcacattgtggc	N/A	gagatg	6	14	0	1	DELETION	gactgaaagacttgctcgagatg|--------------|ggaggccatcacattgtggccctctgtgtgctcaaggggggctataagttctttgctgacctg	N/A	N/A	N/A	N/A	N/A
Blunt	Lig4-/-	nnnnnnnnnnnnnnnnntcttacctttggtatatgaaaaatagtctccacttctgcaaaatattgctttatgaagtaagaattcccttcatagagacaaggaatgtgtcctgtaaaagtttaatgtgtaagaagtatttgttataaaagataaatattcagaatcttctttttaattcctgattttatttctataggactgaaagacttgctcgagatgggaggccatcacattgtggccctctgtgtgctcaaggggggctataagttctttgctgacctgctggattacattaaagcactgaatagaaatagtgatagatccattcctatgactgtagattttatcagactgaagagctactgtgtaagtataattaacttataattaaaaaaatag…	tgaaagacttgctcgagatg	tcatgaaggagatg	ggaggccatcacattgtggc	N/A	gagatg	6	14	0	1	DELETION	gactgaaagacttgctcgagatg|--------------|ggaggccatcacattgtggccctctgtgtgctcaaggggggctataagttctttgctgacctg	N/A	N/A	N/A	N/A	N/A
Blunt	Lig4-/-	nnnnnnnnnnnnnnnntcttacctttggtatatgaaaaatagtctccacttctgcaaaatattgctttatgaagtaagaattcccttcatagagacaaggaatgtgtcctgtaaaagtttaatgtgtaagaagtatttgttataaaagataaatattcagaatcttctttttaattcctgattttatttctataggactgaaagacttgctcgagatgaaggagatgggaggccatcacattgtggccctctgtgtgctcaaggggggctataagttctttgctgacctgctggattacattaaagcactgaatagaaatagtgatagatccattcctatgactgtagattttatcagactgaagagctactgtgtaagtataattaacttataattaa…	tgaaagacttgctcgagatg	tcatg	aaggagatgggaggccatca	N/A	atg	3	5	0	1	DELETION	gactgaaagacttgctcgagatg|-----|aaggagatgggaggccatcacattgtggccctctgtgtgctcaaggggggctataagttctttgctgacctg	N/A	N/A	N/A	N/A	N/A
Blunt	Lig4-/-	nnnnnnnnnnnnnnntcttacctttggtatatgaaaaatagtctccacttctgcaaaatattgctttatgaagtaagaattcccttcatagagacaaggaatgtgtcctgtaaaagtttaatgtgtaagaagtatttgttataaaagataaatattcagaatcttctttttaattcctgattttatttctataggactgaaagacttgctcgagaaggagatgggaggccatcacattgtggccctctgtgtgctcaaggggggctataagttctttgctgacctgctggattacattaaagcactgaatagaaatagtgatagatccattcctatgactgtagattttatcagactgaagagctactgtgtaagtataattaacttataattaaaaaa…	actgaaagacttgctcgaga	tgtcatga	aggagatgggaggccatcac	N/A	ga	2	8	0	1	DELETION	gactgaaagacttgctcgaga|--------|aggagatgggaggccatcacattgtggccctctgtgtgctcaaggggggctataagttctttgctgacctg	N/A	N/A	N/A	N/A	N/A
Blunt	Lig4-/-	nnnnnnnnnnnnnnnnntcttacctttggtatatgaaaaatagtctccacttctgcaaaatattgctttatgaagtaagaattcccttcatagagacaaggaatgtgtcctgtaaaagtttaatgtgtaagaagtatttgttataaaagataaatattcagaatcttctttttaattcctgattttatttctataggactgaaagacttgctcgagatgaaggagatgggaggccatcacattgtggccctctgtgtgctcaaggggggctataagttctttgctgacctgctggattacattaaagcactgaatagaaatagtgatagatccattcctatgactgtagattttatcagactgaagagctactgtgtaagtataattaacttataatta…	tgaaagacttgctcgagatg	tcatg	aaggagatgggaggccatca	N/A	atg	3	5	0	1	DELETION	gactgaaagacttgctcgagatg|-----|aaggagatgggaggccatcacattgtggccctctgtgtgctcaaggggggctataagttctttgctgacctg	N/A	N/A	N/A	N/A	N/A
Blunt	Lig4-/-	nnnnnnnnnnnnnnnnntcttacctttggtatatgaaaaatagtctccacttctgcaaaatattgctttatgaagtaagaattcccttcatagagacaaggaatgtgtcctgtaaaagtttaatgtgtaagaagtatttgttataaaagataaatattcagaatcttctttttaattcctgattttatttctataggactgaaagacttgctcgagatgaaggagatgggaggccatcacattgtggccctctgtgtgctcaaggggggctataagttctttgctgacctgctggattacattaaagcactgaatagaaatagtgatagatccattcctatgactgtagattttatcagactgaagagctactgtgtaagtataattaacttataatta…	tgaaagacttgctcgagatg	tcatg	aaggagatgggaggccatca	N/A	atg	3	5	0	1	DELETION	gactgaaagacttgctcgagatg|-----|aaggagatgggaggccatcacattgtggccctctgtgtgctcaaggggggctataagttctttgctgacctg	N/A	N/A	N/A	N/A	N/A
Blunt	Lig4-/-	nnnnnnnnnnnnnnnnnnnnnnnnnnnnntatatgaaaaatagtctccacttctgcaaaatattgctttatgaagtaagaattcccttcatagagacaaggaatgtgtcctgtaaaagtttaatgtgtaagaagtatttgttataaaagataaatattcagaatcttctttttaattcctgattttatttctataggactgaaagacttgctcgagatgggaggccatcacattgtggccctctgtgtgctcaaggggggctataagttctttgctgacctgctggattacattaaagcactgaatagaaatagtgatagatccattcctatgactgtagattttatcagactgaagagctactgtgtaagtataattaacttataattaaaaaaatag…	tgaaagacttgctcgagatg	tcatgaaggagatg	ggaggccatcacattgtggc	N/A	gagatg	6	14	0	1	DELETION	gactgaaagacttgctcgagatg|--------------|ggaggccatcacattgtggccctctgtgtgctcaaggggggctataagttctttgctgacctg	N/A	N/A	N/A	N/A	N/A
Blunt	Lig4-/-	nnnnnnnnnnnnnnnntcttacctttggtatatgaaaaatagtctccacttctgcaaaatattgctttatgaagtaagaattcccttcatagagacaaggaatgtgtcctgtaaaagtttaatgtgtaagaagtatttgttataaaagataaatattcagaatcttctttttaattcctgattttatttctataggactgaaagacttgctcgagatgtcacattgtggccctctgtgtgctcaaggggggctataagttctttgctgacctgctggattacattaaagcactgaatagaaatagtgatagatccattcctatgactgtagattttatcagactgaagagctactgtgtaagtataattaacttataattaaaaaaatagggccattct…	aagacttgctcgagatgtca	tgaaggagatgggaggccatca	cattgtggccctctgtgtgc	N/A	tca	3	22	0	2	DELETION	gactgaaagacttgctcgagatgtca|----------------------|cattgtggccctctgtgtgctcaaggggggctataagttctttgctgacctg	N/A	N/A	N/A	N/A	N/A
Blunt	Lig4-/-	nnnnnnnnnnnnnnnntcttacctttggtatatgaaaaatagtctccacttctgcaaaatattgctttatgaagtaagaattcccttcatagagacaaggaatgtgtcctgtaaaagtttaatgtgtaagaagtatttgttataaaagataaatattcagaatcttctttttaattcctgattttatttctataggactgaaagacttgctcgagatgaaggagatgggaggccatcacattgtggccctctgtgtgctcaaggggggctataagttctttgctgacctgctggattacattaaagcactgaatagaaatagtgatagatccattcctatgactgtagattttatcagactgaagagctactgtgtaagtataattaacttataattaa…	tgaaagacttgctcgagatg	tcatg	aaggagatgggaggccatca	N/A	atg	3	5	0	1	DELETION	gactgaaagacttgctcgagatg|-----|aaggagatgggaggccatcacattgtggccctctgtgtgctcaaggggggctataagttctttgctgacctg	N/A	N/A	N/A	N/A	N/A
Blunt	Lig4-/-	nnnnnnnnnnnnnnnntcttacctttggtatatgaaaaatagtctccacttctgcaaaatattgctttatgaagtaagaattcccttcatagagacaaggaatgtgtcctgtaaaagtttaatgtgtaagaagtatttgttataaaagataaatattcagaatcttctttttaattcctgattttatttctataggactgaaagacttgctcgagaaggagatgggaggccatcacattgtggccctctgtgtgctcaaggggggctataagttctttgctgacctgctggattacnnnnnnnnnnnnnnnnnnnnnnnnnnnnnnnnnnnnnnnnnnnnnnnnnnnnnnnnnnnnnnnnnnnnnnnnnnnnnnnnnnnnnnnnnnnnnnnnnnnnnnn…	actgaaagacttgctcgaga	tgtcatga	aggagatgggaggccatcac	N/A	ga	2	8	0	1	DELETION	gactgaaagacttgctcgaga|--------|aggagatgggaggccatcacattgtggccctctgtgtgctcaaggggggctataagttctttgctgacctg	N/A	N/A	N/A	N/A	N/A
Blunt	Lig4-/-	nnnnnnnnnnnnnnnnnnnncttacctttggtatatgaaaaatagtctccacttctgcaaaatattgctttatgaagtaagaattcccttcatagagacaaggaatgtgtcctgtaaaagtttaatgtgtaagaagtatttgttataaaagataaatattcagaatcttctttttaattcctgattttatttctataggactgaaagacttgctcgagatgggaggccatcacattgtggccctctgtgtgctcaaggggggctataagttctttgctgacctgctggattacattaaagcactgaatagaaatagtgatagatccattcctatgactgtagattttatcagactgaagagctactgtgtaagtataattaacttataattaaaaaaat…	tgaaagacttgctcgagatg	tcatgaaggagatg	ggaggccatcacattgtggc	N/A	gagatg	6	14	0	1	DELETION	gactgaaagacttgctcgagatg|--------------|ggaggccatcacattgtggccctctgtgtgctcaaggggggctataagttctttgctgacctg	N/A	N/A	N/A	N/A	N/A
Blunt	Lig4-/-	nnnnnnnnnnnnnnnnnnnnnnnnnnnnnnnnnnnnnnnnntagtctccacttctgcaaaatattgctttatgaagtaagaattcccttcatagagacaaggaatgtgtcctgtaaaagtttaatgtgtaagaagtatttgttataaaagataaatattcagaatcttctttttaattcctgattttatttctataggactgaaagacttgctcgagatgtcgagatgaaggagatgggaggccatcacattgtggccctctgtgtgctcaaggggggctataagttctttgctgacctgctggattacattaaagcactgaatagaaatagtgatagatccattcctatgactgtagattttatcagactgaagagctactgtgtaagtataattaac…	aaagacttgctcgagatgtc	N/A	atgaaggagatgggaggcca	gag	N/A	-1	0	3	0	INSERTION	gactgaaagacttgctcgagatgtc|GAG|atgaaggagatgggaggccatcacattgtggccctctgtgtgctcaaggggggctataagttctttgctgacctg	N/A	N/A	N/A	N/A	N/A
Blunt	Lig4-/-	nnnnnnnnnnnnnnnnnnnnnnnnnnnnnnnnnnnnnnnnnnnnnnnntctccacttctgcaaaatattgctttatgaagtaagaattcccttcatagagacaaggaatgtgtcctgtaaaagtttaatgtgtaagaagtatttgttataaaagataaatattcagaatcttctttttaattcctgattttatttctataggactgaaagacttgctcgagatgaaggagatgggaggccatcacattgtggccctctgtgtgctcaaggggggctataagttctttgctgacctgctggattacattaaagcactgaatagaaatagtgatagatccattcctatgactgtagattttatcagactgaagagctactgtgtaagtataattaacttat…	tgaaagacttgctcgagatg	tcatg	aaggagatgggaggccatca	N/A	atg	3	5	0	1	DELETION	gactgaaagacttgctcgagatg|-----|aaggagatgggaggccatcacattgtggccctctgtgtgctcaaggggggctataagttctttgctgacctg	N/A	N/A	N/A	N/A	N/A
Blunt	Lig4-/-	nnnnnnnnnnnnnnnnnntcttacctttggtatatgaaaaatagtctccacttctgcaaaatattgctttatgaagtaagaattcccttcatagagacaaggaatgtgtcctgtaaaagtttaatgtgtaagaagtatttgttataaaagataaatattcagaatcttctttttaattcctgattttatttctataggactgaaagacttgctcgagatgaaggagatgaaggagatgggaggccatcacattgtggccctctgtgtgctcaaggggggctataagttctttgctgacctgctggattacattaaagcactgaatagaaatagtgatagatccattcctatgactgtagattttatcagactgaagagctactgtgtaagtataattaa…	tgaaagacttgctcgagatg	tc	atgaaggagatgggaggcca	aaggag	N/A	-1	2	6	1	DELINS	gactgaaagacttgctcgagatg|--AAGGAG|atgaaggagatgggaggccatcacattgtggccctctgtgtgctcaaggggggctataagttctttgctgacctg	6	aaggag	AAGGAG	<R0>	SOLVED
Blunt	Lig4-/-	nnnnnnnnnnnnnnnnnnnnnnnnnnnnnntatatgaaaaatagtctccacttctgcaaaatattgctttatgaagtaagaattcccttcatagagacaaggaatgtgtcctgtaaaagtttaatgtgtaagaagtatttgttataaaagataaatattcagaatcttctttttaattcctgattttatttctataggactgaaagacttgctcgagatgggaggccatcacattgtggccctctgtgtgctcaaggggggctataagttctttgctgacctgctggattacattaaagcactgaatagaaatagtgatagatccattcctatgactgtagattttatcagactgaagagctactgtgtaagtataattaacttataattaaaaaaata…	tgaaagacttgctcgagatg	tcatgaaggagatg	ggaggccatcacattgtggc	N/A	gagatg	6	14	0	1	DELETION	gactgaaagacttgctcgagatg|--------------|ggaggccatcacattgtggccctctgtgtgctcaaggggggctataagttctttgctgacctg	N/A	N/A	N/A	N/A	N/A
Blunt	Lig4-/-	nnnnnnnnnnnnnnnnnntcttacctttggtatatgaaaaatagtctccacttctgcaaaatattgctttatgaagtaagaattcccttcatagagacaaggaatgtgtcctgtaaaagtttaatgtgtaagaagtatttgttataaaagataaatattcagaatcttctttttaattcctgattttatttctataggactgaaagacttgctcgagatgggaggccatcacattgtggccctctgtgtgctcaaggggggctataagttctttgctgacctgctggattacattaaagcactgaatagaaatagtgatagatccattcctatgactgtagattttatcagactgaagagctactgtgtaagtataattaacttataattaaaaaaata…	tgaaagacttgctcgagatg	tcatgaaggagatg	ggaggccatcacattgtggc	N/A	gagatg	6	14	0	1	DELETION	gactgaaagacttgctcgagatg|--------------|ggaggccatcacattgtggccctctgtgtgctcaaggggggctataagttctttgctgacctg	N/A	N/A	N/A	N/A	N/A
Blunt	Lig4-/-	nnnnnnnnnnnnnnnnnntcttacctttggtatatgaaaaatagtctccacttctgcaaaatattgctttatgaagtaagaattcccttcatagagacaaggaatgtgtcctgtaaaagtttaatgtgtaagaagtatttgttataaaagataaatattcagaatcttctttttaattcctgattttatttctataggactgaaagacttgctcgagatgggatgaaggagatgggaggccatcacattgtggccctctgtgtgctcaaggggggctataagttctttgctgacctgctggattacattaaagcactgaatagaaatagtgatagatccattcctatgactgtagattttatcagactgaagagctactgtgtaagtataattaactta…	tgaaagacttgctcgagatg	tc	atgaaggagatgggaggcca	gg	N/A	-1	2	2	0	DELINS	gactgaaagacttgctcgagatg|--GG|atgaaggagatgggaggccatcacattgtggccctctgtgtgctcaaggggggctataagttctttgctgacctg	N/A	N/A	N/A	N/A	N/A
Blunt	Lig4-/-	nnnnnnnnnnnnnnnnnncttacctttggtatatgaaaaatagtctccacttctgcaaaatattgctttatgaagtaagaattcccttcatagagacaaggaatgtgtcctgtaaaagtttaatgtgtaagaagtatttgttataaaagataaatattcagaatcttctttttaattcctgattttatttctataggactgaaagacttgctcgagatgtgaggccatcacattgtggccctctgtgtgctcaaggggggctataagttctttgctgacctgctggattacattaaagcactgaatagaaatagtgatagatccattcctatgactgtagattttatcagactgaagagctactgtgtaagtataattaacttataattaaaaaaatag…	gaaagacttgctcgagatgt	catgaaggagatgg	gaggccatcacattgtggcc	N/A	N/A	0	14	0	1	DELETION	gactgaaagacttgctcgagatgt|--------------|gaggccatcacattgtggccctctgtgtgctcaaggggggctataagttctttgctgacctg	N/A	N/A	N/A	N/A	N/A
Blunt	Lig4-/-	nnnnnnnnnnnnnnnnntcttacctttggtatatgaaaaatagtctccacttctgcaaaatattgctttatgaagtaagaattcccttcatagagacaaggaatgtgtcctgtaaaagtttaatgtgtaagaagtatttgttataaaagataaatattcagaatcttctttttaattcctgattttatttctataggactgaaagacttgctcgagatgaaggagatgggaggccatcacattgtggccctctgtgtgctcaaggggggctataagttctttgctgacctgctggattacattaaagcactgaatagaaatagtgatagatccattcctatgactgtagattttatcagactgaagagctactgtgtaagtataattaacttataatta…	tgaaagacttgctcgagatg	tcatg	aaggagatgggaggccatca	N/A	atg	3	5	0	1	DELETION	gactgaaagacttgctcgagatg|-----|aaggagatgggaggccatcacattgtggccctctgtgtgctcaaggggggctataagttctttgctgacctg	N/A	N/A	N/A	N/A	N/A
[truncated: 874 more rows]

## Sheet: Legend
Table EV1. Sanger sequence-analyser output of HPRT mutation alleles
